# Supplementary material for: Slack K+ channels limit kainic acid-induced seizure severity in mice by modulating neuronal excitability and firing
Source: Commun Biol. 2023 Oct 11;6:1029. doi: 10.1038/s42003-023-05387-9 (PMC10567740; doi:10.1038/s42003-023-05387-9)
Supplement: Supplementary file 3 — Supplementary Data 1 [file 42003_2023_5387_MOESM3_ESM.xlsx]

## Sheet: Fig. 1
	Statistics						Source Data
	Fig. 1a						Fig. 1a to c
		genotype					Adult animals	Seizure score
		Slack+/+		Slack-/-				Slack+/+							Slack-/-
	Time	SSc	n = animals	SSc	n = animals		Time	N
	5	1.00 ± 0.00	7	1.43 ± 0.20	7		5	1	1	1	1	1	1	1	2	2	1	1	2	1	1
	10	1.86 ± 0.14		2.71 ± 0.42			10	2	2	2	2	2	2	1	2	2	5	2	3	3	2
	15	2.57 ± 0.48		3.43 ± 0.69			15	3	2	2	3	5	1	2	3	2	6	2	6	3	2
	20	3.00 ± 0.44		4.43 ± 0.69			20	5	4	2	3	3	2	2	6	2	7	3	5	5	3
	25	3.00 ± 0.62		3.86 ± 0.83			25	2	5	2	4	5	1	2	7	2	7	3	2	3	3
	30	3.14 ± 0.46		3.71 ± 0.87			30	2	5	2	4	3	4	2	7	2	7	2	2	3	3
	35	3.29 ± 0.57		4.71 ± 0.71			35	5	4	2	5	3	1	3	7	2	7	4	5	5	3
	40	3.86 ± 0.46		4.00 ± 0.87			40	3	5	3	5	2	4	5	7	2	7	2	2	5	3
	45	3.71 ± 0.61		4.57 ± 0.75			45	5	4	5	4	2	1	5	7	5	7	2	3	5	3
	50	3.86 ± 0.51		4.43 ± 0.75			50	5	4	3	4	3	2	6	7	3	7	5	2	4	3
	55	3.57 ± 0.48		5.14 ± 0.67			55	4	4	5	4	4	1	3	7	3	7	3	6	6	4
	60	3.86 ± 0.34		4.86 ± 0.80			60	4	4	5	4	4	2	4	7	2	7	5	2	6	5
	65	3.43 ± 0.61		4.43 ± 0.84			65	5	5	2	5	3	1	3	7	2	7	4	2	6	3
	70	3.57 ± 0.57		4.43 ± 0.90			70	4	5	2	4	4	1	5	7	2	7	2	2	6	5
	75	3.29 ± 0.52		4.71 ± 0.81			75	4	4	2	5	3	1	4	7	2	7	5	2	6	4
	80	3.29 ± 0.52		5.14 ± 0.77			80	5	4	2	4	3	1	4	7	2	7	5	5	7	3
	85	3.57 ± 0.57		4.71 ± 0.89			85	4	5	2	4	5	1	4	7	2	7	5	2	7	3
	90	3.29 ± 0.52		5.29 ± 0.78			90	5	4	2	4	3	1	4	7	2	7	5	6	7	3
	Statistics: two-way-ANOVA F1,216 = 24.32 p < 0.001
							Fig. 1d to f
	Fig. 1b						Juvenile animals	Seizure score
	Kapplan-Meyer: Log rank test, p = 0.36							Slack+/+										Slack-/-
							Time	N
	Fig. 1c						5	1	2	2	2	2	2	2	1	1	2	2	2	2	2	1	2	2	1	2
	SSc	Genotype	Fraction	% of all	χ²		10	2	2	2	2	2	2	2	2	2	2	2	2	2	3	2	3	2	6	2
	5	Slack+/+	6/7	85.7	0.299		15	2	2	2	4	2	2	2	2	2	2	2	2	2	3	2	2	2	7	2
		Slack-/-	7/7	100			20	2	2	5	5	2	6	5	6	6	5	2	2	5	6	2	5	6	7	6
	6	Slack+/+	1/7	14.28	0.094		25	5	5	5	5	4	6	3	3	6	5	5	5	6	7	2	2	5	7	6
		Slack-/-	4/7	57.14			30	5	6	6	5	5	6	5	5	4	4	5	3	6	7	5	5	6	7	6
	7	Slack+/+	0/7	0	0.0507		35	5	4	5	6	5	4	4	5	5	6	3	5	7	7	3	3	6	7	4
		Slack-/-	3/7	42.86			40	4	4	5	5	6	4	4	4	5	6	5	5	7	7	3	5	7	7	4
							45	4	4	5	5	6	5	4	5	5	5	5	4	7	7	2	6	7	7	3
	Fig. 1d						50	4	5	5	5	5	6	4	5	4	5	4	4	7	7	2	5	7	7	3
		genotype					55	4	5	5	5	5	5	4	4	4	5	5	5	7	7	2	5	7	7	6
		Slack+/+		Slack-/-			60	4	5	5	5	5	5	4	5	4	4	5	4	7	7	2	3	7	7	4
	Time	SSc	n = animals	SSc	n = animals		65	4	5	5	5	5	5	5	4	5	4	5	5	7	7	5	3	7	7	6
	5	1.70 ± 0.15	10	1.78 ± 0.15	9		70	4	4	5	5	5	5	4	4	4	5	5	5	7	7	2	6	7	7	5
	10	2.00 ± 0.00		2.67 ± 0.44			75	5	4	6	5	5	5	4	4	4	5	5	5	7	7	2	6	7	7	6
	15	2.20 ± 0.20		2.67 ± 0.55			80	4	5	6	5	4	4	4	4	4	4	4	6	7	7	2	3	7	7	5
	20	4.40 ± 0.54		4.56 ± 0.67			85	4	2	3	5	4	4	4	4	4	4	4	3	7	7	2	6	7	7	6
	25	4.70 ± 0.33		5.00 ± 0.62			90	4	2	4	5	4	4	4	4	4	4	5	3	7	7	2	6	7	7	6
	30	5.10 ± 0.23		5.56 ± 0.41
	35	4.90 ± 0.23		5.00 ± 0.60
	40	4.70 ± 0.26		5.56 ± 0.50
	45	4.80 ± 0.20		5.33 ± 0.65
	50	4.80 ± 0.20		5.11 ± 0.65
	55	4.60 ± 0.16		5.67 ± 0.55
	60	4.60 ± 0.16		5.11 ± 0.65
	65	4.70 ± 0.15		5.78 ± 0.46
	70	4.50 ± 0.17		5.67 ± 0.55
	75	4.70 ± 0.21		5.78 ± 0.55
	80	4.40 ± 0.22		5.33 ± 0.65
	85	3.80 ± 0.25		5.44 ± 0.65
	90	3.90 ± 0.23		5.56 ± 0.63
	Statistics: two-way-ANOVA F1,144 = 30.63 p < 0.001
	Fig. 1e
	Kapplan-Meyer: Log-rank test, p = 0.94
	Fig. 1f
	SSc	Genotype	Fraction	% of all	χ²
	5	Slack+/+	10/10	100	/
		Slack-/-	9/9	100
	6	Slack+/+	8/10	80	0.905
		Slack-/-	7/9	77.78
	7	Slack+/+	0/10	0	0.017
		Slack-/-	4/9	44.44

## Sheet: Fig. 2
	Statistics							Source Data
	Fig. 2b							Fig. 2b
	KA (µM)	Genotype	Rel. PI uptake	n = preparation/well/ROI	Statistics	p =			Rel. PI uptake (%)
	5	Slack+/+	16.97 ± 2.54	3/6/18	Unpaired t test with Welch's correction	0.0099			HSC
		Slack-/-	30.05 ± 4.11	6/9/27				genotype	Slack+/+		Slack-/-
	10	Slack+/+	23.60 ± 4.55	3/4/12	Unpaired t test	0.016		KA (µM)	5	10	5	10
		Slack-/-	41.94 ± 4.24	6/8/24					22.1	24.6	6.8	54.6
									18.8	24	24.6	41.1
	Fig. 2c								1.8	0.3	0.6	40.8
	Gene	Genotype	Rel. mRNA expression	n = preparation/slices	Statistics	p =			7.9	22.5	5.2	38.2
	Slack	Slack+/+	0.03 ± 0.00	3/30	Unpaired t test	0.0013			5.3	41	46.2	10.8
		Slack-/-	0.00 ± 0.00	3/30					11.5	41.2	24.3	17
	Slick	Slack+/+	0.06 ± 0.00	3/30		>0.99.			44.6	10.4	30.1	74.2
		Slack-/-	0.06 ± 0.00	3/30					33.3	52.1	26.6	33.2
	BK	Slack+/+	0.35 ± 0.02	3/30		0.78			11.5	15.5	32.1	49.4
		Slack-/-	0.033 ± 0.08	3/30					26.6	19.4	29.2	61.6
									19.8	2	42.8	64
									28.4	30.2	18.8	52
									15		25	60.3
									14.6		81.2	71.4
									10.2		43.8	29.3
									15.6		70.4	31.8
									8		67.3	80.4
									10.4		60.4	67
											5	70
											21	84.5
											3.1	15.5
											7.4	4.2
											46	30.2
											16.8	37.2
											28.6	4.1
											23.9	6.7
											24.2	42.8
												29.2
												23.1
												33.5
								Fig. 2c
									Rel. mRNA expression
									HSC
									Slack+/+			Slack-/-
								Gene	n			n
								Slack	0.02	0.03	0.03	0	0	0
								Slick	0.07	0.06	0.06	0.08	0.05	0.06
								BK	0.39	0.33	0.33	0.47	0.21	0.3

## Sheet: Fig. 3
	Statistics							Source Data
	Fig. 3c							Fig. 3c
	KA (µM)	Genotype	Rel. PI uptake	n = preparation/well/ROI	Statistics	p =			Rel. PI uptake (%)
	5	Slack+/+	1.49 ± 0.23	3/4/17	Mann Whitney test	0.67			PHN
		Slack-/-	1.49 ± 0.41	3/4/16				genotype	Slack+/+		Slack-/-
	10	Slack+/+	1.42 ± 0.25	3/5/22		0.0016		KA (µM)	5	10	5	10
		Slack-/-	1.65 ± 0.33	3/5/20					1.69	1.2	1.66667	1.66667
									1.43	1.31	1.36667	1.36667
	Fig. 3d								1.35	1.26	2.52	2.52
	Treatment (µM)	Genotype	Rel. PI uptake	n = preparation/well/ROI	Statistics	p =			1.44	1.13	1.46591	1.46591
	10 KA	Slack+/+	1.38 ± 0.03	2/1/10	Unpaired t test	0.008			1.51	1.29	1.44	1.53
		Slack-/-	1.61 ± 0.07	2/1/10					1.39	1.35	1.4	1.53
	10 KA + 50 PiTX	Slack+/+	1.77 ± 0.06	3/6/30	Unpaired t test	0.5			1.64	1.28	1.86	1.62
		Slack-/-	1.86 ± 0.11	3/6/30					1.63	2.06	2.14	1.72
	10 KA + 100 PiTX	Slack+/+	2.08 ± 0.07	3/6/30	Unpaired t test	0.069			2.18	1.65	1.3	1.44
		Slack-/-	2.32 ± 0.10	3/6/30					1.36	1.39	1.34	1.71
	10 KA vs. 10 KA + 50 PiTX	Slack+/+	1.38 ± 0.03	3/6/30	two-way-ANOVA with Sidak's multiple comparison	0.27			1.58	1.58	1.52	1.88
		Slack+/+	1.77 ± 0.06						1.4	1.59	1.62	1.37
	10 KA vs. 10 KA + 50 PiTX	Slack-/-	1.61 ± 0.07	3/6/30		0.89			1.23	1.17	1.03	1.52
		Slack-/-	1.86 ± 0.11						1.32	1.85	1.03	1.7
	10 KA to vs. 10 KA + 100 PiTX	Slack+/+	1.38 ± 0.03	3/6/30		0.0008			1.21	1.38	1.07	1.44
		Slack+/+	2.08 ± 0.07						1.41	1.44	1.08	1.44
	10 KA to vs. 10 KA + 100 PiTX	Slack-/-	1.61 ± 0.07	3/6/30		0.0007			1.58	1.35		1.67
		Slack-/-	2.32 ± 0.10							1.23		1.37
	two-way-ANOVA F1,134 = 4.270 p = 0.040									1.24		2.52
										1.27		1.47
										1.36
										1.9
								Fig. 3d
									Rel. PI uptake (%
									PHN
								genotype	Slack+/+			Slack-/-
								KA (µM)	10	10	10	10	10	10
								PiTX (µM)	0	50	100	0	50	100
									1.4	1.63	1.89	1.67	1.34	2.17
									1.35	1.76	2.43	2.03	1.59	2.11
									1.45	1.65	2.25	1.88	2.12	2.1
									1.46	1.94	2.05	1.56	1.33	1.93
									1.36	2.05	1.74	1.58	1.15	1.77
									1.29	1.75	2.51	1.47	1.47	2.42
									1.43	1.9	2.33	1.69	1.7	3.06
									1.23	2.73	2.22	1.46	1.63	1.95
									1.23	1.75	2.72	1.3	1.53	2.36
									1.57	2.24	1.9	1.43	2.16	3.3
										1.77	1.89		2.19	2.03
										1.95	1.58		1.63	1.48
										1.6	1.75		1.4	1.57
										1.28	1.65		1.32	2.4
										1.87	1.44		1.91	1.92
										2.61	1.75		1.25	1.67
										1.58	2.7		1.32	1.93
										1.51	1.55		1.3	2.85
										1.33	2.08		1.28	1.89
										1.76	2.4		1.49	2.46
										1.44304	1.59091		2.88	1.86
										1.5	2.3		2.54	3.63
										1.7	2.5		3.59	3.18
										1.6	2.8		2.91	2.9
										1.8	1.9		2.67	2.23
										1.84375	1.72917		1.55	3.03
										1.7	2.3		1.87	3.4
										1.7	1.9		2.82	2.59
										1.6	2.1		1.92	1.92
										1.7	2.6		1.95	1.63

## Sheet: Fig. 4
	Statistics							Source Data
	Fig. 4c							Fig. 4b					Fig. 4c												Fig. 4e					Fig. 4f
		Genotype								Ratio(340/380)				Max delta Ration(340/380)													Ratio(FRET/CFP)				Max delta Ratio(FRET/CFP)
		Slack+/+								PHN				PHN													PHN				PHN
	KA (µM)	Max. ΔRatio(340/380)	n = preparation/well	Statistics non linear fit					genotype	Slack+/+	Slack-/-		genotype	Slack+/+					Slack-/-							genotype	Slack+/+	Slack-/-		genotype	Slack+/+			Slack-/-
	1	0.09 ± 0.02	18/32	R = 0.75 95% IC 9.14 - 20.11 EC50 = 13.56				Time (s)	0	0.424969	0.432155		KA (µM)	1	5	10	50	100	1	5	10	50	100		Time (s)	0	1.9906	1.9199		KA (µM)	1	3	5	1	3	5
	5	0.12 ± 0.01	18/32						1.013	0.424312	0.433375			0.001063	0.009877	0.089248	0.359091	0.31592	0.115859	0.172487	0.179996	0.464741	0.464741			1.013	1.9886	1.9312			-0.11411	-0.17309	-0.24205	-0.21615	-0.35829	-0.46118
	10	0.19 ± 0.02	9/12						2.013	0.427812	0.433255			0.074216	0.148191	0.258354	0.494354	0.491966	0.287378	0.266778	0.261215	0.467365	0.430322			2.013	1.9863	1.9374			-0.23361	-0.37918	-0.47089	-0.07382	-0.3265	-0.61969
	50	0.48 ± 0.042	9/12						3.029	0.426344	0.432235			0.042412	0.066445	0.127452	0.528692	0.477712	0.074112	0.099379	0.12499	0.323612	0.239834			3.029	2.0129	1.9313			-0.09143	-0.25347	-0.31095	-0.16435	-0.30542	-0.42911
	100	0.47 ± 0.043	9/12						4.013	0.4266	0.430305			0.009993	0.077302	0.134968	0.387585	0.385568	0.048035	0.14181	0.224648	0.713573	0.597085			4.013	2.0007	1.9336			-0.05672	-0.14896	-0.21856	-0.22743	-0.33732	-0.47683
		Slack-/-							5.013	0.427981	0.43013			0.148328	0.134306	0.182747	0.497472	0.492781	0.066047	0.223919	0.366776	0.553185	0.500809			5.013	2.0099	1.9309			-0.23931	-0.41643	-0.56879	-0.20662	-0.36992	-0.51515
	KA (µM)	Max. ΔRatio(340/380)	n = preparation/well	Statistics non linear fit					6.012	0.428119	0.43134			0.005677	0.063572	0.103562	0.640897	0.636592	0.245015	0.16929	0.204531	0.446965	0.443677			6.012	2.0032	1.938			-0.13488	-0.26863	-0.3606	-0.23108	-0.3645	-0.51345
	1	0.16 ± 0.02	18/27	R = 0.72 95% IC 8.92 - 21.29 EC50 = 13.78					7.012	0.428156	0.4304			0.004184	0.106992	0.172192	0.848092	0.848092	0.196935	0.186947	0.297454	0.475335	0.475335			7.012	2.0042	1.931			-0.06795	-0.19817	-0.31322	0.007625	-0.10488	-0.26481
	5	0.15 ± 0.01	18/27						8.012	0.431069	0.43148			0.306963	0.221948	0.250348	0.323391	0.323391	0.251522	0.158036	0.209714	0.467699	0.467699			8.012	2.011	1.9447			-0.05583	-0.14163	-0.19896	-0.09274	-0.22834	-0.34161
	10	0.20 ± 0.02	8/13						9.012	0.430775	0.430435			0.02043	0.22925	0.338577	0.460764	0.45831	0.131877	0.116448	0.193881	0.342725	0.342725			9.012	1.9956	1.9355			-0.17	-0.31515	-0.48207
	50	0.45 ± 0.03	8/13						10.011	0.434106	0.430045			0.136312	0.120882	0.198316	0.34716	0.34716	0.18828	0.115876	0.119391	0.359543	0.359543			10.011	1.9839	1.937			-0.11403	-0.227	-0.28293
	100	0.42 ± 0.02	8/13						11.011	0.435131	0.43145			0.188618	0.206598	0.240931	0.424758	0.416605	0.238693	0.146543	0.142662	0.332187	0.332187			11.011	2.0121	1.9427
									12.011	0.434538	0.4317			0.207787	0.184847	0.264583	0.469467	0.468255	0.143673	0.113273	0.133587	0.427349	0.382892			12.011	2.0073	1.9324
	Fig. 4c								13.011	0.436975	0.43412			0.022045	0.115376				0.150692	0.162441	0.14395	0.420279	0.420279			13.011	2.0031	1.938
	Treatment (µM)	Genotype	Max. ΔRatio(340/380)	n = preparation/well	Statistics	p =			14.01	0.438719	0.432095			0.027175	0.066061				0.072439	0.140022						14.01	2.0115	1.9472
	1 KA	Slack+/+	0.09 ± 0.02	18/32	two-way-ANOVA with Sidak's multiple comparison	0.0137			15.026	0.438275	0.43283			0.073378	0.068764				0.132781	0.108213						15.026	2.0064	1.945
		Slack-/-	0.16 ± 0.02	18/27					16.01	0.436481	0.433585			0.069193	0.106593				0.09614	0.188074						16.01	2.011	1.9439
	5 KA	Slack+/+	0.12 ± 0.01	18/32		0.61			17.01	0.441594	0.43316			0.042513	0.069833				0.038647	0.226604						17.01	2.0096	1.9485
		Slack-/-	0.15 ± 0.01	18/27					18.009	0.442012	0.43363			0.019136	0.016156				0.062223	0.197367						18.009	2.0155	1.9447
	10 KA	Slack+/+	0.19 ± 0.02	9/12		>0.99			19.009	0.442025	0.43231			0.075905	0.119805				0.024029	0.108104						19.009	1.9929	1.9385
		Slack-/-	0.20 ± 0.02	8/13					20.009	0.444619	0.43391			0.29797	0.091659				0.372241	0.235314						20.009	2.0089	1.9518
	50 KA	Slack+/+	0.48 ± 0.042	9/12		0.86			21.009	0.442425	0.43276			0.20918	0.117524				0.255913	0.175058						21.009	2.0137	1.949
		Slack-/-	0.45 ± 0.03	8/13					22.009	0.443256	0.43115			0.045404	0.21881				0.178409	0.095766						22.009	2.0042	1.9451
	100 KA	Slack+/+	0.47 ± 0.043	9/12		0.63			23.009	0.444681	0.435225			0.057901	0.161658				0.156123	0.085735						23.009	2.0079	1.9482
		Slack-/-	0.42 ± 0.02	8/13					24.008	0.446431	0.43495			0.013171	0.018038				0.164938	0.093051						24.008	2.0123	1.9613
									25.008	0.448856	0.43423			0.030029	0.191846				0.196524	0.093268						25.008	1.9894	1.9598
	Fig. 4f								26.008	0.450431	0.43346			0.047752	0.051313				0.196524	0.093268						26.008	2.0098	1.9507
	Treatment (µM)	Genotype	Max. ΔRatio(FRET/CFP)	n preperation/well/cell	Statistics				27.007	0.454631	0.432565			0.089233	0.165175				0.196524	0.093268						27.007	2.0063	1.9442
	1 KA	Slack+/+	-0.13 ± 0.21	6/10/92	two-way-ANOVA	F1,48 = 4.8 p = 0.031			28.007	0.454763	0.43358			0.100439	0.1227											28.007	2.014	1.9428
		Slack-/-	-0.15 ± 0.03	5/8/74					29.007	0.451406	0.434805			0.171081	0.137289											29.007	2.0087	1.9471
	3 KA	Slack+/+	-0.25 ± 0.03	6/10/92					30.007	0.452919	0.434325			0.226972	0.10561											30.007	2.0284	1.9578
		Slack-/-	-0.29 ± 0.03	5/8/74					31.007	0.454156	0.433395			0.06484	0.114448											31.007	1.9954	1.9498
	5 KA	Slack+/+	-0.34 ± 0.04	6/10/92					32.006	0.452675	0.434475			0.084632	0.10204											32.006	2.0068	1.9506
		Slack-/-	-0.45 ± 0.04	5/8/74					33.008	0.452562	0.43374															33.008	2.0005	1.9529
	untreated	Slack+/+	2.05 ± 0.06	6/10/92	Unpaired t-test	p = 0.425			34.006	0.452344	0.433695															34.006	2.0097	1.9473
		Slack-/-	1.98 ± 0.06	5/8/74					35.006	0.453763	0.435685															35.006	2.0103	1.9537
									36.005	0.454206	0.43467															36.005	2.0117	1.9546
									37.005	0.455831	0.434405															37.005	2.0095	1.9597
									38.005	0.454663	0.432565															38.005	2.0106	1.9559
									39.005	0.456581	0.431885															39.005	2.0002	1.9477
									40.004	0.456275	0.43207															40.004	2.0078	1.9679
									41.004	0.455125	0.43446															41.004	2.0089	1.9688
									42.004	0.454012	0.43171															42.004	2.0095	1.956
									43.004	0.454694	0.43312															43.004	2.0065	1.9671
									44.003	0.456537	0.433745															44.003	2.0123	1.9627
									45.003	0.453375	0.432145															45.003	2.0181	1.9647
									46.003	0.453031	0.43275															46.003	2.0154	1.9661
									47.003	0.452706	0.433435															47.003	2.0159	1.9603
									48.002	0.453206	0.43605															48.002	2.0006	1.9591
									49.002	0.455006	0.43508															49.002	1.9987	1.9654
									50.002	0.457188	0.434805															50.002	1.9999	1.9603
									51.002	0.454094	0.434735															51.002	2.0004	1.9652
									52.001	0.456319	0.434385															52.001	2.008	1.9757
									53.001	0.459169	0.43068															53.001	2.0038	1.9639
									54.001	0.457913	0.432095															54.001	2.0169	1.9631
									55.001	0.457519	0.433335															55.001	1.989	1.9552
									56.016	0.455756	0.43425															56.016	2.001	1.9471
									57.016	0.457325	0.433285															57.016	1.9799	1.9498
									58.016	0.458313	0.432935															58.016	1.9986	1.9482
									59.016	0.457906	0.431935															59.016	1.9739	1.9367
									60.015	0.456894	0.43218															60.015	1.9776	1.9276
									61.015	0.45725	0.431025															61.015	1.9802	1.944
									62.015	0.456813	0.431145															62.015	1.9797	1.924
									63.015	0.457456	0.43034															63.015	1.9578	1.9163
									64.014	0.458637	0.429755															64.014	1.9647	1.9304
									65.014	0.456575	0.430295															65.014	1.962	1.8993
									66.029	0.456919	0.430985															66.029	1.9498	1.9015
									67.014	0.459894	0.43024															67.014	1.946	1.9028
									68.013	0.459556	0.431075															68.013	1.9475	1.8914
									69.013	0.459437	0.431895															69.013	1.9382	1.8883
									70.013	0.460363	0.43417															70.013	1.941	1.8929
									71.013	0.463744	0.43289															71.013	1.9453	1.8727
									72.012	0.460087	0.431625															72.012	1.9487	1.8797
									73.012	0.461587	0.430065															73.012	1.939	1.8803
									74.012	0.462944	0.4317															74.012	1.9206	1.8639
									75.012	0.460719	0.43074															75.012	1.9333	1.8618
									76.012	0.460388	0.43118															76.012	1.926	1.8409
									77.011	0.464431	0.432235															77.011	1.9244	1.8535
									78.011	0.468556	0.431615															78.011	1.9337	1.8406
									79.011	0.467212	0.43129															79.011	1.9218	1.8337
									80.011	0.465831	0.43233															80.011	1.9228	1.8302
									81.01	0.4658	0.431085															81.01	1.923	1.8285
									82.01	0.465487	0.43121															82.01	1.9198	1.8114
									83.01	0.463781	0.43028															83.01	1.9021	1.8035
									84.01	0.466487	0.430645															84.01	1.9145	1.8178
									85.009	0.465	0.430955															85.009	1.9148	1.8102
									86.009	0.464906	0.430655															86.009	1.9256	1.81
									87.009	0.471081	0.431595															87.009	1.9263	1.7981
									88.009	0.469212	0.430335															88.009	1.9028	1.7971
									89.009	0.46915	0.430655															89.009	1.9117	1.7941
									90.008	0.468019	0.430345															90.008	1.8995	1.7942
									91.008	0.463231	0.430875															91.008	1.9003	1.7843
									92.008	0.464881	0.43161															92.008	1.8848	1.7718
									93.008	0.464338	0.429745															93.008	1.8872	1.7898
									94.007	0.464712	0.430875															94.007	1.8926	1.7855
									95.007	0.466438	0.432285															95.007	1.8836	1.7783
									96.007	0.468756	0.429885															96.007	1.9019	1.7657
									97.007	0.469856	0.42978															97.007	1.8813	1.7725
									98.006	0.466619	0.42916															98.006	1.8832	1.7585
									99.006	0.467581	0.42912															99.006	1.9025	1.7609
									100.006	0.465819	0.430795															100.006	1.9006	1.7677
									101.006	0.4683	0.43083															101.006	1.8818	1.7676
									102.005	0.466544	0.42861															102.005	1.8941	1.7537
									103.005	0.4687	0.42883															103.005	1.8944	1.7579
									104.005	0.468906	0.42761															104.005	1.8922	1.7552
									105.005	0.469831	0.428355															105.005	1.8925	1.7548
									106.005	0.470156	0.42934															106.005	1.8909	1.752
									107.004	0.470037	0.4284															107.004	1.8953	1.7601
									108.004	0.470712	0.42862															108.004	1.8879	1.7645
									109.004	0.470494	0.42705															109.004	1.8874	1.7539
									110.004	0.46765	0.42996															110.004	1.8903	1.7577
									111.003	0.467662	0.42957															111.003	1.8915	1.7598
									112.003	0.4713	0.42856															112.003	1.8967	1.7483
									113.003	0.471119	0.4282															113.003	1.878	1.7579
									114.002	0.469512	0.42709															114.002	1.8813	1.7653
									115.002	0.469769	0.42817															115.002	1.8861	1.7594
									116.002	0.470406	0.429035															116.002	1.8976	1.7627
									117.002	0.469825	0.428505															117.002	1.886	1.7611
									118.002	0.472894	0.42947															118.002	1.8992	1.7673
									119.001	0.468194	0.42754															119.001	1.9005	1.7738
									120.001	0.470288	0.42835															120.001	1.8824	1.7631
									121.001	0.46665	0.427265															121.001	1.8918	1.7652
									122.016	0.468569	0.427385															122.016	1.8959	1.7637
									123.016	0.468562	0.428095															123.016	1.8879	1.7625
									124.016	0.466719	0.42855															124.016	1.88	1.7573
									125.016	0.4688	0.429865															125.016	1.8926	1.7699
									126.015	0.470294	0.42909															126.015	1.901	1.7625
									127.015	0.468756	0.42964															127.015	1.8874	1.7698
									128.015	0.471681	0.428015															128.015	1.8926	1.7636
									129.015	0.472419	0.429305															129.015	1.8858	1.7632
									130.014	0.473919	0.42898															130.014	1.9	1.7688
									131.014	0.472913	0.426715															131.014	1.892	1.7775
									132.014	0.474612	0.42982															132.014	1.8934	1.7741
									133.014	0.475494	0.42982															133.014	1.8927	1.7811
									134.013	0.475013	0.429525															134.013	1.8994	1.7654
									135.013	0.474169	0.428765															135.013	1.9038	1.767
									136.013	0.474744	0.428975															136.013	1.8845	1.7778
									137.013	0.473225	0.430265															137.013	1.8962	1.7733
									138.013	0.474669	0.431445															138.013	1.893	1.7735
									139.012	0.47335	0.428685															139.012	1.8891	1.7678
									140.012	0.473869	0.430775															140.012	1.8857	1.7722
									141.012	0.471669	0.43015															141.012	1.8909	1.7881
									142.012	0.473762	0.4299															142.012	1.8944	1.7728
									143.011	0.470425	0.42898															143.011	1.8943	1.7753
									144.011	0.471187	0.43057															144.011	1.8893	1.7648
									145.011	0.473087	0.432505															145.011	1.8962	1.7877
									146.011	0.472169	0.42986															146.011	1.8978	1.788
									147.01	0.471619	0.431285															147.01	1.8968	1.7883
									148.01	0.470969	0.431305															148.01	1.8869	1.7856
									149.01	0.470737	0.432025															149.01	1.8983	1.7858
									150.01	0.472	0.430825															150.01	1.8905	1.7768
									151.009	0.473656	0.42948															151.009	1.8876	1.7838
									152.009	0.472488	0.43303															152.009	1.8899	1.7794
									153.009	0.474625	0.435865															153.009	1.89	1.7805
									154.009	0.474287	0.442635															154.009	1.8726	1.7763
									155.009	0.472125	0.447465															155.009	1.8696	1.7687
									156.008	0.475294	0.45185															156.008	1.8805	1.7579
									157.008	0.479125	0.45822															157.008	1.8708	1.7503
									158.008	0.477431	0.462455															158.008	1.8627	1.7456
									159.008	0.477563	0.46605															159.008	1.8659	1.7358
									160.007	0.480712	0.466075															160.007	1.8621	1.7436
									161.007	0.482175	0.47214															161.007	1.8631	1.7254
									162.007	0.4852	0.47911															162.007	1.8395	1.7278
									163.007	0.486469	0.483915															163.007	1.8379	1.7245
									164.007	0.488056	0.48987															164.007	1.8433	1.7254
									165.006	0.501306	0.49492															165.006	1.8225	1.7114
									166.006	0.519994	0.49978															166.006	1.8357	1.7218
									167.006	0.528994	0.503885															167.006	1.8307	1.7081
									168.006	0.533025	0.508385															168.006	1.8237	1.708
									169.005	0.536338	0.511865															169.005	1.8326	1.6991
									170.005	0.542588	0.517855															170.005	1.8295	1.6995
									171.005	0.544656	0.52555															171.005	1.8308	1.6868
									172.005	0.547444	0.52919															172.005	1.8291	1.687
									173.004	0.551819	0.535175															173.004	1.8123	1.6875
									174.004	0.552225	0.538415															174.004	1.8192	1.6719
									175.004	0.554519	0.546595															175.004	1.8274	1.6661
									176.004	0.559256	0.551445															176.004	1.8122	1.6659
									177.003	0.561694	0.553085															177.003	1.8171	1.6621
									178.003	0.564425	0.560895															178.003	1.807	1.6502
									179.003	0.565506	0.561105															179.003	1.8208	1.6611
									180.003	0.5686	0.567575															180.003	1.8087	1.6521
									181.002	0.574425	0.57257															181.002	1.8013	1.6483
									182.002	0.577688	0.579645															182.002	1.807	1.6424
									183.002	0.587275	0.588735															183.002	1.7961	1.6466
									184.002	0.591144	0.591605															184.002	1.8152	1.6267
									185.002	0.594788	0.595645															185.002	1.7842	1.6312
									186.001	0.600263	0.60537															186.001	1.8036	1.6261
									187.001	0.606	0.61164															187.001	1.7922	1.6283
									188.001	0.607756	0.61765															188.001	1.8022	1.6294
									189.016	0.615244	0.622945															189.016	1.788	1.6302
									190.016	0.623263	0.628745															190.016	1.8057	1.6157
									191.016	0.625706	0.63388															191.016	1.8012	1.629
									192.015	0.63525	0.63917															192.015	1.8002	1.6056
									193.015	0.6371	0.648705															193.015	1.796	1.6079
									194.015	0.646225	0.657175															194.015	1.7947	1.608
									195.015	0.649706	0.66804															195.015	1.7977	1.5988
									196.015	0.6574	0.676785															196.015	1.7969	1.592
									197.014	0.662994	0.696615															197.014	1.7809	1.5975
									198.014	0.668619	0.72533															198.014	1.7968	1.6017
									199.014	0.679125	0.76565															199.014	1.7869	1.5877
									200.014	0.686894	0.811295															200.014	1.7959	1.5982
									201.013	0.693356	0.846875															201.013	1.7932	1.5919
									202.013	0.693625	0.885135															202.013	1.7771	1.5905
									203.013	0.698494	0.90749															203.013	1.7968	1.5874
									204.013	0.704706	0.926															204.013	1.7806	1.5878
									205.012	0.713812	0.94064															205.012	1.7767	1.5942
									206.012	0.719506	0.9457															206.012	1.7934	1.5893
									207.012	0.727	0.947265															207.012	1.789	1.5938
									208.012	0.73095	0.955665															208.012	1.7957	1.5909
									209.011	0.734481	0.9565															209.011	1.7823	1.5838
									210.011	0.738487	0.967845															210.011	1.78	1.5924
									211.011	0.744756	0.982675															211.011	1.7826	1.5916
									212.011	0.753962	0.99955															212.011	1.7989	1.5892
									213.011	0.763725	1.0135															213.011	1.7837	1.5824
									214.01	0.768362	1.02933															214.01	1.7983	1.5856
									215.01	0.771637	1.03749															215.01	1.785	1.5864
									216.01	0.779931	1.05208															216.01	1.802	1.5852
									217.01	0.787175	1.07558															217.01	1.7945	1.5873
									218.009	0.795244	1.09072															218.009	1.7854	1.6006
									219.009	0.805044	1.11522															219.009	1.7906	1.603
									220.009	0.810869	1.13489															220.009	1.7908	1.5952
									221.009	0.815375	1.14297															221.009	1.7936	1.6002
									222.008	0.831631	1.15448															222.008	1.8055	1.6004
									223.008	0.838856	1.15859															223.008	1.7951	1.6068
									224.008	0.846669	1.16289															224.008	1.8005	1.6051
									225.008	0.8603	1.17536															225.008	1.793	1.6011
									226.007	0.872856	1.19733															226.007	1.7904	1.6005
									227.007	0.8814	1.22765															227.007	1.7926	1.6019
									228.007	0.892344	1.24556															228.007	1.7932	1.6106
									229.007	0.907644	1.24792															229.007	1.8035	1.6049
									230.007	0.915562	1.26137															230.007	1.7837	1.6002
									231.006	0.927987	1.26923															231.006	1.7985	1.6023
									232.006	0.942087	1.2692															232.006	1.7827	1.6258
									233.006	0.953031	1.26212															233.006	1.7912	1.6161
									234.006	0.960337	1.25442															234.006	1.7896	1.6068
									235.005	0.983419	1.24624															235.005	1.7834	1.6103
									236.005	0.996587	1.23317															236.005	1.8079	1.6146
									237.005	0.994581	1.21442															237.005	1.7947	1.6032
									238.005	1.01337	1.20893															238.005	1.7993	1.6184
									239.004	1.02163	1.20017															239.004	1.8096	1.6122
									240.004	1.03354	1.1862															240.004	1.7964	1.623
									241.004	1.03985	1.18202															241.004	1.8147	1.6162
									242.004	1.05061	1.17537															242.004	1.7815	1.604
									243.003	1.05701	1.16965															243.003	1.7976	1.6295
									244.003	1.06684	1.17505															244.003	1.7938	1.6215
									245.003	1.07988	1.19303															245.003	1.7901	1.6197
									246.003	1.09448	1.19362															246.003	1.7965	1.6201
									247.002	1.10166	1.18992															247.002	1.7945	1.6289
									248.002	1.10394	1.19275															248.002	1.785	1.6261
									249.002	1.11695	1.19775															249.002	1.7991	1.6263
									250.002	1.11929	1.20223															250.002	1.8092	1.6239
									251.002	1.13012	1.20144															251.002	1.7941	1.6165
									252.001	1.1305	1.19929															252.001	1.7979	1.6244
									253.001	1.12866	1.18754															253.001	1.7752	1.6082
									254.001	1.13742	1.18238															254.001	1.7815	1.6228
									255.016	1.14466	1.16834															255.016	1.7978	1.6088
									256.016	1.14327	1.16677															256.016	1.7861	1.6106
									257.016	1.1387	1.16512															257.016	1.7816	1.5941
									258.016	1.14817	1.1619															258.016	1.7814	1.6006
									259.015	1.15586	1.15781															259.015	1.7654	1.6077
									260.015	1.15793	1.15223															260.015	1.7804	1.5929
									261.015	1.15497	1.14193															261.015	1.7552	1.5865
									262.015	1.15494	1.14394															262.015	1.7536	1.5773
									263.014	1.16766	1.15272															263.014	1.7622	1.5798
									264.014	1.16229	1.16019															264.014	1.7652	1.5745
									265.014	1.16533	1.16471															265.014	1.7573	1.5693
									266.014	1.15844	1.1662															266.014	1.7267	1.558
									267.013	1.16478	1.17067															267.013	1.7416	1.5469
									268.013	1.16437	1.16758															268.013	1.7454	1.5528
									269.013	1.16092	1.17142															269.013	1.7367	1.5423
									270.013	1.16168	1.1593															270.013	1.7457	1.5443
									271.013	1.16834	1.16345															271.013	1.7417	1.5366
									272.012	1.16891	1.14632															272.012	1.7337	1.5265
									273.012	1.16944	1.14132															273.012	1.732	1.5205
									274.012	1.17544	1.14261															274.012	1.7323	1.5136
									275.012	1.17572	1.13749															275.012	1.7228	1.5206
									276.011	1.17741	1.13338															276.011	1.7276	1.5171
									277.011	1.17295	1.11633															277.011	1.7354	1.5165
									278.011	1.17653	1.10775															278.011	1.72	1.5166
									279.011	1.17682	1.10526															279.011	1.7162	1.5097
									280.01	1.17398	1.09423															280.01	1.7205	1.4969
									281.01	1.17914	1.09741															281.01	1.7049	1.5007
									282.01	1.17537	1.09639															282.01	1.7308	1.496
									283.01	1.16509	1.10407															283.01	1.7202	1.4963
									284.009	1.17073	1.12474															284.009	1.7144	1.4839
									285.009	1.16825	1.14203															285.009	1.7157	1.4843
									286.009	1.16269	1.15844															286.009	1.7155	1.4756
									287.009	1.15179	1.1663															287.009	1.7088	1.4845
									288.008	1.14522	1.16518															288.008	1.7111	1.4696
									289.008	1.14298	1.15983															289.008	1.7065	1.471
									290.008	1.13766	1.15653															290.008	1.7172	1.4718
									291.008	1.13828	1.1431															291.008	1.7058	1.4716
									292.008	1.13457	1.13792															292.008	1.6944	1.463
									293.007	1.12412	1.12249															293.007	1.6995	1.4716
									294.007	1.11493	1.10673															294.007	1.7113	1.4638
									295.007	1.10875	1.09146															295.007	1.7006	1.4524
									296.007	1.11197	1.08369															296.007	1.7	1.4556
									297.006	1.09902	1.07275															297.006	1.7045	1.4578
									298.006	1.09294	1.06226															298.006	1.7242	1.4413
									299.006	1.08876	1.04944															299.006	1.7125	1.4577
									300.006	1.08223	1.02502															300.006	1.7159	1.4506
									301.005	1.07974	1.00913															301.005	1.6941	1.4445
									302.005	1.07441	0.984595															302.005	1.7113	1.4452
									303.005	1.06881	0.969035															303.005	1.712	1.4444
									304.005	1.05232	0.952275															304.005	1.71	1.4409
									305.004	1.0504	0.94766															305.004	1.7098	1.4485
									306.004	1.04222	0.93477															306.004	1.7155	1.4379
									307.004	1.03444	0.92097															307.004	1.6936	1.4448
									308.004	1.02352	0.90816															308.004	1.7145	1.4413
									309.004	1.01109	0.902215															309.004	1.7039	1.4407
									310.003	0.996606	0.88596															310.003	1.7099	1.4577
									311.003	0.987962	0.876145															311.003	1.7034	1.4437
									312.003	0.973344	0.863925															312.003	1.7012	1.4451
									313.003	0.964281	0.86036															313.003	1.6987	1.4503
									314.002	0.956381	0.84968															314.002	1.7081	1.4527
									315.002	0.947863	0.83932															315.002	1.7169	1.4437
									316.002	0.9292	0.82952															316.002	1.7028	1.4485
									317.002	0.923769	0.82084															317.002	1.71	1.4474
									318.001	0.921119	0.815315															318.001	1.7082	1.4446
									319.001	0.899625	0.80898															319.001	1.707	1.4536
									320.001	0.886444	0.794115															320.001	1.7075	1.4462
									321.016	0.879188	0.785875															321.016	1.7208	1.4468
									322.016	0.866894	0.782905															322.016	1.708	1.4471
									323.016	0.862269	0.780105															323.016	1.717	1.4599
									324.016	0.847906	0.78509															324.016	1.7179	1.4588
									325.015	0.840181	0.78805															325.015	1.7219	1.4612
									326.015	0.833588	0.787875															326.015	1.713	1.4641
									327.015	0.8241	0.787165															327.015	1.709	1.4588
									328.015	0.81085	0.782175															328.015	1.7202	1.4508
									329.015	0.799238	0.779695															329.015	1.7167	1.4626
									330.014	0.793006	0.7765															330.014	1.7139	1.4583
									331.014	0.786212	0.7705															331.014	1.7219	1.4652
									332.014	0.778044	0.763555															332.014	1.7158	1.4558
									333.014	0.7641	0.75623															333.014	1.7227	1.4716
									334.013	0.757669	0.753625															334.013	1.7113	1.4652
									335.013	0.750613	0.75345															335.013	1.7288	1.461
									336.013	0.743513	0.75194															336.013	1.7222	1.4678
									337.013	0.734925	0.748635															337.013	1.7139	1.4687
									338.012	0.727506	0.750805															338.012	1.7272	1.4612
									339.012	0.721781	0.75173															339.012	1.7295	1.471
									340.012	0.720506	0.745505															340.012	0.720506	0.745505
									341.012	0.712481	0.74077															341.012	0.712481	0.74077
									342.011	0.706125	0.733865															342.011	0.706125	0.733865
									343.011	0.698925	0.732805															343.011	0.698925	0.732805
									344.011	0.692762	0.723445															344.011	0.692762	0.723445
									345.011	0.685706	0.719355															345.011	0.685706	0.719355
									346.01	0.679256	0.71489															346.01	0.679256	0.71489
									347.01	0.675719	0.705535															347.01	0.675719	0.705535
									348.01	0.673156	0.6974															348.01	0.673156	0.6974
									349.01	0.663319	0.695545															349.01	0.663319	0.695545
									350.01	0.659825	0.693155															350.01	0.659825	0.693155
									351.009	0.656419	0.692695															351.009	0.656419	0.692695
									352.009	0.65045	0.694535															352.009	0.65045	0.694535
									353.009	0.648062	0.69169															353.009	0.648062	0.69169
									354.009	0.6425	0.69623															354.009	0.6425	0.69623
									355.008	0.637019	0.694515															355.008	0.637019	0.694515
									356.008	0.635081	0.69562															356.008	0.635081	0.69562
									357.008	0.629875	0.69062															357.008	0.629875	0.69062
									358.008	0.625481	0.686555															358.008	0.625481	0.686555
									359.007	0.624794	0.688785															359.007	0.624794	0.688785
									360.007	0.624369	0.68793															360.007	0.624369	0.68793
									361.007	0.618019	0.68469															361.007	0.618019	0.68469
									362.007	0.615162	0.68738															362.007	0.615162	0.68738
									363.006	0.607475	0.687015															363.006	0.607475	0.687015
									364.006	0.604281	0.687805															364.006	0.604281	0.687805
									365.006	0.600137	0.687565															365.006	0.600137	0.687565
									366.006	0.603506	0.68295															366.006	0.603506	0.68295
									367.006	0.599425	0.68626															367.006	0.599425	0.68626
									368.005	0.597456	0.687155															368.005	0.597456	0.687155
									369.005	0.597012	0.69134															369.005	0.597012	0.69134
									370.005	0.592206	0.690395															370.005	0.592206	0.690395
									371.005	0.587306	0.69161															371.005	0.587306	0.69161
									372.004	0.585906	0.69152															372.004	0.585906	0.69152
									373.004	0.583812	0.68897															373.004	0.583812	0.68897
									374.004	0.580775	0.683575															374.004	0.580775	0.683575
									375.004	0.581875	0.682685															375.004	0.581875	0.682685
									376.003	0.575738	0.671215															376.003	0.575738	0.671215
									377.003	0.574744	0.66631															377.003	0.574744	0.66631
									378.003	0.572625	0.66266															378.003	0.572625	0.66266
									379.003	0.57365	0.659725															379.003	0.57365	0.659725
									380.002	0.569569	0.656395															380.002	0.569569	0.656395
									381.002	0.571544	0.653935															381.002	0.571544	0.653935
									382.002	0.569013	0.645725															382.002	0.569013	0.645725
									383.002	0.564512	0.646195															383.002	0.564512	0.646195
									384.002	0.567237	0.639895															384.002	0.567237	0.639895
									385.001	0.568137	0.633205															385.001	0.568137	0.633205
									386.001	0.565169	0.630505															386.001	0.565169	0.630505
									387.001	0.561606	0.6247															387.001	0.561606	0.6247
									388.016	0.562475	0.62003															388.016	0.562475	0.62003
									389.016	0.559819	0.613655															389.016	0.559819	0.613655
									390.016	0.560406	0.607155															390.016	0.560406	0.607155
									391.016	0.559619	0.604185															391.016	0.559619	0.604185
									392.015	0.558294	0.59825															392.015	0.558294	0.59825
									393.015	0.556244	0.599235															393.015	0.556244	0.599235
									394.015	0.554431	0.59194															394.015	0.554431	0.59194
									395.015	0.553262	0.584735															395.015	0.553262	0.584735
									396.014	0.5517	0.58204															396.014	0.5517	0.58204
									397.014	0.553	0.578785															397.014	0.553	0.578785
									398.014	0.549469	0.573205															398.014	0.549469	0.573205
									399.014	0.554106	0.57115															399.014	0.554106	0.57115
									400.013	0.550288	0.56817															400.013	0.550288	0.56817
									401.013	0.548769	0.564175															401.013	0.548769	0.564175
									402.013	0.547881	0.55917															402.013	0.547881	0.55917
									403.013	0.548775	0.558125															403.013	0.548775	0.558125
									404.012	0.546356	0.556125															404.012	0.546356	0.556125
									405.012	0.544206	0.55154															405.012	0.544206	0.55154
									406.012	0.545725	0.55351															406.012	0.545725	0.55351
									407.012	0.546425	0.550125															407.012	0.546425	0.550125
									408.012	0.541538	0.54817															408.012	0.541538	0.54817
									409.011	0.544519	0.54563															409.011	0.544519	0.54563
									410.011	0.543075	0.54517															410.011	0.543075	0.54517
									411.011	0.540175	0.54323															411.011	0.540175	0.54323
									412.011	0.537369	0.54508															412.011	0.537369	0.54508
									413.01	0.539763	0.54377															413.01	0.539763	0.54377
									414.01	0.534981	0.54523															414.01	0.534981	0.54523
									415.01	0.537312	0.54701															415.01	0.537312	0.54701
									416.01	0.536844	0.547005															416.01	0.536844	0.547005
									417.009	0.537919	0.554555															417.009	0.537919	0.554555
									418.009	0.539306	0.56054															418.009	0.539306	0.56054
									419.009	0.536575	0.56968															419.009	0.536575	0.56968
									420.009	0.538813	0.577485															420.009	0.538813	0.577485
									421.008	0.536787	0.58137															421.008	0.536787	0.58137
									422.008	0.533069	0.583875															422.008	0.533069	0.583875
									423.008	0.534537	0.58722															423.008	0.534537	0.58722
									424.008	0.533794	0.587875															424.008	0.533794	0.587875
									425.007	0.534763	0.590175															425.007	0.534763	0.590175
									426.007	0.535062	0.59197															426.007	0.535062	0.59197
									427.007	0.535175	0.590365															427.007	0.535175	0.590365
									428.007	0.534088	0.589165															428.007	0.534088	0.589165
									429.007	0.533537	0.58362															429.007	0.533537	0.58362
									430.006	0.532837	0.584055															430.006	0.532837	0.584055
									431.006	0.530737	0.582005															431.006	0.530737	0.582005
									432.006	0.530844	0.57658															432.006	0.530844	0.57658
									433.006	0.532656	0.577345															433.006	0.532656	0.577345
									434.005	0.530369	0.573955															434.005	0.530369	0.573955
									435.005	0.533913	0.569655															435.005	0.533913	0.569655
									436.005	0.533944	0.56876															436.005	0.533944	0.56876
									437.005	0.526106	0.56264															437.005	0.526106	0.56264
									438.004	0.5297	0.55998															438.004	0.5297	0.55998
									439.004	0.526156	0.554525															439.004	0.526156	0.554525
									440.004	0.524319	0.5521															440.004	0.524319	0.5521
									441.004	0.524975	0.54947															441.004	0.524975	0.54947
									442.004	0.5247	0.54661															442.004	0.5247	0.54661
									443.003	0.524394	0.542345															443.003	0.524394	0.542345
									444.003	0.524563	0.53699															444.003	0.524563	0.53699
									445.003	0.519944	0.53734															445.003	0.519944	0.53734
									446.003	0.522244	0.53455															446.003	0.522244	0.53455
									447.002	0.520012	0.53033															447.002	0.520012	0.53033
									448.002	0.520275	0.529645															448.002	0.520275	0.529645
									449.002	0.519669	0.527565															449.002	0.519669	0.527565
									450.002	0.518394	0.5248															450.002	0.518394	0.5248
									451.001	0.512556	0.52057															451.001	0.512556	0.52057
									452.001	0.517394	0.52169															452.001	0.517394	0.52169
									453.001	0.514888	0.516715															453.001	0.514888	0.516715
									454.016	0.515806	0.51601															454.016	0.515806	0.51601
									455.016	0.514962	0.512185															455.016	0.514962	0.512185
									456.016	0.510975	0.51146															456.016	0.510975	0.51146
									457.016	0.509888	0.51067															457.016	0.509888	0.51067
									458.015	0.511631	0.50927															458.015	0.511631	0.50927
									459.015	0.510444	0.50733															459.015	0.510444	0.50733
									460.015	0.509487	0.504495															460.015	0.509487	0.504495
									461.015	0.508475	0.504105															461.015	0.508475	0.504105
									462.014	0.507475	0.50268															462.014	0.507475	0.50268
									463.014	0.505094	0.500745															463.014	0.505094	0.500745
									464.014	0.509256	0.50064															464.014	0.509256	0.50064
									465.014	0.507231	0.49941															465.014	0.507231	0.49941
									466.014	0.503669	0.49865															466.014	0.503669	0.49865
									467.013	0.507787	0.49829															467.013	0.507787	0.49829
									468.013	0.506413	0.49421															468.013	0.506413	0.49421
									469.013	0.504169	0.492205															469.013	0.504169	0.492205
									470.013	0.500363	0.489295															470.013	0.500363	0.489295
									471.012	0.499694	0.488975															471.012	0.499694	0.488975
									472.012	0.497925	0.488705															472.012	0.497925	0.488705
									473.012	0.492937	0.48531															473.012	0.492937	0.48531
									474.012	0.492375	0.48524															474.012	0.492375	0.48524
									475.011	0.491381	0.48513															475.011	0.491381	0.48513
									476.011	0.490737	0.48183															476.011	0.490737	0.48183
									477.011	0.487406	0.482295															477.011	0.487406	0.482295
									478.011	0.489494	0.481835															478.011	0.489494	0.481835
									479.011	0.488925	0.48097															479.011	0.488925	0.48097
									480.01	0.483444	0.47878															480.01	0.483444	0.47878
									481.01	0.483131	0.47644															481.01	0.483131	0.47644
									482.01	0.483869	0.478445															482.01	0.483869	0.478445
									483.009	0.484831	0.47754															483.009	0.484831	0.47754
									484.009	0.480787	0.477865															484.009	0.480787	0.477865
									485.009	0.480969	0.4788															485.009	0.480969	0.4788
									486.009	0.480612	0.472325															486.009	0.480612	0.472325
									487.009	0.477781	0.472															487.009	0.477781	0.472
									488.008	0.476237	0.47297															488.008	0.476237	0.47297
									489.008	0.477	0.475325															489.008	0.477	0.475325
									490.008	0.476475	0.47424															490.008	0.476475	0.47424
									491.008	0.471144	0.471795															491.008	0.471144	0.471795
									492.007	0.46795	0.47179															492.007	0.46795	0.47179
									493.007	0.468137	0.471615															493.007	0.468137	0.471615
									494.007	0.4686	0.473265															494.007	0.4686	0.473265
									495.007	0.465956	0.469795															495.007	0.465956	0.469795
									496.006	0.463512	0.468255															496.006	0.463512	0.468255
									497.006	0.468225	0.46942															497.006	0.468225	0.46942
									498.006	0.4665	0.46769															498.006	0.4665	0.46769
									499.006	0.464519	0.46671															499.006	0.464519	0.46671
									500.005	0.465775	0.46928															500.005	0.465775	0.46928
									501.005	0.462306	0.46804															501.005	0.462306	0.46804
									502.005	0.464206	0.46583															502.005	0.464206	0.46583
									503.005	0.459662	0.463445															503.005	0.459662	0.463445
									504.005	0.458481	0.46483															504.005	0.458481	0.46483
									505.004	0.462931	0.462995															505.004	0.462931	0.462995
									506.004	0.4605	0.462575															506.004	0.4605	0.462575
									507.004	0.457031	0.462775															507.004	0.457031	0.462775
									508.004	0.458888	0.4631															508.004	0.458888	0.4631
									509.003	0.459456	0.462475															509.003	0.459456	0.462475
									510.003	0.45525	0.461125															510.003	0.45525	0.461125
									511.003	0.457144	0.46213															511.003	0.457144	0.46213
									512.003	0.455356	0.461545															512.003	0.455356	0.461545
									513.002	0.45575	0.460255															513.002	0.45575	0.460255
									514.002	0.454231	0.46032															514.002	0.454231	0.46032
									515.002	0.454106	0.460995															515.002	0.454106	0.460995
									516.002	0.4537	0.460365															516.002	0.4537	0.460365
									517.001	0.452894	0.45717															517.001	0.452894	0.45717
									518.001	0.449194	0.46088															518.001	0.449194	0.46088
									519.001	0.446656	0.460525															519.001	0.446656	0.460525
									520.001	0.4479	0.45789															520.001	0.4479	0.45789
									521.016	0.448406	0.45527															521.016	0.448406	0.45527
									522.016	0.445031	0.455595															522.016	0.445031	0.455595
									523.016	0.445219	0.455885															523.016	0.445219	0.455885
									524.016	0.444556	0.455765															524.016	0.444556	0.455765
									525.015	0.442869	0.455445															525.015	0.442869	0.455445
									526.015	0.441131	0.456685															526.015	0.441131	0.456685
									527.015	0.442613	0.45863															527.015	0.442613	0.45863
									528.015	0.440956	0.457575															528.015	0.440956	0.457575
									529.014	0.442012	0.456275															529.014	0.442012	0.456275
									530.014	0.436025	0.456225															530.014	0.436025	0.456225
									531.014	0.4348	0.457155															531.014	0.4348	0.457155
									532.014	0.4356	0.452125															532.014	0.4356	0.452125
									533.013	0.436725	0.45489															533.013	0.436725	0.45489
									534.013	0.43435	0.45365															534.013	0.43435	0.45365
									535.013	0.433287	0.45256															535.013	0.433287	0.45256
									536.013	0.432025	0.45303															536.013	0.432025	0.45303
									537.012	0.433056	0.453045															537.012	0.433056	0.453045
									538.012	0.431825	0.452695															538.012	0.431825	0.452695
									539.012	0.430806	0.45304															539.012	0.430806	0.45304
									540.012	0.428719	0.45442															540.012	0.428719	0.45442
									541.011	0.430144	0.45378															541.011	0.430144	0.45378
									542.011	0.431212	0.452335															542.011	0.431212	0.452335
									543.011	0.429762	0.453175															543.011	0.429762	0.453175
									544.011	0.428475	0.45105															544.011	0.428475	0.45105
									545.011	0.429513	0.453555															545.011	0.429513	0.453555
									546.01	0.428194	0.4532															546.01	0.428194	0.4532
									547.01	0.426131	0.453045															547.01	0.426131	0.453045
									548.01	0.426187	0.45105															548.01	0.426187	0.45105
									549.01	0.425938	0.449335															549.01	0.425938	0.449335
									550.009	0.424644	0.449095															550.009	0.424644	0.449095
									551.009	0.4251	0.448945															551.009	0.4251	0.448945
									552.009	0.429006	0.449715															552.009	0.429006	0.449715
									553.009	0.425806	0.448225															553.009	0.425806	0.448225
									554.008	0.424712	0.448155															554.008	0.424712	0.448155
									555.008	0.423588	0.448105															555.008	0.423588	0.448105
									556.008	0.423	0.44872															556.008	0.423	0.44872
									557.008	0.4236	0.44763															557.008	0.4236	0.44763
									558.007	0.424856	0.446055															558.007	0.424856	0.446055
									559.007	0.421069	0.446095															559.007	0.421069	0.446095
									560.007	0.422337	0.445645															560.007	0.422337	0.445645
									561.007	0.422331	0.445105															561.007	0.422331	0.445105
									562.007	0.422212	0.446265															562.007	0.422212	0.446265
									563.006	0.423225	0.444205															563.006	0.423225	0.444205
									564.006	0.421869	0.444525															564.006	0.421869	0.444525
									565.006	0.418994	0.446045															565.006	0.418994	0.446045
									566.006	0.419538	0.44355															566.006	0.419538	0.44355
									567.005	0.418863	0.444815															567.005	0.418863	0.444815
									568.005	0.417087	0.44325															568.005	0.417087	0.44325
									569.005	0.419413	0.443955															569.005	0.419413	0.443955
									570.005	0.419063	0.44181															570.005	0.419063	0.44181
									571.004	0.419894	0.445185															571.004	0.419894	0.445185
									572.004	0.417225	0.442835															572.004	0.417225	0.442835
									573.004	0.416737	0.442805															573.004	0.416737	0.442805
									574.004	0.41755	0.44348															574.004	0.41755	0.44348
									575.004	0.416938	0.44249															575.004	0.416938	0.44249
									576.003	0.414981	0.44052															576.003	0.414981	0.44052
									577.003	0.414444	0.439315															577.003	0.414444	0.439315
									578.003	0.417419	0.44163															578.003	0.417419	0.44163
									579.003	0.415913	0.44062															579.003	0.415913	0.44062
									580.002	0.4131	0.4394															580.002	0.4131	0.4394
									581.002	0.412944	0.438925															581.002	0.412944	0.438925
									582.002	0.416625	0.441035															582.002	0.416625	0.441035
									583.002	0.414406	0.439535															583.002	0.414406	0.439535
									584.001	0.416325	0.43862															584.001	0.416325	0.43862
									585.001	0.415063	0.438705															585.001	0.415063	0.438705
									586.001	0.413888	0.4377															586.001	0.413888	0.4377
									587.016	0.413137	0.43989															587.016	0.413137	0.43989
									588.016	0.414769	0.438635															588.016	0.414769	0.438635
									589.016	0.414612	0.4395															589.016	0.414612	0.4395
									590.016	0.414762	0.43695															590.016	0.414762	0.43695
									591.015	0.416406	0.43758															591.015	0.416406	0.43758
									592.015	0.414544	0.43854															592.015	0.414544	0.43854
									593.015	0.415787	0.43603															593.015	0.415787	0.43603
									594.015	0.415969	0.43851															594.015	0.415969	0.43851
									595.014	0.414988	0.437155															595.014	0.414988	0.437155
									596.014	0.414062	0.434695															596.014	0.414062	0.434695
									597.014	0.41765	0.43671															597.014	0.41765	0.43671
									598.014	0.41275	0.435595															598.014	0.41275	0.435595
									599.014	0.414144	0.435985															599.014	0.414144	0.435985
									600.013	0.410581	0.43648															600.013	0.410581	0.43648
									601.013	0.412844	0.43649															601.013	0.412844	0.43649
									602.013	0.414256	0.43671															602.013	0.414256	0.43671
									603.013	0.413338	0.437245															603.013	0.413338	0.437245
									604.012	0.41405	0.438495															604.012	0.41405	0.438495
									605.012	0.41565	0.436005															605.012	0.41565	0.436005
									606.012	0.417863	0.436905															606.012	0.417863	0.436905
									607.012	0.416425	0.435535															607.012	0.416425	0.435535
									608.011	0.417063	0.435985															608.011	0.417063	0.435985
									609.011	0.417881	0.436435															609.011	0.417881	0.436435
									610.011	0.415231	0.43496															610.011	0.415231	0.43496
									611.011	0.415712	0.437885															611.011	0.415712	0.437885
									612.01	0.417944	0.435695															612.01	0.417944	0.435695
									613.01	0.417356	0.435365															613.01	0.417356	0.435365
									614.01	0.416125	0.4355															614.01	0.416125	0.4355
									615.01	0.417513	0.4367															615.01	0.417513	0.4367
									616.01	0.416131	0.435465															616.01	0.416131	0.435465
									617.009	0.418031	0.43771															617.009	0.418031	0.43771
									618.009	0.420481	0.437435															618.009	0.420481	0.437435
									619.009	0.421406	0.43616															619.009	0.421406	0.43616
									620.009	0.421662	0.4373															620.009	0.421662	0.4373
									621.008	0.419625	0.440005															621.008	0.419625	0.440005
									622.008	0.421794	0.437095															622.008	0.421794	0.437095
									623.008	0.424069	0.43634															623.008	0.424069	0.43634
									624.008	0.418894	0.43648															624.008	0.418894	0.43648
									625.007	0.418375	0.43733															625.007	0.418375	0.43733
									626.007	0.419588	0.43531															626.007	0.419588	0.43531
									627.007	0.422056	0.437255															627.007	0.422056	0.437255
									628.007	0.422175	0.435095															628.007	0.422175	0.435095
									629.006	0.423388	0.43634															629.006	0.423388	0.43634
									630.006	0.422169	0.43497															630.006	0.422169	0.43497
									631.006	0.421706	0.435845															631.006	0.421706	0.435845
									632.006	0.421287	0.4355															632.006	0.421287	0.4355
									633.005	0.422206	0.43562															633.005	0.422206	0.43562
									634.005	0.4194	0.43538															634.005	0.4194	0.43538
									635.005	0.421325	0.435235															635.005	0.421325	0.435235
									636.005	0.420775	0.4368															636.005	0.420775	0.4368
									637.005	0.418981	0.435065															637.005	0.418981	0.435065
									638.004	0.422613	0.436995															638.004	0.422613	0.436995
									639.004	0.421231	0.435115															639.004	0.421231	0.435115
									640.004	0.423956	0.434175															640.004	0.423956	0.434175
									641.004	0.422175	0.434915															641.004	0.422175	0.434915
									642.003	0.423063	0.43383															642.003	0.423063	0.43383
									643.003	0.423556	0.4359															643.003	0.423556	0.4359
									644.003	0.423025	0.43437															644.003	0.423025	0.43437
									645.003	0.423356	0.434315															645.003	0.423356	0.434315
									646.002	0.420994	0.433955															646.002	0.420994	0.433955
									647.002	0.423725	0.435185															647.002	0.423725	0.435185
									648.002	0.421094	0.436275															648.002	0.421094	0.436275
									649.002	0.424194	0.43718															649.002	0.424194	0.43718
									650.001	0.422575	0.435005															650.001	0.422575	0.435005
									651.001	0.421212	0.436305															651.001	0.421212	0.436305
									652.001	0.4257	0.437975															652.001	0.4257	0.437975
									653.001	0.424619	0.436475															653.001	0.424619	0.436475
									654.016	0.424113	0.4362															654.016	0.424113	0.4362
									655.016	0.4248	0.434795															655.016	0.4248	0.434795
									656.016	0.424225	0.436745															656.016	0.424225	0.436745
									657.015	0.421375	0.434575															657.015	0.421375	0.434575
									658.015	0.425506	0.435915															658.015	0.425506	0.435915
									659.015	0.424869	0.435545															659.015	0.424869	0.435545
									660.015	0.424344	0.43661															660.015	0.424344	0.43661
									661.015	0.425769	0.437535															661.015	0.425769	0.437535
									662.014	0.424538	0.439185															662.014	0.424538	0.439185
									663.014	0.423706	0.43724															663.014	0.423706	0.43724
									664.014	0.427812	0.435655															664.014	0.427812	0.435655
									665.014	0.42655	0.437435															665.014	0.42655	0.437435
									666.013	0.425919	0.43459															666.013	0.425919	0.43459
									667.013	0.4217	0.435															667.013	0.4217	0.435
									668.013	0.425244	0.43698															668.013	0.425244	0.43698
									669.013	0.423125	0.436905															669.013	0.423125	0.436905
									670.012	0.423381	0.437895															670.012	0.423381	0.437895
									671.012	0.420475	0.43747															671.012	0.420475	0.43747
									672.012	0.424606	0.43542															672.012	0.424606	0.43542
									673.012	0.42645	0.437275															673.012	0.42645	0.437275
									674.011	0.425513	0.439555															674.011	0.425513	0.439555
									675.011	0.424081	0.436465															675.011	0.424081	0.436465
									676.011	0.425131	0.439685															676.011	0.425131	0.439685
									677.011	0.426106	0.440835															677.011	0.426106	0.440835
									678.011	0.427494	0.441485															678.011	0.427494	0.441485
									679.01	0.426538	0.4419															679.01	0.426538	0.4419
									680.01	0.42575	0.442955															680.01	0.42575	0.442955
									681.01	0.423938	0.44403															681.01	0.423938	0.44403
									682.01	0.425025	0.44585															682.01	0.425025	0.44585
									683.009	0.424694	0.447695															683.009	0.424694	0.447695
									684.009	0.424444	0.44805															684.009	0.424444	0.44805
									685.009	0.422156	0.449615															685.009	0.422156	0.449615
									686.009	0.424906	0.450875															686.009	0.424906	0.450875
									687.008	0.4214	0.45104															687.008	0.4214	0.45104
									688.008	0.424331	0.44785															688.008	0.424331	0.44785
									689.008	0.425494	0.44596															689.008	0.425494	0.44596
									690.008	0.422762	0.44453															690.008	0.422762	0.44453
									691.008	0.4236	0.4468															691.008	0.4236	0.4468
									692.007	0.422388	0.44198															692.007	0.422388	0.44198
									693.007	0.423031	0.44069															693.007	0.423031	0.44069
									694.007	0.423337	0.441855															694.007	0.423337	0.441855
									695.007	0.423244	0.4415															695.007	0.423244	0.4415
									696.006	0.421988	0.43983															696.006	0.421988	0.43983
									697.006	0.4211	0.43684															697.006	0.4211	0.43684
									698.006	0.422481	0.43548															698.006	0.422481	0.43548
									699.006	0.423681	0.4354															699.006	0.423681	0.4354
									700.005	0.419925	0.43518															700.005	0.419925	0.43518
									701.005	0.421506	0.43469															701.005	0.421506	0.43469
									702.005	0.421481	0.43257															702.005	0.421481	0.43257
									703.005	0.4219	0.432165															703.005	0.4219	0.432165
									704.004	0.421081	0.43054															704.004	0.421081	0.43054
									705.004	0.420669	0.432655															705.004	0.420669	0.432655
									706.004	0.420988	0.431245															706.004	0.420988	0.431245
									707.004	0.420787	0.42971															707.004	0.420787	0.42971
									708.003	0.417106	0.42898															708.003	0.417106	0.42898
									709.003	0.418969	0.428485															709.003	0.418969	0.428485
									710.003	0.418563	0.426805															710.003	0.418563	0.426805
									711.003	0.418494	0.427535															711.003	0.418494	0.427535
									712.003	0.421406	0.42694															712.003	0.421406	0.42694
									713.002	0.421787	0.42632															713.002	0.421787	0.42632
									714.002	0.418975	0.42585															714.002	0.418975	0.42585
									715.002	0.418125	0.424715															715.002	0.418125	0.424715
									716.002	0.419794	0.42438															716.002	0.419794	0.42438
									717.001	0.417712	0.422855															717.001	0.417712	0.422855
									718.001	0.419888	0.422845															718.001	0.419888	0.422845
									719.001	0.420675	0.423455															719.001	0.420675	0.423455
									720.016	0.4198	0.424615															720.016	0.4198	0.424615
									721.016	0.418125	0.423635															721.016	0.418125	0.423635
									722.016	0.418544	0.42293															722.016	0.418544	0.42293
									723.016	0.419469	0.42247															723.016	0.419469	0.42247
									724.015	0.418225	0.42072															724.015	0.418225	0.42072
									725.015	0.417112	0.423165															725.015	0.417112	0.423165
									726.015	0.419919	0.42185															726.015	0.419919	0.42185
									727.015	0.419125	0.421935															727.015	0.419125	0.421935
									728.014	0.41615	0.4189															728.014	0.41615	0.4189
									729.014	0.417212	0.42036															729.014	0.417212	0.42036
									730.014	0.413375	0.41793															730.014	0.413375	0.41793
									731.014	0.412506	0.41947															731.014	0.412506	0.41947
									732.013	0.416181	0.419765															732.013	0.416181	0.419765
									733.013	0.416538	0.41841															733.013	0.416538	0.41841
									734.013	0.414938	0.420165															734.013	0.414938	0.420165
									735.013	0.414631	0.41723															735.013	0.414631	0.41723
									736.013	0.4129	0.416785															736.013	0.4129	0.416785
									737.012	0.416931	0.41801															737.012	0.416931	0.41801
									738.012	0.41225	0.416945															738.012	0.41225	0.416945
									739.012	0.41295	0.415985															739.012	0.41295	0.415985
									740.012	0.416256	0.41805															740.012	0.416256	0.41805
									741.011	0.415975	0.416525															741.011	0.415975	0.416525
									742.011	0.415913	0.414545															742.011	0.415913	0.414545
									743.011	0.413756	0.41623															743.011	0.413756	0.41623
									744.011	0.415019	0.41705															744.011	0.415019	0.41705
									745.01	0.415388	0.413915															745.01	0.415388	0.413915
									746.01	0.41365	0.41474															746.01	0.41365	0.41474
									747.01	0.411875	0.41524															747.01	0.411875	0.41524
									748.01	0.411838	0.41412															748.01	0.411838	0.41412
									749.009	0.412444	0.41397															749.009	0.412444	0.41397
									750.009	0.413331	0.41266															750.009	0.413331	0.41266
									751.009	0.4103	0.41117															751.009	0.4103	0.41117
									752.009	0.408781	0.41307															752.009	0.408781	0.41307
									753.008	0.413844	0.412495															753.008	0.413844	0.412495
									754.008	0.414394	0.410525															754.008	0.414394	0.410525
									755.008	0.412319	0.40929															755.008	0.412319	0.40929
									756.008	0.409769	0.41152															756.008	0.409769	0.41152
									757.008	0.410313	0.410845															757.008	0.410313	0.410845
									758.007	0.409013	0.41092															758.007	0.409013	0.41092
									759.007	0.407919	0.40989															759.007	0.407919	0.40989
									760.007	0.408031	0.40988															760.007	0.408031	0.40988
									761.007	0.407263	0.410485															761.007	0.407263	0.410485
									762.006	0.407075	0.410225															762.006	0.407075	0.410225
									763.006	0.407625	0.409415															763.006	0.407625	0.409415
									764.006	0.406544	0.40981															764.006	0.406544	0.40981
									765.006	0.408075	0.40808															765.006	0.408075	0.40808
									766.005	0.406975	0.40775															766.005	0.406975	0.40775
									767.005	0.403994	0.407485															767.005	0.403994	0.407485
									768.005	0.406444	0.40721															768.005	0.406444	0.40721
									769.005	0.404744	0.406405															769.005	0.404744	0.406405
									770.004	0.404356	0.404905															770.004	0.404356	0.404905
									771.004	0.404938	0.404575															771.004	0.404938	0.404575
									772.004	0.403469	0.40512															772.004	0.403469	0.40512
									773.004	0.404794	0.4064															773.004	0.404794	0.4064
									774.004	0.405731	0.407375															774.004	0.405731	0.407375
									775.003	0.403875	0.40658															775.003	0.403875	0.40658
									776.003	0.40215	0.406045															776.003	0.40215	0.406045
									777.003	0.40225	0.404845															777.003	0.40225	0.404845
									778.003	0.404175	0.40436															778.003	0.404175	0.40436
									779.002	0.4059	0.40344															779.002	0.4059	0.40344
									780.002	0.404044	0.40198															780.002	0.404044	0.40198
									781.002	0.402594	0.40327															781.002	0.402594	0.40327
									782.002	0.401844	0.403575															782.002	0.401844	0.403575
									783.001	0.405631	0.401535															783.001	0.405631	0.401535
									784.001	0.4035	0.402905															784.001	0.4035	0.402905
									785.001	0.4007	0.401295															785.001	0.4007	0.401295
									786.016	0.399838	0.40248															786.016	0.399838	0.40248
									787.016	0.401306	0.402255															787.016	0.401306	0.402255
									788.016	0.398831	0.40162															788.016	0.398831	0.40162
									789.016	0.400481	0.40145															789.016	0.400481	0.40145
									790.015	0.400419	0.40212															790.015	0.400419	0.40212
									791.015	0.398581	0.40286															791.015	0.398581	0.40286
									792.015	0.396413	0.400225															792.015	0.396413	0.400225
									793.015	0.396975	0.4005															793.015	0.396975	0.4005
									794.014	0.398906	0.39893															794.014	0.398906	0.39893
									795.014	0.399006	0.39868															795.014	0.399006	0.39868
									796.014	0.396825	0.398625															796.014	0.396825	0.398625
									797.014	0.398363	0.399285															797.014	0.398363	0.399285
									798.014	0.396925	0.39979															798.014	0.396925	0.39979
									799.013	0.396681	0.398325															799.013	0.396681	0.398325
									800.013	0.39625	0.399205															800.013	0.39625	0.399205
									801.013	0.397569	0.398745															801.013	0.397569	0.398745
									802.014	0.396738	0.39758															802.014	0.396738	0.39758
									803.012	0.397281	0.39939															803.012	0.397281	0.39939
									804.012	0.397288	0.39711															804.012	0.397288	0.39711
									805.012	0.398888	0.398235															805.012	0.398888	0.398235
									806.012	0.398919	0.397185															806.012	0.398919	0.397185
									807.011	0.397681	0.395665															807.011	0.397681	0.395665
									808.011	0.396681	0.39509															808.011	0.396681	0.39509
									809.011	0.399388	0.39748															809.011	0.399388	0.39748
									810.011	0.396406	0.39645															810.011	0.396406	0.39645
									811.011	0.397675	0.39596															811.011	0.397675	0.39596
									812.01	0.3971	0.39593															812.01	0.3971	0.39593
									813.01	0.397725	0.39531															813.01	0.397725	0.39531
									814.01	0.39815	0.394415															814.01	0.39815	0.394415
									815.01	0.399556	0.394805															815.01	0.399556	0.394805
									816.009	0.397706	0.3945															816.009	0.397706	0.3945
									817.009	0.397037	0.393475															817.009	0.397037	0.393475
									818.009	0.399344	0.394255															818.009	0.399344	0.394255
									819.009	0.398669	0.393865															819.009	0.398669	0.393865
									820.008	0.400637	0.39678															820.008	0.400637	0.39678
									821.008	0.402031	0.396255															821.008	0.402031	0.396255
									822.008	0.402875	0.396785															822.008	0.402875	0.396785
									823.008	0.4038	0.39903															823.008	0.4038	0.39903
									824.007	0.402506	0.400185															824.007	0.402506	0.400185
									825.007	0.405656	0.401755															825.007	0.405656	0.401755
									826.007	0.403694	0.400315															826.007	0.403694	0.400315
									827.007	0.407419	0.40338															827.007	0.407419	0.40338
									828.007	0.405569	0.4032															828.007	0.405569	0.4032
									829.006	0.408431	0.40598															829.006	0.408431	0.40598
									830.006	0.409569	0.406385															830.006	0.409569	0.406385
									831.006	0.411463	0.407465															831.006	0.411463	0.407465
									832.006	0.411988	0.40754															832.006	0.411988	0.40754
									833.005	0.412294	0.41066															833.005	0.412294	0.41066
									834.005	0.411662	0.411835															834.005	0.411662	0.411835
									835.005	0.410956	0.41239															835.005	0.410956	0.41239
									836.005	0.4124	0.41222															836.005	0.4124	0.41222
									837.004	0.413831	0.413385															837.004	0.413831	0.413385
									838.004	0.414019	0.415275															838.004	0.414019	0.415275
									839.004	0.412975	0.418535															839.004	0.412975	0.418535
									840.004	0.417438	0.42067															840.004	0.417438	0.42067
									841.003	0.417575	0.422825															841.003	0.417575	0.422825
									842.003	0.419131	0.428295															842.003	0.419131	0.428295
									843.003	0.415481	0.43412															843.003	0.415481	0.43412
									844.003	0.418156	0.436015															844.003	0.418156	0.436015
									845.003	0.419925	0.43752															845.003	0.419925	0.43752
									846.002	0.422219	0.44093															846.002	0.422219	0.44093
									847.002	0.420044	0.44202															847.002	0.420044	0.44202
									848.002	0.424781	0.44362															848.002	0.424781	0.44362
									849.002	0.425575	0.44801															849.002	0.425575	0.44801
									850.001	0.426312	0.450035															850.001	0.426312	0.450035
									851.001	0.426938	0.451685															851.001	0.426938	0.451685
									852.001	0.430594	0.45432															852.001	0.430594	0.45432
									853.016	0.4308	0.457225															853.016	0.4308	0.457225
									854.016	0.431812	0.46165															854.016	0.431812	0.46165
									855.016	0.432675	0.464305															855.016	0.432675	0.464305
									856.016	0.433994	0.466835															856.016	0.433994	0.466835
									857.015	0.438119	0.469005															857.015	0.438119	0.469005
									858.015	0.4367	0.472745															858.015	0.4367	0.472745
									859.015	0.436956	0.47537															859.015	0.436956	0.47537
									860.015	0.439113	0.475875															860.015	0.439113	0.475875
									861.014	0.441375	0.48119															861.014	0.441375	0.48119
									862.014	0.441269	0.479835															862.014	0.441269	0.479835
									863.014	0.440981	0.485265															863.014	0.440981	0.485265
									864.014	0.443025	0.487485															864.014	0.443025	0.487485
									865.013	0.4434	0.48534															865.013	0.4434	0.48534
									866.013	0.4489	0.486															866.013	0.4489	0.486
									867.013	0.448169	0.487195															867.013	0.448169	0.487195
									868.013	0.448719	0.486305															868.013	0.448719	0.486305
									869.012	0.450412	0.48933															869.012	0.450412	0.48933
									870.012	0.44995	0.488185															870.012	0.44995	0.488185
									871.012	0.453594	0.487185															871.012	0.453594	0.487185
									872.012	0.454813	0.485635															872.012	0.454813	0.485635
									873.012	0.454044	0.485505															873.012	0.454044	0.485505
									874.011	0.455256	0.48717															874.011	0.455256	0.48717
									875.011	0.458044	0.484565															875.011	0.458044	0.484565
									876.011	0.460075	0.483525															876.011	0.460075	0.483525
									877.011	0.458981	0.48411															877.011	0.458981	0.48411
									878.01	0.457388	0.48689															878.01	0.457388	0.48689
									879.01	0.456481	0.485545															879.01	0.456481	0.485545
									880.01	0.457006	0.48473															880.01	0.457006	0.48473
									881.01	0.457688	0.483655															881.01	0.457688	0.483655
									882.009	0.457931	0.482495															882.009	0.457931	0.482495
									883.009	0.462413	0.47896															883.009	0.462413	0.47896
									884.009	0.4599	0.482755															884.009	0.4599	0.482755
									885.009	0.4565	0.47962															885.009	0.4565	0.47962
									886.009	0.456925	0.478505															886.009	0.456925	0.478505
									887.008	0.459894	0.47753															887.008	0.459894	0.47753
									888.008	0.459656	0.477745															888.008	0.459656	0.477745
									889.008	0.458037	0.476235															889.008	0.458037	0.476235
									890.008	0.457344	0.47417															890.008	0.457344	0.47417
									891.007	0.459544	0.472245															891.007	0.459544	0.472245
									892.007	0.459119	0.473455															892.007	0.459119	0.473455
									893.007	0.460131	0.47122															893.007	0.460131	0.47122
									894.007	0.456919	0.471															894.007	0.456919	0.471
									895.006	0.4602	0.46929															895.006	0.4602	0.46929
									896.006	0.459913	0.46644															896.006	0.459913	0.46644
									897.006	0.457163	0.465095															897.006	0.457163	0.465095
									898.006	0.458219	0.46393															898.006	0.458219	0.46393
									899.005	0.460856	0.45973															899.005	0.460856	0.45973
									900.005	0.4576	0.459355															900.005	0.4576	0.459355
									901.005	0.458406	0.46017															901.005	0.458406	0.46017
									902.005	0.457475	0.45839															902.005	0.457475	0.45839
									903.005	0.456044	0.458075															903.005	0.456044	0.458075
									904.004	0.456881	0.45631															904.004	0.456881	0.45631
									905.004	0.459519	0.454915															905.004	0.459519	0.454915
									906.004	0.455644	0.452885															906.004	0.455644	0.452885
									907.004	0.458875	0.453345															907.004	0.458875	0.453345
									908.019	0.457819	0.455025															908.019	0.457819	0.455025
									909.003	0.45445	0.453775															909.003	0.45445	0.453775
									910.003	0.455344	0.452615															910.003	0.455344	0.452615
									911.003	0.456612	0.45262															911.003	0.456612	0.45262
									912.002	0.458788	0.451095															912.002	0.458788	0.451095
									913.002	0.456094	0.4501															913.002	0.456094	0.4501
									914.002	0.458256	0.449045															914.002	0.458256	0.449045
									915.002	0.453444	0.44837															915.002	0.453444	0.44837
									916.001	0.455537	0.448055															916.001	0.455537	0.448055
									917.001	0.455706	0.448235															917.001	0.455706	0.448235
									918.001	0.452619	0.44786															918.001	0.452619	0.44786
									919.001	0.456144	0.44635															919.001	0.456144	0.44635
									920.016	0.4551	0.448065															920.016	0.4551	0.448065
									921.016	0.457544	0.44742															921.016	0.457544	0.44742
									922.016	0.455725	0.442335															922.016	0.455725	0.442335
									923.015	0.453431	0.44306															923.015	0.453431	0.44306
									924.015	0.455912	0.440435															924.015	0.455912	0.440435
									925.015	0.454975	0.44137															925.015	0.454975	0.44137
									926.015	0.458037	0.441635															926.015	0.458037	0.441635
									927.014	0.456906	0.44104															927.014	0.456906	0.44104
									928.014	0.454481	0.443685															928.014	0.454481	0.443685
									929.014	0.4528	0.44403															929.014	0.4528	0.44403
									930.014	0.451881	0.444325															930.014	0.451881	0.444325
									931.014	0.452131	0.442315															931.014	0.452131	0.442315
									932.013	0.451181	0.4442															932.013	0.451181	0.4442
									933.013	0.450231	0.441625															933.013	0.450231	0.441625
									934.013	0.452344	0.439785															934.013	0.452344	0.439785
									935.013	0.450813	0.441005															935.013	0.450813	0.441005
									936.012	0.448556	0.44102															936.012	0.448556	0.44102
									937.012	0.449531	0.439975															937.012	0.449531	0.439975
									938.012	0.4508	0.439555															938.012	0.4508	0.439555
									939.012	0.452119	0.441065															939.012	0.452119	0.441065
									940.012	0.448444	0.44067															940.012	0.448444	0.44067
									941.011	0.444688	0.43936															941.011	0.444688	0.43936
									942.011	0.444462	0.439385															942.011	0.444462	0.439385
									943.011	0.446169	0.439535															943.011	0.446169	0.439535
									944.011	0.445556	0.439535															944.011	0.445556	0.439535
									945.01	0.445175	0.43877															945.01	0.445175	0.43877
									946.01	0.445131	0.43776															946.01	0.445131	0.43776
									947.01	0.445813	0.435155															947.01	0.445813	0.435155
									948.01	0.442975	0.43751															948.01	0.442975	0.43751
									949.009	0.441756	0.43558															949.009	0.441756	0.43558
									950.009	0.44035	0.43601															950.009	0.44035	0.43601
									951.009	0.441063	0.434765															951.009	0.441063	0.434765
									952.009	0.442231	0.434155															952.009	0.442231	0.434155
									953.008	0.44195	0.434665															953.008	0.44195	0.434665
									954.008	0.442781	0.43413															954.008	0.442781	0.43413
									955.008	0.441544	0.434365															955.008	0.441544	0.434365
									956.008	0.442631	0.434875															956.008	0.442631	0.434875
									957.007	0.440287	0.43157															957.007	0.440287	0.43157
									958.007	0.437044	0.43227															958.007	0.437044	0.43227
									959.007	0.441131	0.432475															959.007	0.441131	0.432475
									960.007	0.441375	0.434045															960.007	0.441375	0.434045
									961.007	0.435656	0.433575															961.007	0.435656	0.433575
									962.006	0.436881	0.43365															962.006	0.436881	0.43365
									963.006	0.438344	0.43349															963.006	0.438344	0.43349
									964.006	0.438063	0.433905															964.006	0.438063	0.433905
									965.006	0.436912	0.433755															965.006	0.436912	0.433755
									966.005	0.438206	0.433335															966.005	0.438206	0.433335
									967.005	0.43535	0.43359															967.005	0.43535	0.43359
									968.005	0.436787	0.43241															968.005	0.436787	0.43241
									969.005	0.438169	0.434575															969.005	0.438169	0.434575
									970.004	0.437025	0.433555															970.004	0.437025	0.433555
									971.004	0.439594	0.43266															971.004	0.439594	0.43266
									972.004	0.436937	0.432865															972.004	0.436937	0.432865
									973.004	0.438088	0.434405															973.004	0.438088	0.434405
									974.003	0.4384	0.434505															974.003	0.4384	0.434505
									975.003	0.438013	0.43184															975.003	0.438013	0.43184
									976.003	0.439031	0.433695															976.003	0.439031	0.433695
									977.003	0.439256	0.431955															977.003	0.439256	0.431955
									978.003	0.436556	0.433455															978.003	0.436556	0.433455
									979.002	0.438506	0.43229															979.002	0.438506	0.43229
									980.002	0.437519	0.4317															980.002	0.437519	0.4317
									981.002	0.435694	0.4339															981.002	0.435694	0.4339
									982.001	0.43875	0.430685															982.001	0.43875	0.430685
									983.001	0.438519	0.433405															983.001	0.438519	0.433405
									984.001	0.438163	0.434525															984.001	0.438163	0.434525
									985.001	0.434719	0.434325															985.001	0.434719	0.434325
									986.016	0.436019	0.43296															986.016	0.436019	0.43296
									987.016	0.435681	0.43285															987.016	0.435681	0.43285
									988.016	0.434737	0.432015															988.016	0.434737	0.432015
									989.016	0.435206	0.43184															989.016	0.435206	0.43184
									990.015	0.436856	0.436125															990.015	0.436856	0.436125
									991.015	0.438356	0.43155															991.015	0.438356	0.43155
									992.015	0.440081	0.43121															992.015	0.440081	0.43121
									993.015	0.441725	0.429															993.015	0.441725	0.429
									994.014	0.443387	0.431335															994.014	0.443387	0.431335
									995.014	0.446144	0.43067															995.014	0.446144	0.43067
									996.014	0.447019	0.433405															996.014	0.447019	0.433405
									997.014	0.4507	0.43151															997.014	0.4507	0.43151
									998.013	0.453281	0.433535															998.013	0.453281	0.433535
									999.013	0.45495	0.435055															999.013	0.45495	0.435055
									1000.01	0.457838	0.43577															1000.01	0.457838	0.43577
									1001.01	0.461225	0.438225															1001.01	0.461225	0.438225
									1002.01	0.461931	0.440995															1002.01	0.461931	0.440995
									1003.01	0.467325	0.443455															1003.01	0.467325	0.443455
									1004.01	0.474963	0.44452															1004.01	0.474963	0.44452
									1005.01	0.480156	0.44533															1005.01	0.480156	0.44533
									1006.01	0.484675	0.44901															1006.01	0.484675	0.44901
									1007.01	0.484269	0.45446															1007.01	0.484269	0.45446
									1008.01	0.4873	0.455175															1008.01	0.4873	0.455175
									1009.01	0.4937	0.462185															1009.01	0.4937	0.462185
									1010.01	0.500394	0.46666															1010.01	0.500394	0.46666
									1011.01	0.510294	0.471835															1011.01	0.510294	0.471835
									1012.01	0.518294	0.49119															1012.01	0.518294	0.49119
									1013.01	0.52095	0.51354															1013.01	0.52095	0.51354
									1014.01	0.5253	0.52844															1014.01	0.5253	0.52844
									1015.01	0.531275	0.538485															1015.01	0.531275	0.538485
									1016.01	0.534544	0.544145															1016.01	0.534544	0.544145
									1017.01	0.536444	0.54794															1017.01	0.536444	0.54794
									1018.01	0.538937	0.552395															1018.01	0.538937	0.552395
									1019.01	0.5421	0.558185															1019.01	0.5421	0.558185
									1020.01	0.548556	0.56143															1020.01	0.548556	0.56143
									1021.01	0.550394	0.56764															1021.01	0.550394	0.56764
									1022.01	0.553225	0.57108															1022.01	0.553225	0.57108
									1023.01	0.5578	0.574455															1023.01	0.5578	0.574455
									1024.01	0.565894	0.576355															1024.01	0.565894	0.576355
									1025.01	0.567256	0.581875															1025.01	0.567256	0.581875
									1026.01	0.575556	0.59241															1026.01	0.575556	0.59241
									1027.01	0.581019	0.598015															1027.01	0.581019	0.598015
									1028.01	0.586525	0.59872															1028.01	0.586525	0.59872
									1029.01	0.591325	0.605605															1029.01	0.591325	0.605605
									1030.01	0.594931	0.616325															1030.01	0.594931	0.616325
									1031.01	0.602381	0.627695															1031.01	0.602381	0.627695
									1032.01	0.604556	0.63912															1032.01	0.604556	0.63912
									1033.01	0.611637	0.64983															1033.01	0.611637	0.64983
									1034.01	0.617831	0.66048															1034.01	0.617831	0.66048
									1035.01	0.621613	0.67034															1035.01	0.621613	0.67034
									1036	0.628556	0.67954															1036	0.628556	0.67954
									1037	0.633856	0.687865															1037	0.633856	0.687865
									1038	0.6417	0.693045															1038	0.6417	0.693045
									1039	0.646194	0.698905															1039	0.646194	0.698905
									1040	0.65525	0.70161															1040	0.65525	0.70161
									1041	0.660069	0.70562															1041	0.660069	0.70562
									1042	0.663844	0.711675															1042	0.663844	0.711675
									1043	0.66675	0.711525															1043	0.66675	0.711525
									1044	0.675094	0.716465															1044	0.675094	0.716465
									1045	0.675787	0.715245															1045	0.675787	0.715245
									1046	0.683013	0.714335															1046	0.683013	0.714335
									1047	0.687206	0.712035															1047	0.687206	0.712035
									1048	0.697525	0.71686															1048	0.697525	0.71686
									1049	0.701937	0.71369															1049	0.701937	0.71369
									1050	0.700644	0.711775															1050	0.700644	0.711775
									1051	0.701225	0.71392															1051	0.701225	0.71392
									1052.02	0.707581	0.717585															1052.02	0.707581	0.717585
									1053.02	0.710019	0.71972															1053.02	0.710019	0.71972
									1054.02	0.713794	0.722345															1054.02	0.713794	0.722345
									1055.02	0.717819	0.720175															1055.02	0.717819	0.720175
									1056.02	0.716838	0.722545															1056.02	0.716838	0.722545
									1057.02	0.718369	0.722155															1057.02	0.718369	0.722155
									1058.02	0.720906	0.725225															1058.02	0.720906	0.725225
									1059.02	0.721612	0.72066															1059.02	0.721612	0.72066
									1060.01	0.727631	0.72167															1060.01	0.727631	0.72167
									1061.01	0.725475	0.72339															1061.01	0.725475	0.72339
									1062.01	0.731444	0.72415															1062.01	0.731444	0.72415
									1063.01	0.733313	0.721305															1063.01	0.733313	0.721305
									1064.01	0.733781	0.72484															1064.01	0.733781	0.72484
									1065.01	0.736344	0.725925															1065.01	0.736344	0.725925
									1066.01	0.740694	0.7313															1066.01	0.740694	0.7313
									1067.01	0.745356	0.73129															1067.01	0.745356	0.73129
									1068.01	0.739506	0.73689															1068.01	0.739506	0.73689
									1069.01	0.747975	0.735435															1069.01	0.747975	0.735435
									1070.01	0.748875	0.73801															1070.01	0.748875	0.73801
									1071.01	0.752856	0.7416															1071.01	0.752856	0.7416
									1072.01	0.752725	0.737595															1072.01	0.752725	0.737595
									1073.01	0.7538	0.738555															1073.01	0.7538	0.738555
									1074.01	0.754869	0.7398															1074.01	0.754869	0.7398
									1075.01	0.755131	0.737985															1075.01	0.755131	0.737985
									1076.01	0.755663	0.738155															1076.01	0.755663	0.738155
									1077.01	0.755313	0.73474															1077.01	0.755313	0.73474
									1078.01	0.756594	0.733945															1078.01	0.756594	0.733945
									1079.01	0.760675	0.73416															1079.01	0.760675	0.73416
									1080.01	0.756856	0.72667															1080.01	0.756856	0.72667
									1081.01	0.757506	0.724825															1081.01	0.757506	0.724825
									1082.01	0.759006	0.722165															1082.01	0.759006	0.722165
									1083.01	0.761787	0.716255															1083.01	0.761787	0.716255
									1084.01	0.763081	0.710265															1084.01	0.763081	0.710265
									1085.01	0.763106	0.707945															1085.01	0.763106	0.707945
									1086.01	0.764138	0.70308															1086.01	0.764138	0.70308
									1087.01	0.760787	0.69414															1087.01	0.760787	0.69414
									1088.01	0.754706	0.68918															1088.01	0.754706	0.68918
									1089.01	0.757244	0.688755															1089.01	0.757244	0.688755
									1090.01	0.766581	0.68378															1090.01	0.766581	0.68378
									1091.01	0.763481	0.682245															1091.01	0.763481	0.682245
									1092.01	0.759069	0.679355															1092.01	0.759069	0.679355
									1093.01	0.763112	0.679135															1093.01	0.763112	0.679135
									1094.01	0.765938	0.67796															1094.01	0.765938	0.67796
									1095.01	0.766463	0.68023															1095.01	0.766463	0.68023
									1096.01	0.761244	0.680865															1096.01	0.761244	0.680865
									1097.01	0.762025	0.68153															1097.01	0.762025	0.68153
									1098.01	0.767	0.682325															1098.01	0.767	0.682325
									1099.01	0.765556	0.70559															1099.01	0.765556	0.70559
									1100.01	0.761537	0.70363															1100.01	0.761537	0.70363

## Sheet: Fig. 5
	Statistics						Source Data
	Fig. 5c						Fig. 5a basal																			Fig. 5a TTX																			Fig. 5c
		Genotype							currents (pA/pF)																			TTX sensitive currents (pA/pF)																		TTX sensitive currents (pA/pF)
		Slack+/+		Slack-/-					PHN																			PHN																		PHN
	Voltage (mV)	inward current (pA/pF)	n = preparation/cell	inward current (pA/pF)	n = preparation/cell			genotype	Slack+/+								Slack-/-										genotype	Slack+/+								Slack-/-									genotype	Slack+/+
	-60	-0.01 ± 0.04	6/20	-0.08 ± 0.08	7/17			Voltage (mV)	-60	-40	-20	0	20	40	60	80	-60	-40	-20	0	20	40	60	80			Voltage (mV)	-60	-40	-20	0	20	40	60	80	-60	-40	-20	0	20	40	60	80		Voltage (mV)	-60	-40	-20	0
	-40	-19.89 ± 16.71		-19.99 ± 8.92			Time (s)	0	-1.47	-1.48	-1.48	-1.48	-1.44	-1.41	-1.34	-1.3	-0.944	-0.913	-0.887	-0.871	-0.846	-0.832	-0.824	-0.818		Time (s)	0	-1.475	-1.45625	-1.47375	-1.48563	-1.49938	-1.5325	-1.52313	-1.5275	-0.781	-0.779	-0.758	-0.748	-0.759	-0.748	-0.756	-0.741			0.18696	0.33664	-13.7136	-12.536
	-20	-72.29 ± 14.87		-100.52 ± 21.30				0.0002	-1.48	-1.48	-1.48	-1.48	-1.43	-1.4	-1.34	-1.3	-0.943	-0.921	-0.884	-0.866	-0.838	-0.825	-0.828	-0.814			0.0002	-1.44938	-1.46688	-1.47125	-1.48563	-1.5	-1.5325	-1.51625	-1.52438	-0.786	-0.779	-0.766	-0.751	-0.754	-0.751	-0.749	-0.739			0.093739	-45.4849	-40.2269	-33.5378
	0	-57.82 ± 11.23		-76.52 ± 11.68				0.0004	-1.48	-1.48	-1.48	-1.49	-1.43	-1.4	-1.35	-1.3	-0.938	-0.919	-0.892	-0.863	-0.846	-0.832	-0.83	-0.811			0.0004	-1.44	-1.455	-1.47438	-1.48125	-1.50438	-1.52688	-1.51938	-1.53	-0.784	-0.781	-0.766	-0.741	-0.754	-0.752	-0.749	-0.734			-0.0808	0.537	-44.49	-37.51
	20	-45.28 ± 7.23		-59.87 ± 7.55				0.0006	-1.48	-1.48	-1.49	-1.48	-1.44	-1.41	-1.34	-1.3	-0.951	-0.919	-0.881	-0.865	-0.844	-0.826	-0.831	-0.815			0.0006	-1.45125	-1.46313	-1.47125	-1.49125	-1.50125	-1.53313	-1.52	-1.53063	-0.782	-0.778	-0.762	-0.748	-0.755	-0.75	-0.743	-0.743			0.457967	-334.128	-193.036	-141.782
	40	-34.10 ± 3.97		-46.23 ± 4.57				0.0008	-1.49	-1.48	-1.48	-1.48	-1.44	-1.4	-1.34	-1.29	-0.943	-0.914	-0.888	-0.873	-0.843	-0.833	-0.825	-0.816			0.0008	-1.44563	-1.46438	-1.47688	-1.48313	-1.49625	-1.53125	-1.52375	-1.52875	-0.784	-0.776	-0.766	-0.739	-0.759	-0.745	-0.749	-0.732			-0.33784	-0.38261	-97.478	-72.6644
	60	-24.79 ± 2.39		-35.05 ± 3.23				0.001	-1.48	-1.48	-1.48	-1.49	-1.44	-1.4	-1.34	-1.3	-0.936	-0.919	-0.889	-0.862	-0.858	-0.834	-0.829	-0.815			0.001	-1.44688	-1.46313	-1.44313	-1.48313	-1.48188	-1.52813	-1.52563	-1.52438	-0.784	-0.782	-0.764	-0.747	-0.753	-0.751	-0.744	-0.741			-0.1607	-0.59847	-75.0228	-66.9645
	80	-16.84 ± 2.53		-25.83 ± 3.09				0.0012	-1.49	-1.48	-1.49	-1.48	-1.43	-1.41	-1.34	-1.3	-0.949	-0.922	-0.891	-0.866	-0.855	-0.827	-0.828	-0.818			0.0012	-1.45125	-1.46625	-1.47625	-1.48563	-1.5	-1.5375	-1.52188	-1.52563	-0.783	-0.781	-0.768	-0.738	-0.759	-0.751	-0.748	-0.746			-0.11257	-0.39995	-296.305	-229.634
	Statistics: Two-Way-ANOVA. F1,280 = 5.791, p = 0.0168							0.0014	-1.49	-1.48	-1.48	-1.48	-1.44	-1.41	-1.34	-1.3	-0.948	-0.907	-0.888	-0.861	-0.846	-0.83	-0.826	-0.811			0.0014	-1.4475	-1.46188	-1.47688	-1.485	-1.50688	-1.53375	-1.52063	-1.52438	-0.784	-0.774	-0.762	-0.736	-0.756	-0.742	-0.748	-0.733			-0.08656	-0.18911	-102.466	-80.5344
								0.0016	-1.49	-1.48	-1.49	-1.49	-1.44	-1.4	-1.34	-1.3	-0.941	-0.919	-0.884	-0.856	-0.854	-0.829	-0.834	-0.806			0.0016	-1.44438	-1.46688	-1.47563	-1.4875	-1.50438	-1.52813	-1.5225	-1.5325	-0.788	-0.779	-0.763	-0.743	-0.762	-0.753	-0.756	-0.739			0.010399	-16.3133	-15.0561	-12.0602
	Fig. 5d							0.0018	-1.49	-1.48	-1.48	-1.48	-1.43	-1.41	-1.35	-1.3	-0.948	-0.923	-0.89	-0.875	-0.846	-0.829	-0.824	-0.816			0.0018	-1.45125	-1.46438	-1.47813	-1.47875	-1.51	-1.53125	-1.5225	-1.52688	-0.788	-0.78	-0.769	-0.744	-0.762	-0.751	-0.748	-0.74			0.039116	-0.20208	-27.1409	-25.1301
		Genotype						0.002	-1.49	-1.49	-1.49	-1.48	-1.44	-1.4	-1.34	-1.3	-0.938	-0.912	-0.888	-0.863	-0.845	-0.834	-0.821	-0.808			0.002	-1.44563	-1.465	-1.47625	-1.48563	-1.50438	-1.53063	-1.52563	-1.52688	-0.781	-0.776	-0.772	-0.745	-0.764	-0.748	-0.757	-0.741			-0.04742	-0.71629	-40.6953	-23.7095
		Slack+/+		Slack-/-				0.0022	-1.49	-1.48	-1.49	-1.49	-1.43	-1.4	-1.34	-1.3	-0.894	-0.923	-0.891	-0.859	-0.848	-0.82	-0.818	-0.81			0.0022	-1.44438	-1.46563	-1.48	-1.48313	-1.50375	-1.53125	-1.51938	-1.52688	-0.788	-0.785	-0.772	-0.744	-0.768	-0.749	-0.755	-0.744			0.227175	-0.21709	-53.4565	-47.2671
	Voltage (mV)	steady-state current (pA/pF)	n = preparation/cell	steady-state current (pA/pF)	n = preparation/cell			0.0024	-1.48	-1.49	-1.49	-1.48	-1.44	-1.41	-1.34	-1.3	-0.946	-0.917	-0.888	-0.868	-0.841	-0.828	-0.827	-0.812			0.0024	-1.45063	-1.46625	-1.47625	-1.48938	-1.50063	-1.53188	-1.52563	-1.49063	-0.786	-0.781	-0.773	-0.75	-0.752	-0.751	-0.752	-0.736			-0.03609	-0.62018	-28.5922	-27.1698
	-60	-0.11 ± 0.09	6/24	-0.06 ± 0.04	7/17			0.0026	-1.49	-1.48	-1.49	-1.48	-1.43	-1.4	-1.34	-1.29	-0.943	-0.913	-0.889	-0.868	-0.847	-0.829	-0.82	-0.813			0.0026	-1.44563	-1.46125	-1.47875	-1.48625	-1.5075	-1.53	-1.52313	-1.54063	-0.784	-0.774	-0.76	-0.75	-0.764	-0.747	-0.75	-0.745			-0.05861	-0.18743	-39.776	-32.4454
	-40	-0.30 ± 0.10		-0.88 ± 0.31				0.0028	-1.49	-1.49	-1.48	-1.49	-1.43	-1.41	-1.34	-1.3	-0.94	-0.915	-0.889	-0.861	-0.846	-0.832	-0.829	-0.805			0.0028	-1.4425	-1.46688	-1.47125	-1.50063	-1.5025	-1.53	-1.52438	-1.52563	-0.786	-0.785	-0.773	-0.743	-0.759	-0.751	-0.756	-0.746			-0.04997	0.426012	-56.9748	-42.9993
	-20	-0.99 ± 0.28		-2.30 ± 0.62				0.003	-1.49	-1.49	-1.49	-1.48	-1.44	-1.4	-1.35	-1.3	-0.941	-0.928	-0.894	-0.868	-0.849	-0.834	-0.822	-0.816			0.003	-1.4425	-1.46125	-1.48125	-1.48875	-1.50875	-1.53063	-1.52688	-1.52125	-0.789	-0.775	-0.768	-0.752	-0.764	-0.748	-0.748	-0.738			-0.01751	0.032323	-86.5253	-71.266
	0	-0.06 ± 0.94		-2.32 ± 0.85				0.0032	-1.49	-1.48	-1.48	-1.49	-1.43	-1.4	-1.34	-1.31	-0.939	-0.906	-0.893	-0.861	-0.849	-0.834	-0.815	-0.811			0.0032	-1.44438	-1.46563	-1.48313	-1.49688	-1.50563	-1.55688	-1.52188	-1.52625	-0.776	-0.778	-0.765	-0.749	-0.761	-0.753	-0.751	-0.738			-0.05871	-0.21844	-59.86	-51.5707
	20	-4.00 ± 2.05		-0.60 ± 1.33				0.0034	-1.49	-1.48	-1.48	-1.48	-1.43	-1.37	-1.34	-1.3	-0.934	-0.923	-0.893	-0.874	-0.853	-0.833	-0.826	-0.816			0.0034	-1.44625	-1.46563	-1.47375	-1.48625	-1.49938	-1.52938	-1.53188	-1.52438	-0.786	-0.783	-0.764	-0.742	-0.759	-0.756	-0.749	-0.738			-0.07791	-0.2988	-91.3099	-72.5428
	40	-9.47 ± 3.91		-4.05 ± 2.11				0.0036	-1.49	-1.48	-1.49	-1.49	-1.43	-1.41	-1.34	-1.3	-0.941	-0.908	-0.887	-0.866	-0.845	-0.831	-0.821	-0.816			0.0036	-1.44938	-1.46938	-1.47813	-1.4875	-1.50438	-1.5275	-1.52563	-1.52313	-0.779	-0.773	-0.766	-0.75	-0.759	-0.752	-0.743	-0.741			-0.03731	0.821556	-42.9107	-36.8657
	60	-15.37 ± 5.35		-7.67 ± 3.20				0.0038	-1.49	-1.48	-1.49	-1.49	-1.43	-1.4	-1.34	-1.3	-0.939	-0.911	-0.891	-0.863	-0.849	-0.835	-0.824	-0.813			0.0038	-1.44	-1.46875	-1.47625	-1.49	-1.5	-1.52438	-1.52188	-1.52375	-0.786	-0.779	-0.761	-0.743	-0.759	-0.751	-0.751	-0.746			-0.07118	-0.01703	-40.8498	-38.1597
	80	-20.00 ± 7.31		-11.08 ± 4.38				0.004	-1.49	-1.48	-1.49	-1.49	-1.43	-1.41	-1.34	-1.31	-0.94	-0.913	-0.897	-0.864	-0.849	-0.834	-0.83	-0.811			0.004	-1.44563	-1.4625	-1.48438	-1.49188	-1.505	-1.53313	-1.52938	-1.52563	-0.786	-0.78	-0.767	-0.744	-0.761	-0.748	-0.751	-0.741
	Statistics: Two-Way-ANOVA. F1,312 = 5.122, p = 0.0243							0.0042	-1.49	-1.48	-1.49	-1.48	-1.43	-1.4	-1.34	-1.3	-0.943	-0.912	-0.886	-0.863	-0.849	-0.833	-0.824	-0.818			0.0042	-1.44063	-1.47188	-1.47813	-1.4875	-1.5	-1.53063	-1.52063	-1.52063	-0.776	-0.774	-0.769	-0.738	-0.764	-0.743	-0.743	-0.75		Fig. 5d
								0.0044	-1.49	-1.48	-1.48	-1.49	-1.43	-1.4	-1.34	-1.31	-0.939	-0.916	-0.889	-0.865	-0.869	-0.836	-0.812	-0.814			0.0044	-1.44813	-1.43438	-1.48063	-1.48938	-1.5075	-1.52813	-1.52313	-1.53125	-0.782	-0.776	-0.763	-0.747	-0.768	-0.754	-0.752	-0.748			TTX sensitive steady state currents (pA/pF)
								0.0046	-1.49	-1.49	-1.49	-1.48	-1.43	-1.42	-1.34	-1.31	-0.941	-0.921	-0.889	-0.859	-0.844	-0.829	-0.822	-0.804			0.0046	-1.44063	-1.46938	-1.47563	-1.48625	-1.50563	-1.53125	-1.52625	-1.52313	-0.785	-0.778	-0.768	-0.745	-0.764	-0.744	-0.741	-0.738			PHN
								0.0048	-1.49	-1.49	-1.49	-1.48	-1.43	-1.42	-1.34	-1.31	-0.941	-0.921	-0.889	-0.859	-0.844	-0.829	-0.822	-0.804			0.0048	-1.44063	-1.46938	-1.47563	-1.48625	-1.50563	-1.53125	-1.52625	-1.52313	-0.785	-0.778	-0.768	-0.745	-0.764	-0.744	-0.741	-0.738		genotype	Slack+/+
								0.005	-1.49	-1.48	-1.49	-1.49	-1.43	-1.41	-1.35	-1.3	-0.942	-0.914	-0.88	-0.864	-0.851	-0.839	-0.821	-0.809			0.005	-1.4475	-1.4675	-1.47625	-1.49313	-1.50563	-1.53063	-1.52063	-1.52	-0.784	-0.778	-0.763	-0.743	-0.762	-0.744	-0.74	-0.744		Voltage (mV)	-60	-40	-20	0
								0.0052	-1.49	-1.49	-1.49	-1.48	-1.43	-1.41	-1.34	-1.31	-0.944	-0.915	-0.892	-0.86	-0.853	-0.833	-0.807	-0.803			0.0052	-1.44313	-1.47063	-1.48563	-1.48688	-1.50375	-1.52688	-1.525	-1.525	-0.783	-0.778	-0.765	-0.743	-0.763	-0.743	-0.749	-0.743			0.000968	0.0784	-0.144	-0.672
								0.0054	-1.49	-1.48	-1.49	-1.48	-1.43	-1.42	-1.34	-1.3	-0.941	-0.918	-0.889	-0.864	-0.857	-0.836	-0.82	-0.808			0.0054	-1.44688	-1.47063	-1.47813	-1.49125	-1.505	-1.52563	-1.5275	-1.52063	-0.783	-0.772	-0.769	-0.743	-0.766	-0.752	-0.747	-0.739			0.103529	-0.82353	-2.62185	-3
								0.0056	-1.49	-1.48	-1.49	-1.48	-1.43	-1.41	-1.34	-1.3	-0.938	-0.913	-0.897	-0.859	-0.85	-0.836	-0.818	-0.804			0.0056	-1.44813	-1.46688	-1.47563	-1.48875	-1.50063	-1.53313	-1.52063	-1.51438	-0.781	-0.78	-0.766	-0.745	-0.754	-0.74	-0.747	-0.749			-0.0087	0.01	-0.5	-0.86
								0.0058	-1.49	-1.48	-1.49	-1.48	-1.42	-1.41	-1.34	-1.31	-0.934	-0.913	-0.89	-0.86	-0.851	-0.829	-0.812	-0.808			0.0058	-1.44563	-1.47375	-1.47875	-1.48563	-1.50625	-1.52688	-1.52438	-1.5225	-0.79	-0.775	-0.766	-0.739	-0.767	-0.746	-0.746	-0.738			-2.2478	-1.19197	-1.25471	17.5659
								0.006	-1.49	-1.48	-1.49	-1.49	-1.43	-1.42	-1.34	-1.31	-0.944	-0.918	-0.895	-0.857	-0.849	-0.84	-0.821	-0.802			0.006	-1.4475	-1.45875	-1.4775	-1.4925	-1.50563	-1.5275	-1.52563	-1.52125	-0.784	-0.781	-0.766	-0.741	-0.764	-0.749	-0.749	-0.749			0.221657	1.00878	-2.8327	3.46028
								0.0062	-1.49	-1.48	-1.49	-1.49	-1.42	-1.42	-1.34	-1.31	-0.943	-0.908	-0.893	-0.863	-0.854	-0.828	-0.814	-0.811			0.0062	-1.4475	-1.46875	-1.47563	-1.48438	-1.50625	-1.53125	-1.51813	-1.5175	-0.779	-0.776	-0.764	-0.744	-0.763	-0.736	-0.743	-0.743			-0.10376	-0.14273	-1.27869	3.11145
								0.0064	-1.49	-1.48	-1.49	-1.49	-1.43	-1.48	-1.34	-1.3	-0.938	-0.916	-0.892	-0.855	-0.847	-0.838	-0.815	-0.809			0.0064	-1.44188	-1.465	-1.47625	-1.49125	-1.50188	-1.5225	-1.52688	-1.52313	-0.788	-0.784	-0.768	-0.744	-0.766	-0.745	-0.754	-0.745			-0.15925	-0.4358	-1.36504	-1.56643
								0.0066	-1.5	-1.47	-1.49	-1.48	-1.43	-1.45	-1.34	-1.31	-0.945	-0.916	-0.889	-0.863	-0.849	-0.837	-0.817	-0.802			0.0066	-1.45063	-1.47063	-1.48125	-1.48875	-1.50438	-1.52875	-1.52375	-1.51688	-0.788	-0.778	-0.775	-0.746	-0.763	-0.745	-0.748	-0.746			-0.2826	-1.18079	-1.09575	7.34893
								0.0068	-1.49	-1.47	-1.48	-1.49	-1.46	-1.43	-1.34	-1.3	-0.944	-0.914	-0.896	-0.863	-0.856	-0.834	-0.811	-0.812			0.0068	-1.44875	-1.47	-1.47625	-1.50063	-1.5025	-1.52313	-1.52188	-1.5225	-0.775	-0.779	-0.762	-0.752	-0.763	-0.741	-0.747	-0.749			0.0689	-0.15661	-1.07423	-0.88434
								0.007	-1.49	-1.48	-1.49	-1.49	-1.43	-1.43	-1.29	-1.3	-0.938	-0.919	-0.883	-0.857	-0.849	-0.838	-0.816	-0.813			0.007	-1.4475	-1.47188	-1.48063	-1.48688	-1.50625	-1.52688	-1.53063	-1.51813	-0.789	-0.774	-0.769	-0.74	-0.766	-0.746	-0.751	-0.737			-0.00026	0.206199	0.342894	-1.33829
								0.0072	-1.49	-1.47	-1.51	-1.49	-1.43	-1.43	-1.35	-1.31	-0.946	-0.919	-0.895	-0.861	-0.858	-0.833	-0.818	-0.801			0.0072	-1.45063	-1.47188	-1.47563	-1.49313	-1.50188	-1.53375	-1.51938	-1.52063	-0.786	-0.774	-0.764	-0.749	-0.763	-0.741	-0.745	-0.749			0.007208	-0.11918	-1.38479	-2.64472
								0.0074	-1.49	-1.48	-1.49	-1.48	-1.43	-1.42	-1.34	-1.3	-0.939	-0.912	-0.892	-0.863	-0.848	-0.844	-0.81	-0.806			0.0074	-1.44688	-1.47313	-1.47813	-1.4925	-1.5075	-1.52375	-1.52313	-1.51313	-0.789	-0.778	-0.767	-0.753	-0.758	-0.739	-0.748	-0.739			0.026286	-0.01039	-0.15584	-1.14805
								0.0076	-1.49	-1.48	-1.5	-1.48	-1.42	-1.43	-1.34	-1.31	-0.942	-0.917	-0.891	-0.862	-0.856	-0.833	-0.814	-0.803			0.0076	-1.4575	-1.46813	-1.47813	-1.49	-1.50188	-1.53063	-1.5225	-1.52375	-0.787	-0.781	-0.77	-0.749	-0.767	-0.743	-0.754	-0.747			0.00726	-0.51668	-0.40549	0.385873
								0.0078	-1.49	-1.48	-1.49	-1.49	-1.43	-1.43	-1.34	-1.32	-0.946	-0.911	-0.891	-0.864	-0.848	-0.838	-0.819	-0.803			0.0078	-1.44688	-1.47188	-1.475	-1.49125	-1.5	-1.52438	-1.5225	-1.51563	-0.781	-0.781	-0.765	-0.74	-0.766	-0.737	-0.746	-0.742			0.005302	-0.82033	0.55022	-1.19048
								0.008	-1.49	-1.48	-1.49	-1.49	-1.42	-1.43	-1.34	-1.31	-0.942	-0.909	-0.892	-0.854	-0.865	-0.838	-0.816	-0.804			0.008	-1.45063	-1.475	-1.47	-1.48688	-1.50063	-1.53	-1.52	-1.52188	-0.779	-0.783	-0.769	-0.75	-0.764	-0.745	-0.752	-0.748			-0.01364	-0.73029	-3.10124	-7.503
								0.0082	-1.49	-1.48	-1.49	-1.48	-1.42	-1.43	-1.34	-1.31	-0.949	-0.911	-0.891	-0.864	-0.855	-0.836	-0.818	-0.803			0.0082	-1.45063	-1.46875	-1.47938	-1.49688	-1.50438	-1.5275	-1.525	-1.52625	-0.783	-0.781	-0.765	-0.741	-0.766	-0.746	-0.738	-0.747			-0.05955	-0.37721	-1.47036	-1.93995
								0.0084	-1.49	-1.47	-1.5	-1.49	-1.43	-1.43	-1.33	-1.31	-0.949	-0.913	-0.896	-0.865	-0.857	-0.837	-0.815	-0.804			0.0084	-1.44875	-1.4675	-1.47563	-1.49188	-1.5	-1.52875	-1.52	-1.51938	-0.791	-0.783	-0.774	-0.746	-0.762	-0.739	-0.749	-0.751			-0.00125	-0.02454	-0.59286	-0.18676
								0.0086	-1.48	-1.47	-1.49	-1.48	-1.42	-1.43	-1.34	-1.31	-0.942	-0.913	-0.892	-0.861	-0.86	-0.831	-0.816	-0.806			0.0086	-1.44188	-1.47125	-1.46938	-1.495	-1.5025	-1.52563	-1.5175	-1.52188	-0.784	-0.781	-0.767	-0.745	-0.765	-0.74	-0.743	-0.744			-0.0277	-0.32787	-2.66393	-3.15574
								0.0088	-1.49	-1.48	-1.49	-1.48	-1.42	-1.44	-1.34	-1.31	-0.943	-0.916	-0.897	-0.864	-0.858	-0.839	-0.813	-0.799			0.0088	-1.44938	-1.46625	-1.47563	-1.49188	-1.5	-1.53	-1.52313	-1.52438	-0.79	-0.774	-0.77	-0.738	-0.768	-0.737	-0.754	-0.748			-0.02193	-0.28534	-0.99536	0.265428
								0.009	-1.48	-1.5	-1.49	-1.49	-1.43	-1.44	-1.34	-1.31	-0.941	-0.914	-0.896	-0.864	-0.865	-0.838	-0.821	-0.802			0.009	-1.44563	-1.46813	-1.47063	-1.49063	-1.4975	-1.5275	-1.52	-1.52	-0.775	-0.783	-0.771	-0.742	-0.766	-0.744	-0.751	-0.75			-0.0036	-0.18182	-1.99327	-2.6936
								0.0092	-1.49	-1.48	-1.49	-1.48	-1.43	-1.44	-1.34	-1.31	-0.938	-0.915	-0.889	-0.868	-0.864	-0.836	-0.815	-0.804			0.0092	-1.4475	-1.4675	-1.47563	-1.4975	-1.5075	-1.52688	-1.52125	-1.52063	-0.787	-0.783	-0.77	-0.744	-0.763	-0.744	-0.749	-0.746			0.002687	-0.15215	-0.6079	-0.96098
								0.0094	-1.49	-1.47	-1.49	-1.49	-1.42	-1.44	-1.34	-1.31	-0.952	-0.919	-0.898	-0.861	-0.857	-0.835	-0.814	-0.803			0.0094	-1.44875	-1.47063	-1.47063	-1.49	-1.50063	-1.52563	-1.52438	-1.52313	-0.783	-0.771	-0.768	-0.737	-0.763	-0.749	-0.748	-0.752			0.026027	-0.5899	-2.21747	0.085616
								0.0096	-1.49	-1.47	-1.49	-1.48	-1.43	-1.44	-1.34	-1.31	-0.951	-0.908	-0.897	-0.861	-0.861	-0.838	-0.817	-0.805			0.0096	-1.44938	-1.46313	-1.47563	-1.49125	-1.49375	-1.53	-1.5175	-1.52125	-0.786	-0.784	-0.768	-0.745	-0.763	-0.736	-0.753	-0.753			-0.07026	-0.40348	3.64066	-0.17792
								0.0098	-1.49	-1.47	-1.5	-1.49	-1.42	-1.44	-1.34	-1.3	-0.95	-0.923	-0.896	-0.863	-0.855	-0.836	-0.815	-0.796			0.0098	-1.4525	-1.46625	-1.47125	-1.49063	-1.49875	-1.52938	-1.51625	-1.52313	-0.789	-0.78	-0.767	-0.739	-0.762	-0.743	-0.748	-0.756			-0.04244	-0.04473	-0.48918	-0.97643
								0.01	-1.49	-1.47	-1.49	-1.49	-1.42	-1.44	-1.34	-1.31	-0.945	-0.924	-0.887	-0.868	-0.864	-0.838	-0.809	-0.804			0.01	-1.44688	-1.46875	-1.47063	-1.49063	-1.49688	-1.52313	-1.51375	-1.52438	-0.784	-0.784	-0.769	-0.746	-0.76	-0.743	-0.745	-0.749
								0.0102	-1.49	-1.47	-1.49	-1.48	-1.42	-1.45	-1.34	-1.31	-0.943	-0.919	-0.887	-0.866	-0.859	-0.837	-0.813	-0.803			0.0102	-1.46188	-1.46313	-1.47438	-1.4875	-1.50188	-1.53	-1.545	-1.525	-0.788	-0.778	-0.768	-0.737	-0.766	-0.744	-0.757	-0.749
								0.0104	-1.49	-1.47	-1.49	-1.49	-1.42	-1.45	-1.34	-1.31	-0.949	-0.916	-0.894	-0.874	-0.861	-0.843	-0.821	-0.802			0.0104	-1.44688	-1.4625	-1.46875	-1.49	-1.49375	-1.53313	-1.52125	-1.5225	-0.781	-0.786	-0.765	-0.736	-0.762	-0.741	-0.754	-0.752		Fig. 5e
								0.0106	-1.49	-1.47	-1.49	-1.49	-1.42	-1.44	-1.34	-1.3	-0.945	-0.919	-0.89	-0.858	-0.859	-0.837	-0.816	-0.799			0.0106	-1.45	-1.47063	-1.47063	-1.48125	-1.49563	-1.52813	-1.51313	-1.52625	-0.784	-0.783	-0.771	-0.748	-0.757	-0.74	-0.756	-0.753			TTX sensitive steady state currents (pA/pF)
								0.0108	-1.49	-1.47	-1.5	-1.48	-1.42	-1.45	-1.34	-1.31	-0.949	-0.918	-0.889	-0.868	-0.856	-0.839	-0.813	-0.803			0.0108	-1.45063	-1.46688	-1.50188	-1.49	-1.5325	-1.5325	-1.51438	-1.52875	-0.788	-0.784	-0.766	-0.746	-0.768	-0.745	-0.751	-0.758			PHN
								0.011	-1.48	-1.47	-1.5	-1.49	-1.42	-1.45	-1.33	-1.31	-0.939	-0.915	-0.891	-0.868	-0.857	-0.845	-0.82	-0.799			0.011	-1.45125	-1.4625	-1.46938	-1.49063	-1.4925	-1.52563	-1.51563	-1.525	-0.781	-0.781	-0.768	-0.737	-0.758	-0.739	-0.754	-0.747		genotype	Slack+/+
								0.0112	-1.48	-1.47	-1.49	-1.48	-1.43	-1.45	-1.34	-1.31	-0.944	-0.921	-0.899	-0.864	-0.863	-0.834	-0.807	-0.801			0.0112	-1.44375	-1.46688	-1.46625	-1.4825	-1.495	-1.52813	-1.51438	-1.52875	-0.784	-0.787	-0.761	-0.744	-0.759	-0.741	-0.75	-0.755		Voltage (mV)	-40	-20	0	20
								0.0114	-1.48	-1.47	-1.49	-1.48	-1.42	-1.45	-1.34	-1.31	-0.941	-0.919	-0.888	-0.866	-0.856	-0.841	-0.817	-0.798			0.0114	-1.45	-1.46313	-1.475	-1.49	-1.49625	-1.52563	-1.51438	-1.52313	-0.788	-0.783	-0.776	-0.741	-0.766	-0.739	-0.748	-0.75			0.0784	-0.144	-0.672	-0.288
								0.0116	-1.48	-1.47	-1.5	-1.49	-1.42	-1.45	-1.34	-1.3	-0.944	-0.911	-0.891	-0.866	-0.851	-0.837	-0.817	-0.803			0.0116	-1.44688	-1.47875	-1.47188	-1.49	-1.49125	-1.53063	-1.515	-1.53063	-0.779	-0.788	-0.766	-0.738	-0.754	-0.736	-0.753	-0.755			-0.82353	-2.62185	-3	-2.52101
								0.0118	-1.48	-1.47	-1.49	-1.49	-1.42	-1.46	-1.34	-1.31	-0.943	-0.926	-0.889	-0.861	-0.859	-0.832	-0.809	-0.804			0.0118	-1.44938	-1.46813	-1.47125	-1.48438	-1.495	-1.53	-1.51438	-1.52375	-0.782	-0.782	-0.765	-0.741	-0.76	-0.741	-0.752	-0.753			0.01	-0.5	-0.86	0.7
								0.012	-1.48	-1.47	-1.49	-1.49	-1.42	-1.45	-1.34	-1.3	-0.951	-0.921	-0.889	-0.874	-0.858	-0.84	-0.824	-0.8			0.012	-1.44875	-1.46625	-1.47313	-1.49063	-1.495	-1.52563	-1.51563	-1.52688	-0.786	-0.789	-0.767	-0.739	-0.764	-0.738	-0.751	-0.75			-1.19197	-1.25471	17.5659	27.6035
								0.0122	-1.49	-1.47	-1.49	-1.48	-1.42	-1.46	-1.34	-1.31	-0.951	-0.919	-0.895	-0.863	-0.857	-0.838	-0.816	-0.804			0.0122	-1.4525	-1.46313	-1.47313	-1.48625	-1.49563	-1.52625	-1.515	-1.53313	-0.775	-0.776	-0.763	-0.743	-0.759	-0.751	-0.755	-0.753			1.00878	-2.8327	3.46028	33.6628
								0.0124	-1.48	-1.47	-1.49	-1.49	-1.42	-1.46	-1.34	-1.31	-0.944	-0.917	-0.888	-0.868	-0.859	-0.836	-0.818	-0.802			0.0124	-1.4475	-1.4625	-1.47625	-1.48688	-1.4925	-1.53	-1.51375	-1.53125	-0.783	-0.789	-0.756	-0.745	-0.761	-0.746	-0.749	-0.75			-0.14273	-1.27869	3.11145	14.7468
								0.0126	-1.48	-1.47	-1.49	-1.48	-1.42	-1.46	-1.33	-1.31	-0.961	-0.919	-0.886	-0.865	-0.861	-0.84	-0.816	-0.799			0.0126	-1.44438	-1.46125	-1.46875	-1.48438	-1.49813	-1.52688	-1.51375	-1.52563	-0.774	-0.775	-0.77	-0.743	-0.761	-0.739	-0.756	-0.749			-0.4358	-1.36504	-1.56643	3.38802
								0.0128	-1.48	-1.47	-1.49	-1.49	-1.42	-1.46	-1.34	-1.3	-0.943	-0.924	-0.895	-0.861	-0.858	-0.837	-0.82	-0.808			0.0128	-1.45375	-1.46313	-1.47313	-1.4825	-1.49438	-1.53125	-1.51563	-1.54688	-0.775	-0.791	-0.765	-0.747	-0.752	-0.754	-0.749	-0.75			-1.18079	-1.09575	7.34893	19.04
								0.013	-1.48	-1.47	-1.49	-1.49	-1.42	-1.46	-1.33	-1.31	-0.958	-0.918	-0.909	-0.868	-0.868	-0.835	-0.815	-0.798			0.013	-1.445	-1.465	-1.47125	-1.50625	-1.49188	-1.52875	-1.51188	-1.52875	-0.786	-0.78	-0.764	-0.751	-0.759	-0.747	-0.756	-0.755			-0.15661	-1.07423	-0.88434	1.03138
								0.0132	-1.48	-1.47	-1.49	-1.49	-1.43	-1.47	-1.34	-1.31	-0.966	-0.917	-0.886	-0.866	-0.854	-0.843	-0.821	-0.804			0.0132	-1.45	-1.46375	-1.47188	-1.49063	-1.495	-1.52688	-1.51188	-1.52625	-0.78	-0.783	-0.77	-0.738	-0.762	-0.741	-0.752	-0.748			0.206199	0.342894	-1.33829	0.727032
								0.0134	-1.48	-1.47	-1.49	-1.49	-1.43	-1.46	-1.34	-1.31	-0.958	-0.923	-0.89	-0.868	-0.86	-0.834	-0.826	-0.803			0.0134	-1.45	-1.4625	-1.46563	-1.485	-1.4925	-1.5525	-1.51375	-1.53313	-0.773	-0.786	-0.767	-0.745	-0.757	-0.748	-0.755	-0.75			-0.11918	-1.38479	-2.64472	-0.7378
								0.0136	-1.48	-1.47	-1.48	-1.49	-1.43	-1.47	-1.34	-1.31	-0.952	-0.92	-0.879	-0.854	-0.857	-0.838	-0.815	-0.803			0.0136	-1.44875	-1.4625	-1.46875	-1.47938	-1.49063	-1.52625	-1.51188	-1.52813	-0.774	-0.784	-0.773	-0.736	-0.763	-0.744	-0.748	-0.747			-0.01039	-0.15584	-1.14805	-0.67532
								0.0138	-1.48	-1.47	-1.49	-1.49	-1.43	-1.48	-1.34	-1.31	-0.952	-0.93	-0.888	-0.86	-0.851	-0.831	-0.821	-0.799			0.0138	-1.44938	-1.45875	-1.4675	-1.49	-1.49563	-1.53125	-1.51313	-1.53	-0.773	-0.784	-0.757	-0.745	-0.757	-0.743	-0.759	-0.746			-0.51668	-0.40549	0.385873	0.784827
								0.014	-1.48	-1.47	-1.49	-1.49	-1.42	-1.47	-1.34	-1.3	-0.941	-0.924	-0.893	-0.868	-0.861	-0.826	-0.814	-0.806			0.014	-1.44688	-1.46438	-1.46875	-1.48438	-1.4875	-1.53188	-1.51125	-1.525	-0.769	-0.786	-0.764	-0.746	-0.761	-0.748	-0.754	-0.741			-0.82033	0.55022	-1.19048	-1.40056
								0.0142	-1.48	-1.48	-1.49	-1.48	-1.43	-1.47	-1.34	-1.31	-0.946	-0.918	-0.889	-0.869	-0.873	-0.833	-0.82	-0.799			0.0142	-1.45	-1.4975	-1.47063	-1.48	-1.49	-1.53125	-1.51125	-1.53	-0.781	-0.783	-0.774	-0.748	-0.763	-0.743	-0.753	-0.748			-0.73029	-3.10124	-7.503	-11.7047
								0.0144	-1.48	-1.47	-1.49	-1.49	-1.42	-1.46	-1.34	-1.31	-0.944	-0.924	-0.888	-0.87	-0.857	-0.835	-0.828	-0.802			0.0144	-1.45438	-1.45563	-1.46375	-1.49375	-1.49125	-1.53	-1.51313	-1.52938	-0.776	-0.784	-0.769	-0.741	-0.757	-0.743	-0.755	-0.741			-0.37721	-1.47036	-1.93995	0.307929
								0.0146	-1.48	-1.47	-1.49	-1.49	-1.43	-1.46	-1.34	-1.3	-0.948	-0.917	-0.893	-0.868	-0.862	-0.826	-0.814	-0.803			0.0146	-1.44875	-1.45563	-1.46938	-1.48438	-1.49313	-1.52938	-1.51125	-1.53	-0.773	-0.787	-0.764	-0.749	-0.755	-0.733	-0.758	-0.749			-0.02454	-0.59286	-0.18676	2.21051
								0.0148	-1.48	-1.47	-1.49	-1.49	-1.42	-1.47	-1.34	-1.31	-0.941	-0.919	-0.894	-0.877	-0.853	-0.836	-0.823	-0.809			0.0148	-1.45063	-1.45938	-1.47438	-1.48375	-1.49375	-1.5325	-1.50438	-1.53188	-0.78	-0.781	-0.771	-0.737	-0.758	-0.744	-0.755	-0.742			-0.32787	-2.66393	-3.15574	-4.43989
								0.015	-1.47	-1.47	-1.5	-1.49	-1.43	-1.47	-1.34	-1.3	-0.948	-0.924	-0.886	-0.87	-0.859	-0.829	-0.821	-0.805			0.015	-1.45125	-1.45375	-1.465	-1.48938	-1.49188	-1.53563	-1.5125	-1.52375	-0.772	-0.789	-0.768	-0.749	-0.766	-0.738	-0.764	-0.741			-0.28534	-0.99536	0.265428	2.52157
								0.0152	-1.48	-1.47	-1.49	-1.49	-1.42	-1.46	-1.34	-1.3	-0.946	-0.923	-0.891	-0.878	-0.859	-0.828	-0.812	-0.807			0.0152	-1.44875	-1.46063	-1.46625	-1.485	-1.48875	-1.53063	-1.5025	-1.5325	-0.776	-0.786	-0.763	-0.744	-0.758	-0.743	-0.758	-0.753			-0.18182	-1.99327	-2.6936	-0.40404
								0.0154	-1.48	-1.48	-1.49	-1.49	-1.42	-1.47	-1.33	-1.31	-0.949	-0.921	-0.88	-0.868	-0.856	-0.838	-0.819	-0.806			0.0154	-1.44375	-1.4575	-1.47375	-1.48	-1.49563	-1.54	-1.51625	-1.53063	-0.779	-0.793	-0.768	-0.741	-0.762	-0.748	-0.753	-0.743			-0.15215	-0.6079	-0.96098	2.80911
								0.0156	-1.47	-1.48	-1.5	-1.49	-1.43	-1.46	-1.34	-1.3	-0.944	-0.917	-0.884	-0.871	-0.849	-0.833	-0.82	-0.806			0.0156	-1.45188	-1.4575	-1.46688	-1.48875	-1.49063	-1.52813	-1.51	-1.52813	-0.772	-0.791	-0.759	-0.756	-0.763	-0.741	-0.755	-0.755			-0.5899	-2.21747	0.085616	3.76712
								0.0158	-1.47	-1.48	-1.49	-1.49	-1.42	-1.47	-1.34	-1.3	-0.948	-0.927	-0.889	-0.873	-0.86	-0.832	-0.818	-0.811			0.0158	-1.45375	-1.46125	-1.4675	-1.48375	-1.48875	-1.53375	-1.5125	-1.53313	-0.778	-0.785	-0.755	-0.75	-0.756	-0.75	-0.758	-0.751			-0.40348	3.64066	-0.17792	3.07115
								0.016	-1.47	-1.48	-1.49	-1.49	-1.43	-1.46	-1.34	-1.31	-0.951	-0.921	-0.889	-0.871	-0.852	-0.84	-0.822	-0.803			0.016	-1.45063	-1.4575	-1.46563	-1.4775	-1.4925	-1.54063	-1.51125	-1.52875	-0.775	-0.782	-0.763	-0.748	-0.762	-0.758	-0.757	-0.743			-0.04473	-0.48918	-0.97643	1.83742
								0.0162	-1.47	-1.47	-1.49	-1.48	-1.43	-1.46	-1.34	-1.3	-0.942	-0.923	-0.884	-0.871	-0.854	-0.83	-0.816	-0.807			0.0162	-1.45188	-1.45375	-1.47	-1.48938	-1.49375	-1.52688	-1.51625	-1.5375	-0.78	-0.789	-0.763	-0.746	-0.755	-0.753	-0.754	-0.751
								0.0164	-1.47	-1.49	-1.48	-1.49	-1.43	-1.46	-1.34	-1.3	-0.939	-0.927	-0.889	-0.871	-0.856	-0.826	-0.819	-0.814			0.0164	-1.45063	-1.46125	-1.47375	-1.48313	-1.49	-1.53625	-1.51125	-1.53063	-0.775	-0.782	-0.764	-0.742	-0.753	-0.747	-0.758	-0.749
								0.0166	-1.47	-1.48	-1.49	-1.49	-1.43	-1.47	-1.34	-1.3	-0.948	-0.921	-0.889	-0.871	-0.856	-0.834	-0.813	-0.807			0.0166	-1.4525	-1.46063	-1.46875	-1.48	-1.49375	-1.53313	-1.515	-1.53125	-0.781	-0.782	-0.764	-0.74	-0.764	-0.748	-0.757	-0.741
								0.0168	-1.46	-1.48	-1.51	-1.49	-1.44	-1.46	-1.34	-1.3	-0.943	-0.928	-0.892	-0.865	-0.846	-0.829	-0.824	-0.811			0.0168	-1.4475	-1.45875	-1.46625	-1.48625	-1.48625	-1.53375	-1.5125	-1.53125	-0.773	-0.786	-0.762	-0.747	-0.753	-0.744	-0.761	-0.75
								0.017	-1.47	-1.48	-1.48	-1.49	-1.43	-1.46	-1.34	-1.3	-0.955	-0.921	-0.886	-0.877	-0.858	-0.828	-0.819	-0.804			0.017	-1.44625	-1.45875	-1.47125	-1.48438	-1.49938	-1.53375	-1.51313	-1.5275	-0.779	-0.779	-0.758	-0.743	-0.761	-0.741	-0.754	-0.748
								0.0172	-1.47	-1.48	-1.49	-1.49	-1.43	-1.46	-1.37	-1.28	-0.945	-0.916	-0.884	-0.867	-0.849	-0.834	-0.827	-0.814			0.0172	-1.45125	-1.455	-1.47188	-1.48188	-1.49625	-1.52875	-1.51813	-1.53063	-0.778	-0.784	-0.768	-0.748	-0.756	-0.753	-0.759	-0.743
								0.0174	-1.47	-1.48	-1.49	-1.49	-1.43	-1.45	-1.34	-1.3	-0.951	-0.926	-0.886	-0.872	-0.854	-0.829	-0.82	-0.804			0.0174	-1.4475	-1.45375	-1.46563	-1.48	-1.49375	-1.53188	-1.515	-1.535	-0.774	-0.772	-0.766	-0.743	-0.758	-0.748	-0.756	-0.749
								0.0176	-1.47	-1.48	-1.49	-1.48	-1.43	-1.46	-1.34	-1.3	-0.939	-0.918	-0.882	-0.876	-0.856	-0.83	-0.823	-0.806			0.0176	-1.44375	-1.45438	-1.47	-1.48563	-1.49563	-1.53375	-1.51688	-1.52875	-0.784	-0.784	-0.76	-0.751	-0.756	-0.749	-0.753	-0.75
								0.0178	-1.47	-1.48	-1.49	-1.5	-1.43	-1.46	-1.34	-1.3	-0.943	-0.926	-0.88	-0.876	-0.848	-0.834	-0.814	-0.811			0.0178	-1.44938	-1.45188	-1.47438	-1.48375	-1.4975	-1.53125	-1.51313	-1.53188	-0.774	-0.784	-0.764	-0.75	-0.756	-0.751	-0.76	-0.744
								0.018	-1.47	-1.48	-1.49	-1.49	-1.43	-1.46	-1.33	-1.29	-0.943	-0.923	-0.89	-0.868	-0.859	-0.829	-0.82	-0.812			0.018	-1.45125	-1.45875	-1.47	-1.485	-1.49125	-1.535	-1.51688	-1.525	-0.783	-0.788	-0.759	-0.744	-0.754	-0.75	-0.762	-0.749
								0.0182	-1.48	-1.48	-1.48	-1.49	-1.43	-1.46	-1.34	-1.3	-0.948	-0.921	-0.886	-0.873	-0.851	-0.832	-0.821	-0.805			0.0182	-1.44625	-1.4525	-1.47563	-1.48563	-1.49875	-1.53313	-1.51375	-1.5325	-0.776	-0.786	-0.76	-0.753	-0.758	-0.749	-0.756	-0.749
								0.0184	-1.47	-1.49	-1.5	-1.49	-1.43	-1.45	-1.34	-1.3	-0.949	-0.923	-0.889	-0.881	-0.849	-0.833	-0.821	-0.817			0.0184	-1.45375	-1.45625	-1.47	-1.48875	-1.49375	-1.53188	-1.5175	-1.5275	-0.781	-0.788	-0.764	-0.753	-0.767	-0.749	-0.759	-0.741
								0.0186	-1.47	-1.49	-1.5	-1.49	-1.43	-1.45	-1.34	-1.3	-0.949	-0.923	-0.889	-0.881	-0.849	-0.833	-0.821	-0.817			0.0186	-1.45375	-1.45625	-1.47	-1.48875	-1.49375	-1.53188	-1.5175	-1.5275	-0.781	-0.788	-0.764	-0.753	-0.767	-0.749	-0.759	-0.741
								0.0188	-1.47	-1.49	-1.49	-1.49	-1.43	-1.46	-1.34	-1.3	-0.944	-0.921	-0.898	-0.873	-0.849	-0.829	-0.816	-0.809			0.0188	-1.44875	-1.455	-1.47625	-1.49063	-1.49438	-1.5375	-1.51	-1.5325	-0.776	-0.79	-0.76	-0.752	-0.754	-0.749	-0.754	-0.748
								0.019	-1.48	-1.48	-1.49	-1.49	-1.44	-1.45	-1.34	-1.3	-0.948	-0.919	-0.888	-0.877	-0.85	-0.835	-0.815	-0.808			0.019	-1.445	-1.46125	-1.47063	-1.48375	-1.49938	-1.5375	-1.51375	-1.52688	-0.786	-0.775	-0.766	-0.754	-0.756	-0.749	-0.754	-0.748
								0.0192	-1.47	-1.48	-1.49	-1.49	-1.43	-1.45	-1.35	-1.3	-0.946	-0.926	-0.889	-0.865	-0.841	-0.827	-0.826	-0.817			0.0192	-1.45188	-1.45438	-1.48	-1.48688	-1.49563	-1.53125	-1.51563	-1.535	-0.78	-0.786	-0.758	-0.751	-0.754	-0.753	-0.757	-0.738
								0.0194	-1.46	-1.48	-1.49	-1.48	-1.44	-1.45	-1.34	-1.3	-0.94	-0.921	-0.886	-0.875	-0.851	-0.828	-0.818	-0.816			0.0194	-1.44438	-1.45938	-1.46875	-1.4825	-1.5	-1.535	-1.51625	-1.525	-0.783	-0.784	-0.767	-0.744	-0.756	-0.747	-0.757	-0.748
								0.0196	-1.48	-1.48	-1.48	-1.49	-1.44	-1.45	-1.34	-1.3	-0.94	-0.919	-0.883	-0.875	-0.844	-0.833	-0.827	-0.809			0.0196	-1.445	-1.45375	-1.47563	-1.48375	-1.4975	-1.535	-1.52125	-1.52625	-0.779	-0.776	-0.771	-0.753	-0.754	-0.758	-0.751	-0.747
								0.0198	-1.47	-1.49	-1.49	-1.49	-1.44	-1.45	-1.34	-1.29	-0.941	-0.926	-0.891	-0.866	-0.851	-0.834	-0.821	-0.819			0.0198	-1.44688	-1.45563	-1.46813	-1.485	-1.4975	-1.53375	-1.51563	-1.5325	-0.782	-0.784	-0.766	-0.746	-0.755	-0.751	-0.762	-0.749
								0.02	-1.47	-1.48	-1.48	-1.51	-1.44	-1.45	-1.34	-1.3	-0.941	-0.916	-0.897	-0.872	-0.844	-0.826	-0.824	-0.808			0.02	-1.44	-1.46125	-1.47188	-1.485	-1.49375	-1.5325	-1.5175	-1.53063	-0.781	-0.786	-0.764	-0.749	-0.759	-0.742	-0.756	-0.746
								0.0202	-1.48	-1.48	-1.49	-1.49	-1.44	-1.45	-1.34	-1.3	-0.941	-0.918	-0.893	-0.869	-0.851	-0.833	-0.816	-0.814			0.0202	-1.47313	-1.46188	-1.47125	-1.485	-1.49563	-1.5325	-1.5225	-1.52	-0.776	-0.776	-0.756	-0.748	-0.753	-0.753	-0.752	-0.751
								0.0204	-1.47	-1.49	-1.49	-1.49	-1.44	-1.44	-1.34	-1.29	-0.943	-0.923	-0.888	-0.861	-0.838	-0.833	-0.828	-0.806			0.0204	-1.44938	-1.45375	-1.4675	-1.49063	-1.4925	-1.52625	-1.51438	-1.52813	-0.788	-0.789	-0.766	-0.754	-0.749	-0.749	-0.759	-0.741
								0.0206	-1.47	-1.48	-1.48	-1.48	-1.43	-1.45	-1.34	-1.3	-0.949	-0.919	-0.891	-0.871	-0.851	-0.835	-0.819	-0.798			0.0206	-1.445	-1.45938	-1.48125	-1.48438	-1.50125	-1.53125	-1.49938	-1.52938	-0.786	-0.778	-0.758	-0.744	-0.756	-0.749	-0.754	-0.738
								0.0208	-1.48	-1.48	-1.49	-1.49	-1.44	-1.44	-1.35	-1.29	-0.944	-0.921	-0.884	-0.873	-0.843	-0.831	-0.828	-0.817			0.0208	-1.44688	-1.4525	-1.47688	-1.49	-1.50188	-1.5325	-1.51313	-1.52563	-0.778	-0.783	-0.771	-0.759	-0.755	-0.753	-0.751	-0.754
								0.021	-1.46	-1.48	-1.48	-1.49	-1.44	-1.44	-1.34	-1.29	-0.94	-0.918	-0.893	-0.861	-0.845	-0.831	-0.826	-0.809			0.021	-1.44625	-1.46188	-1.4825	-1.48375	-1.49938	-1.52813	-1.5225	-1.52938	-0.783	-0.781	-0.762	-0.748	-0.752	-0.752	-0.762	-0.74
								0.0212	-1.47	-1.48	-1.49	-1.49	-1.44	-1.45	-1.34	-1.3	-0.949	-0.918	-0.887	-0.875	-0.855	-0.838	-0.818	-0.801			0.0212	-1.43875	-1.45875	-1.45188	-1.48438	-1.48563	-1.53375	-1.51813	-1.525	-0.772	-0.773	-0.772	-0.756	-0.758	-0.744	-0.752	-0.747
								0.0214	-1.47	-1.48	-1.48	-1.48	-1.43	-1.45	-1.34	-1.3	-0.943	-0.912	-0.894	-0.865	-0.846	-0.836	-0.825	-0.804			0.0214	-1.44625	-1.45938	-1.47625	-1.49188	-1.49688	-1.52688	-1.5175	-1.525	-0.785	-0.774	-0.764	-0.748	-0.763	-0.75	-0.743	-0.742
								0.0216	-1.46	-1.49	-1.49	-1.49	-1.44	-1.45	-1.34	-1.3	-0.94	-0.924	-0.888	-0.866	-0.858	-0.837	-0.823	-0.806			0.0216	-1.445	-1.4575	-1.48188	-1.485	-1.50063	-1.53125	-1.51563	-1.525	-0.779	-0.778	-0.765	-0.748	-0.766	-0.752	-0.76	-0.741
								0.0218	-1.46	-1.48	-1.48	-1.49	-1.44	-1.44	-1.34	-1.3	-0.945	-0.923	-0.888	-0.871	-0.843	-0.843	-0.814	-0.801			0.0218	-1.44625	-1.45938	-1.47938	-1.49	-1.50125	-1.53	-1.52125	-1.52063	-0.782	-0.771	-0.769	-0.749	-0.762	-0.749	-0.758	-0.743
								0.022	-1.46	-1.48	-1.49	-1.49	-1.44	-1.44	-1.34	-1.3	-0.941	-0.913	-0.89	-0.873	-0.848	-0.838	-0.824	-0.803			0.022	-1.44625	-1.45625	-1.48188	-1.48625	-1.49813	-1.5275	-1.5175	-1.525	-0.784	-0.779	-0.763	-0.753	-0.754	-0.753	-0.751	-0.741
								0.0222	-1.46	-1.48	-1.49	-1.49	-1.43	-1.45	-1.34	-1.3	-0.937	-0.927	-0.886	-0.86	-0.849	-0.835	-0.817	-0.801			0.0222	-1.44688	-1.46375	-1.47688	-1.48375	-1.49938	-1.53	-1.52313	-1.52438	-0.781	-0.772	-0.761	-0.751	-0.76	-0.745	-0.756	-0.736
								0.0224	-1.46	-1.48	-1.48	-1.48	-1.44	-1.44	-1.34	-1.3	-0.938	-0.917	-0.896	-0.868	-0.844	-0.844	-0.818	-0.804			0.0224	-1.44313	-1.46188	-1.48063	-1.49	-1.50438	-1.53313	-1.52	-1.51688	-0.775	-0.774	-0.775	-0.754	-0.759	-0.75	-0.751	-0.744
								0.0226	-1.46	-1.49	-1.49	-1.48	-1.43	-1.43	-1.34	-1.3	-0.958	-0.921	-0.887	-0.869	-0.854	-0.841	-0.82	-0.805			0.0226	-1.44188	-1.46563	-1.48188	-1.4875	-1.49688	-1.52438	-1.52563	-1.51313	-0.786	-0.771	-0.769	-0.75	-0.758	-0.749	-0.753	-0.741
								0.0228	-1.45	-1.48	-1.49	-1.49	-1.44	-1.44	-1.34	-1.3	-0.941	-0.921	-0.896	-0.864	-0.849	-0.841	-0.819	-0.801			0.0228	-1.4475	-1.45938	-1.4775	-1.48875	-1.50188	-1.53	-1.51938	-1.54438	-0.783	-0.775	-0.767	-0.744	-0.764	-0.739	-0.759	-0.745
								0.023	-1.46	-1.48	-1.48	-1.48	-1.44	-1.44	-1.34	-1.3	-0.944	-0.911	-0.892	-0.872	-0.848	-0.833	-0.82	-0.802			0.023	-1.43938	-1.45813	-1.48063	-1.48688	-1.50188	-1.52813	-1.525	-1.51625	-0.783	-0.776	-0.77	-0.752	-0.762	-0.75	-0.755	-0.744
								0.0232	-1.46	-1.48	-1.49	-1.49	-1.44	-1.43	-1.33	-1.3	-0.934	-0.948	-0.892	-0.864	-0.843	-0.847	-0.815	-0.804			0.0232	-1.44625	-1.46125	-1.48	-1.49	-1.5025	-1.52625	-1.52563	-1.52313	-0.783	-0.781	-0.761	-0.75	-0.769	-0.748	-0.759	-0.744
								0.0234	-1.47	-1.49	-1.49	-1.49	-1.44	-1.43	-1.35	-1.3	-0.942	-0.923	-0.872	-0.864	-0.849	-0.838	-0.818	-0.801			0.0234	-1.44375	-1.45875	-1.47875	-1.51375	-1.49875	-1.55688	-1.52313	-1.52313	-0.788	-0.774	-0.769	-0.754	-0.771	-0.736	-0.758	-0.747
								0.0236	-1.47	-1.48	-1.49	-1.48	-1.44	-1.43	-1.34	-1.31	-0.941	-0.913	-0.893	-0.889	-0.853	-0.847	-0.81	-0.803			0.0236	-1.44625	-1.46063	-1.48063	-1.48438	-1.50563	-1.52688	-1.52313	-1.52125	-0.783	-0.774	-0.771	-0.753	-0.764	-0.748	-0.758	-0.744
								0.0238	-1.46	-1.49	-1.49	-1.49	-1.44	-1.45	-1.34	-1.29	-0.941	-0.919	-0.889	-0.859	-0.849	-0.841	-0.821	-0.802			0.0238	-1.44625	-1.46125	-1.47688	-1.49313	-1.50125	-1.52938	-1.525	-1.52563	-0.784	-0.784	-0.762	-0.75	-0.772	-0.747	-0.756	-0.741
								0.024	-1.47	-1.49	-1.49	-1.48	-1.44	-1.44	-1.34	-1.3	-0.938	-0.925	-0.893	-0.865	-0.854	-0.844	-0.819	-0.801			0.024	-1.43813	-1.4625	-1.48375	-1.49125	-1.505	-1.53188	-1.52625	-1.52313	-0.78	-0.776	-0.768	-0.753	-0.772	-0.739	-0.76	-0.743
								0.0242	-1.46	-1.48	-1.49	-1.48	-1.44	-1.43	-1.34	-1.31	-0.944	-0.923	-0.893	-0.863	-0.848	-0.843	-0.812	-0.801			0.0242	-1.44313	-1.46375	-1.48125	-1.48688	-1.50063	-1.53125	-1.52125	-1.52375	-0.789	-0.784	-0.77	-0.756	-0.768	-0.743	-0.751	-0.749
								0.0244	-1.47	-1.49	-1.49	-1.48	-1.43	-1.44	-1.34	-1.3	-0.946	-0.914	-0.891	-0.858	-0.853	-0.843	-0.82	-0.807			0.0244	-1.44688	-1.46188	-1.47938	-1.48938	-1.50625	-1.52875	-1.5175	-1.52375	-0.78	-0.783	-0.768	-0.75	-0.763	-0.737	-0.752	-0.748
								0.0246	-1.45	-1.49	-1.49	-1.49	-1.45	-1.45	-1.34	-1.31	-0.941	-0.927	-0.893	-0.868	-0.863	-0.844	-0.816	-0.798			0.0246	-1.44	-1.43188	-1.48313	-1.49188	-1.50438	-1.53063	-1.52563	-1.5225	-0.784	-0.776	-0.771	-0.746	-0.768	-0.737	-0.76	-0.748
								0.0248	-1.46	-1.48	-1.49	-1.48	-1.43	-1.45	-1.34	-1.31	-0.946	-0.914	-0.883	-0.864	-0.854	-0.841	-0.817	-0.795			0.0248	-1.44813	-1.4625	-1.48	-1.48438	-1.50375	-1.52938	-1.52313	-1.52313	-0.779	-0.783	-0.758	-0.751	-0.763	-0.733	-0.754	-0.74
								0.025	-1.46	-1.49	-1.49	-1.49	-1.44	-1.44	-1.34	-1.3	-0.939	-0.913	-0.893	-0.862	-0.843	-0.841	-0.814	-0.804			0.025	-1.43938	-1.46625	-1.48188	-1.4875	-1.505	-1.52688	-1.5175	-1.52125	-0.79	-0.776	-0.77	-0.747	-0.771	-0.736	-0.756	-0.753
								0.0252	-1.47	-1.49	-1.49	-1.48	-1.44	-1.45	-1.34	-1.3	-0.938	-0.923	-0.891	-0.864	-0.855	-0.844	-0.814	-0.799			0.0252	-1.4475	-1.46188	-1.48438	-1.49125	-1.50688	-1.52875	-1.5225	-1.52188	-0.787	-0.779	-0.768	-0.752	-0.763	-0.735	-0.754	-0.747
								0.0254	-1.46	-1.49	-1.49	-1.49	-1.44	-1.45	-1.34	-1.3	-0.944	-0.913	-0.89	-0.867	-0.858	-0.843	-0.818	-0.803			0.0254	-1.44	-1.46375	-1.48125	-1.49	-1.50625	-1.52875	-1.5225	-1.51938	-0.784	-0.778	-0.769	-0.748	-0.759	-0.738	-0.756	-0.737
								0.0256	-1.47	-1.48	-1.49	-1.48	-1.44	-1.45	-1.33	-1.3	-0.936	-0.923	-0.886	-0.859	-0.844	-0.846	-0.813	-0.802			0.0256	-1.44438	-1.46125	-1.48125	-1.49125	-1.50563	-1.52875	-1.52188	-1.52125	-0.79	-0.78	-0.771	-0.741	-0.769	-0.74	-0.746	-0.748
								0.0258	-1.46	-1.48	-1.48	-1.48	-1.44	-1.46	-1.34	-1.3	-0.939	-0.924	-0.884	-0.863	-0.859	-0.839	-0.809	-0.801			0.0258	-1.43938	-1.46813	-1.48063	-1.49313	-1.51	-1.53313	-1.52188	-1.51813	-0.781	-0.773	-0.766	-0.75	-0.763	-0.743	-0.759	-0.744
								0.026	-1.46	-1.48	-1.49	-1.48	-1.43	-1.46	-1.34	-1.31	-0.944	-0.916	-0.896	-0.867	-0.847	-0.841	-0.813	-0.803			0.026	-1.44688	-1.45938	-1.47938	-1.49375	-1.50438	-1.5225	-1.5225	-1.52438	-0.784	-0.783	-0.768	-0.749	-0.764	-0.734	-0.756	-0.747
								0.0262	-1.46	-1.48	-1.49	-1.49	-1.44	-1.46	-1.34	-1.31	-0.934	-0.919	-0.888	-0.861	-0.858	-0.837	-0.809	-0.801			0.0262	-1.44563	-1.46375	-1.48438	-1.48688	-1.50938	-1.52563	-1.52375	-1.52188	-0.784	-0.78	-0.77	-0.749	-0.768	-0.747	-0.756	-0.742
								0.0264	-1.46	-1.48	-1.49	-1.48	-1.44	-1.47	-1.35	-1.3	-0.942	-0.92	-0.895	-0.867	-0.855	-0.849	-0.805	-0.796			0.0264	-1.445	-1.46313	-1.48125	-1.49563	-1.505	-1.52875	-1.52375	-1.52125	-0.776	-0.778	-0.772	-0.738	-0.762	-0.739	-0.754	-0.738
								0.0266	-1.46	-1.48	-1.5	-1.49	-1.43	-1.47	-1.34	-1.3	-0.943	-0.916	-0.89	-0.848	-0.855	-0.846	-0.812	-0.804			0.0266	-1.44438	-1.46813	-1.47938	-1.48938	-1.505	-1.52313	-1.51938	-1.52438	-0.783	-0.783	-0.77	-0.753	-0.765	-0.743	-0.751	-0.747
								0.0268	-1.46	-1.48	-1.49	-1.49	-1.46	-1.47	-1.33	-1.3	-0.934	-0.917	-0.894	-0.864	-0.858	-0.846	-0.807	-0.801			0.0268	-1.44438	-1.46313	-1.48188	-1.49938	-1.51125	-1.52938	-1.52625	-1.52375	-0.781	-0.778	-0.761	-0.746	-0.761	-0.737	-0.749	-0.744
								0.027	-1.47	-1.48	-1.5	-1.49	-1.43	-1.48	-1.34	-1.31	-0.938	-0.918	-0.886	-0.865	-0.848	-0.844	-0.807	-0.803			0.027	-1.44875	-1.46188	-1.48188	-1.48625	-1.51063	-1.52563	-1.52	-1.5175	-0.782	-0.783	-0.77	-0.751	-0.767	-0.737	-0.751	-0.748
								0.0272	-1.46	-1.48	-1.51	-1.49	-1.43	-1.47	-1.36	-1.3	-0.941	-0.918	-0.893	-0.856	-0.853	-0.841	-0.811	-0.801			0.0272	-1.445	-1.46938	-1.47625	-1.49375	-1.50625	-1.52438	-1.5175	-1.52	-0.786	-0.781	-0.766	-0.749	-0.764	-0.743	-0.743	-0.753
								0.0274	-1.46	-1.48	-1.49	-1.49	-1.44	-1.48	-1.34	-1.31	-0.941	-0.916	-0.889	-0.865	-0.848	-0.844	-0.809	-0.799			0.0274	-1.44375	-1.46438	-1.48563	-1.48688	-1.51063	-1.53	-1.52063	-1.52188	-0.784	-0.779	-0.768	-0.745	-0.772	-0.736	-0.75	-0.741
								0.0276	-1.46	-1.47	-1.49	-1.49	-1.44	-1.49	-1.34	-1.31	-0.95	-0.916	-0.896	-0.866	-0.861	-0.853	-0.81	-0.796			0.0276	-1.4425	-1.47063	-1.48313	-1.49875	-1.50688	-1.52813	-1.52125	-1.52188	-0.787	-0.78	-0.766	-0.749	-0.768	-0.741	-0.751	-0.753
								0.0278	-1.46	-1.48	-1.5	-1.49	-1.43	-1.49	-1.34	-1.32	-0.949	-0.915	-0.891	-0.864	-0.848	-0.847	-0.811	-0.801			0.0278	-1.43938	-1.46688	-1.47188	-1.49	-1.50688	-1.52688	-1.52125	-1.52125	-0.785	-0.788	-0.766	-0.748	-0.763	-0.738	-0.752	-0.746
								0.028	-1.46	-1.48	-1.49	-1.49	-1.44	-1.49	-1.34	-1.31	-0.944	-0.915	-0.893	-0.858	-0.856	-0.844	-0.815	-0.799			0.028	-1.44063	-1.465	-1.4775	-1.5	-1.505	-1.53125	-1.51813	-1.52063	-0.78	-0.78	-0.769	-0.743	-0.761	-0.739	-0.749	-0.746
								0.0282	-1.46	-1.47	-1.49	-1.49	-1.44	-1.49	-1.34	-1.31	-0.953	-0.914	-0.893	-0.864	-0.856	-0.846	-0.806	-0.794			0.0282	-1.44438	-1.46938	-1.47313	-1.49438	-1.50438	-1.52563	-1.52063	-1.52125	-0.778	-0.786	-0.766	-0.749	-0.761	-0.734	-0.741	-0.746
								0.0284	-1.46	-1.48	-1.5	-1.49	-1.43	-1.49	-1.33	-1.31	-0.943	-0.92	-0.886	-0.858	-0.859	-0.843	-0.812	-0.802			0.0284	-1.43938	-1.46875	-1.48	-1.49063	-1.50438	-1.52313	-1.52125	-1.5225	-0.784	-0.778	-0.774	-0.746	-0.766	-0.741	-0.748	-0.751
								0.0286	-1.47	-1.47	-1.49	-1.49	-1.43	-1.5	-1.34	-1.3	-0.952	-0.919	-0.891	-0.861	-0.856	-0.853	-0.806	-0.795			0.0286	-1.44188	-1.4675	-1.47688	-1.49625	-1.50563	-1.53188	-1.525	-1.52188	-0.784	-0.781	-0.765	-0.744	-0.756	-0.733	-0.749	-0.744
								0.0288	-1.47	-1.47	-1.5	-1.49	-1.43	-1.49	-1.34	-1.31	-0.943	-0.914	-0.889	-0.865	-0.853	-0.847	-0.807	-0.793			0.0288	-1.445	-1.465	-1.47313	-1.49	-1.505	-1.5275	-1.52	-1.5275	-0.791	-0.779	-0.768	-0.746	-0.759	-0.739	-0.745	-0.753
								0.029	-1.46	-1.51	-1.49	-1.48	-1.43	-1.5	-1.34	-1.31	-0.953	-0.915	-0.894	-0.859	-0.855	-0.844	-0.815	-0.801			0.029	-1.43875	-1.465	-1.47625	-1.49188	-1.50563	-1.52813	-1.52125	-1.52313	-0.779	-0.784	-0.772	-0.744	-0.759	-0.738	-0.751	-0.745
								0.0292	-1.47	-1.47	-1.5	-1.49	-1.43	-1.5	-1.33	-1.3	-0.944	-0.913	-0.891	-0.862	-0.848	-0.844	-0.806	-0.789			0.0292	-1.43938	-1.4625	-1.47813	-1.49563	-1.505	-1.53	-1.52313	-1.5175	-0.778	-0.784	-0.774	-0.751	-0.756	-0.74	-0.751	-0.754
								0.0294	-1.46	-1.47	-1.49	-1.49	-1.43	-1.49	-1.34	-1.3	-0.959	-0.915	-0.895	-0.864	-0.859	-0.846	-0.802	-0.801			0.0294	-1.435	-1.46875	-1.47188	-1.49625	-1.49813	-1.5275	-1.52063	-1.52625	-0.779	-0.786	-0.766	-0.748	-0.759	-0.735	-0.753	-0.75
								0.0296	-1.47	-1.47	-1.49	-1.49	-1.43	-1.5	-1.34	-1.31	-0.952	-0.919	-0.891	-0.862	-0.856	-0.841	-0.81	-0.798			0.0296	-1.44313	-1.46438	-1.47688	-1.49	-1.50438	-1.5275	-1.52063	-1.5225	-0.787	-0.783	-0.773	-0.74	-0.766	-0.742	-0.749	-0.746
								0.0298	-1.44	-1.48	-1.49	-1.49	-1.43	-1.49	-1.34	-1.31	-0.953	-0.91	-0.891	-0.869	-0.851	-0.844	-0.808	-0.799			0.0298	-1.445	-1.46125	-1.47875	-1.49188	-1.50375	-1.5325	-1.52	-1.52625	-0.78	-0.785	-0.771	-0.744	-0.759	-0.743	-0.75	-0.755
								0.03	-1.47	-1.47	-1.5	-1.49	-1.43	-1.49	-1.34	-1.3	-0.954	-0.928	-0.888	-0.858	-0.856	-0.843	-0.806	-0.793			0.03	-1.44313	-1.46563	-1.47563	-1.48688	-1.50625	-1.52875	-1.515	-1.5275	-0.785	-0.785	-0.773	-0.753	-0.747	-0.749	-0.756	-0.749
								0.0302	-1.47	-1.48	-1.49	-1.47	-1.43	-1.49	-1.33	-1.31	-0.952	-0.923	-0.891	-0.866	-0.858	-0.842	-0.81	-0.802			0.0302	-1.44688	-1.4675	-1.47188	-1.48563	-1.5025	-1.53375	-1.5175	-1.52313	-0.781	-0.783	-0.774	-0.748	-0.759	-0.743	-0.751	-0.754
								0.0304	-1.47	-1.47	-1.49	-1.49	-1.43	-1.49	-1.34	-1.31	-0.953	-0.922	-0.888	-0.869	-0.853	-0.844	-0.807	-0.788			0.0304	-1.45438	-1.4625	-1.47625	-1.48938	-1.50438	-1.53	-1.55688	-1.52688	-0.781	-0.788	-0.774	-0.746	-0.756	-0.738	-0.749	-0.748
								0.0306	-1.47	-1.47	-1.5	-1.49	-1.43	-1.49	-1.34	-1.31	-0.952	-0.919	-0.888	-0.864	-0.86	-0.833	-0.81	-0.809			0.0306	-1.44375	-1.465	-1.47063	-1.48875	-1.49313	-1.53563	-1.51688	-1.52625	-0.788	-0.783	-0.768	-0.748	-0.753	-0.747	-0.757	-0.758
								0.0308	-1.47	-1.48	-1.49	-1.49	-1.43	-1.49	-1.34	-1.31	-0.956	-0.918	-0.896	-0.861	-0.852	-0.843	-0.806	-0.796			0.0308	-1.4475	-1.46188	-1.47375	-1.48625	-1.50188	-1.53313	-1.5175	-1.52188	-0.781	-0.791	-0.772	-0.739	-0.762	-0.74	-0.753	-0.751
								0.031	-1.47	-1.47	-1.5	-1.49	-1.43	-1.48	-1.34	-1.31	-0.96	-0.918	-0.881	-0.862	-0.852	-0.837	-0.805	-0.802			0.031	-1.4475	-1.465	-1.49188	-1.49	-1.53688	-1.53063	-1.52	-1.52625	-0.784	-0.788	-0.77	-0.749	-0.757	-0.749	-0.747	-0.746
								0.0312	-1.47	-1.46	-1.5	-1.48	-1.42	-1.49	-1.33	-1.31	-0.965	-0.926	-0.893	-0.861	-0.849	-0.827	-0.808	-0.803			0.0312	-1.435	-1.465	-1.47	-1.48438	-1.495	-1.53313	-1.51313	-1.52625	-0.784	-0.789	-0.772	-0.749	-0.759	-0.747	-0.75	-0.755
								0.0314	-1.47	-1.48	-1.5	-1.49	-1.43	-1.48	-1.33	-1.31	-0.954	-0.921	-0.888	-0.867	-0.849	-0.839	-0.805	-0.803			0.0314	-1.44438	-1.46	-1.47188	-1.48625	-1.50188	-1.53188	-1.52	-1.52625	-0.786	-0.788	-0.776	-0.744	-0.76	-0.749	-0.75	-0.747
								0.0316	-1.47	-1.47	-1.51	-1.48	-1.43	-1.48	-1.34	-1.3	-0.963	-0.923	-0.891	-0.858	-0.846	-0.836	-0.807	-0.799			0.0316	-1.44313	-1.45813	-1.47375	-1.49125	-1.49688	-1.53125	-1.5175	-1.52625	-0.778	-0.788	-0.773	-0.742	-0.756	-0.748	-0.748	-0.753
								0.0318	-1.47	-1.47	-1.5	-1.48	-1.42	-1.48	-1.34	-1.31	-0.956	-0.913	-0.893	-0.871	-0.854	-0.834	-0.812	-0.811			0.0318	-1.44438	-1.46313	-1.46938	-1.4875	-1.4925	-1.53125	-1.5175	-1.53188	-0.782	-0.785	-0.775	-0.749	-0.758	-0.746	-0.751	-0.756
								0.032	-1.47	-1.47	-1.49	-1.49	-1.43	-1.49	-1.33	-1.31	-0.954	-0.926	-0.887	-0.866	-0.856	-0.833	-0.804	-0.809			0.032	-1.4475	-1.46188	-1.47	-1.48938	-1.50125	-1.52875	-1.51688	-1.525	-0.785	-0.786	-0.771	-0.743	-0.759	-0.746	-0.748	-0.749
								0.0322	-1.47	-1.47	-1.5	-1.49	-1.43	-1.48	-1.34	-1.31	-0.959	-0.917	-0.882	-0.862	-0.848	-0.838	-0.802	-0.801			0.0322	-1.44313	-1.465	-1.4825	-1.48688	-1.49875	-1.53563	-1.52188	-1.52813	-0.781	-0.787	-0.767	-0.746	-0.755	-0.744	-0.754	-0.745
								0.0324	-1.47	-1.48	-1.49	-1.48	-1.43	-1.48	-1.34	-1.31	-0.955	-0.921	-0.891	-0.858	-0.851	-0.836	-0.819	-0.808			0.0324	-1.44375	-1.46313	-1.46625	-1.48125	-1.4975	-1.53125	-1.51563	-1.53188	-0.783	-0.787	-0.769	-0.743	-0.76	-0.747	-0.746	-0.756
								0.0326	-1.47	-1.47	-1.49	-1.49	-1.43	-1.48	-1.33	-1.31	-0.957	-0.923	-0.891	-0.865	-0.847	-0.844	-0.805	-0.807			0.0326	-1.44313	-1.4575	-1.46938	-1.48938	-1.5025	-1.53188	-1.515	-1.52813	-0.776	-0.793	-0.771	-0.746	-0.765	-0.753	-0.752	-0.752
								0.0328	-1.47	-1.47	-1.5	-1.49	-1.44	-1.48	-1.34	-1.31	-0.969	-0.921	-0.884	-0.858	-0.851	-0.837	-0.813	-0.802			0.0328	-1.44375	-1.45438	-1.47438	-1.48688	-1.50375	-1.53563	-1.5225	-1.52813	-0.786	-0.786	-0.776	-0.749	-0.763	-0.748	-0.753	-0.749
								0.033	-1.48	-1.47	-1.5	-1.48	-1.42	-1.48	-1.33	-1.31	-0.958	-0.926	-0.894	-0.869	-0.857	-0.838	-0.81	-0.806			0.033	-1.44938	-1.4625	-1.46875	-1.4775	-1.49438	-1.53188	-1.51688	-1.54688	-0.784	-0.791	-0.764	-0.744	-0.757	-0.741	-0.756	-0.745
								0.0332	-1.47	-1.47	-1.49	-1.49	-1.43	-1.48	-1.34	-1.31	-0.957	-0.918	-0.899	-0.866	-0.851	-0.841	-0.817	-0.799			0.0332	-1.445	-1.4625	-1.46438	-1.51375	-1.5	-1.53188	-1.51813	-1.52563	-0.779	-0.783	-0.773	-0.749	-0.756	-0.754	-0.747	-0.748
								0.0334	-1.46	-1.47	-1.5	-1.49	-1.43	-1.48	-1.34	-1.3	-0.956	-0.926	-0.89	-0.864	-0.85	-0.839	-0.809	-0.806			0.0334	-1.44813	-1.46063	-1.47313	-1.48313	-1.4975	-1.53563	-1.52	-1.53125	-0.788	-0.788	-0.77	-0.749	-0.754	-0.744	-0.757	-0.754
								0.0336	-1.46	-1.47	-1.49	-1.49	-1.43	-1.48	-1.34	-1.31	-0.954	-0.92	-0.898	-0.862	-0.85	-0.836	-0.818	-0.806			0.0336	-1.44563	-1.46063	-1.47125	-1.48	-1.495	-1.5525	-1.515	-1.53188	-0.786	-0.78	-0.779	-0.744	-0.763	-0.749	-0.754	-0.752
								0.0338	-1.47	-1.47	-1.49	-1.49	-1.43	-1.48	-1.34	-1.31	-0.955	-0.928	-0.882	-0.861	-0.844	-0.836	-0.806	-0.799			0.0338	-1.44688	-1.45875	-1.46563	-1.48688	-1.5025	-1.53625	-1.52	-1.525	-0.781	-0.788	-0.778	-0.745	-0.755	-0.747	-0.749	-0.748
								0.034	-1.46	-1.47	-1.5	-1.49	-1.43	-1.5	-1.34	-1.3	-0.956	-0.926	-0.892	-0.865	-0.851	-0.833	-0.814	-0.806			0.034	-1.44188	-1.45563	-1.47063	-1.48188	-1.495	-1.53188	-1.51125	-1.53063	-0.783	-0.781	-0.766	-0.749	-0.752	-0.749	-0.755	-0.751
								0.0342	-1.47	-1.46	-1.49	-1.49	-1.43	-1.49	-1.34	-1.3	-0.951	-0.923	-0.889	-0.862	-0.826	-0.836	-0.807	-0.802			0.0342	-1.4475	-1.46125	-1.46125	-1.48125	-1.4975	-1.53625	-1.52188	-1.52875	-0.781	-0.787	-0.778	-0.744	-0.757	-0.743	-0.748	-0.748
								0.0344	-1.47	-1.48	-1.49	-1.5	-1.43	-1.49	-1.34	-1.31	-0.963	-0.92	-0.884	-0.866	-0.853	-0.843	-0.816	-0.805			0.0344	-1.44875	-1.46438	-1.47	-1.48625	-1.5025	-1.53563	-1.5125	-1.53375	-0.781	-0.781	-0.771	-0.756	-0.764	-0.746	-0.753	-0.743
								0.0346	-1.46	-1.46	-1.5	-1.48	-1.43	-1.49	-1.34	-1.31	-0.954	-0.927	-0.886	-0.867	-0.849	-0.829	-0.809	-0.801			0.0346	-1.44375	-1.45938	-1.47063	-1.48688	-1.4925	-1.535	-1.51813	-1.52313	-0.786	-0.784	-0.771	-0.752	-0.751	-0.751	-0.757	-0.751
								0.0348	-1.47	-1.47	-1.49	-1.49	-1.43	-1.48	-1.34	-1.31	-0.949	-0.924	-0.892	-0.858	-0.846	-0.831	-0.812	-0.803			0.0348	-1.45	-1.46	-1.4625	-1.47875	-1.50188	-1.53875	-1.51438	-1.53375	-0.784	-0.783	-0.776	-0.748	-0.754	-0.744	-0.754	-0.744
								0.035	-1.47	-1.47	-1.49	-1.49	-1.44	-1.48	-1.33	-1.3	-0.954	-0.923	-0.888	-0.866	-0.846	-0.836	-0.813	-0.805			0.035	-1.4475	-1.45125	-1.4675	-1.48938	-1.49875	-1.5325	-1.51688	-1.52875	-0.782	-0.79	-0.769	-0.754	-0.753	-0.753	-0.747	-0.743
								0.0352	-1.46	-1.47	-1.49	-1.49	-1.43	-1.47	-1.34	-1.3	-0.946	-0.929	-0.886	-0.858	-0.856	-0.827	-0.809	-0.807			0.0352	-1.44063	-1.46125	-1.4675	-1.48188	-1.50188	-1.53688	-1.51375	-1.525	-0.786	-0.785	-0.77	-0.745	-0.753	-0.746	-0.753	-0.749
								0.0354	-1.47	-1.47	-1.49	-1.49	-1.44	-1.48	-1.34	-1.31	-0.96	-0.923	-0.893	-0.861	-0.848	-0.835	-0.803	-0.804			0.0354	-1.4475	-1.4575	-1.465	-1.47688	-1.49563	-1.53375	-1.5175	-1.53375	-0.771	-0.788	-0.773	-0.746	-0.755	-0.745	-0.756	-0.752
								0.0356	-1.47	-1.48	-1.49	-1.49	-1.43	-1.47	-1.34	-1.31	-0.953	-0.926	-0.889	-0.872	-0.849	-0.843	-0.813	-0.809			0.0356	-1.44438	-1.45625	-1.47063	-1.48375	-1.505	-1.5375	-1.51938	-1.53188	-0.784	-0.786	-0.761	-0.753	-0.756	-0.747	-0.751	-0.746
								0.0358	-1.46	-1.47	-1.49	-1.49	-1.43	-1.48	-1.34	-1.3	-0.953	-0.924	-0.886	-0.867	-0.854	-0.833	-0.809	-0.805			0.0358	-1.44625	-1.4575	-1.46438	-1.47938	-1.49813	-1.53188	-1.5125	-1.53188	-0.773	-0.783	-0.77	-0.75	-0.75	-0.744	-0.757	-0.746
								0.036	-1.46	-1.47	-1.49	-1.49	-1.43	-1.48	-1.34	-1.31	-0.957	-0.923	-0.891	-0.866	-0.848	-0.829	-0.806	-0.809			0.036	-1.44688	-1.4575	-1.46125	-1.47813	-1.50125	-1.535	-1.51938	-1.52875	-0.78	-0.779	-0.772	-0.751	-0.756	-0.753	-0.758	-0.737
								0.0362	-1.47	-1.48	-1.49	-1.49	-1.43	-1.47	-1.34	-1.31	-0.961	-0.924	-0.886	-0.859	-0.846	-0.837	-0.813	-0.802			0.0362	-1.44188	-1.45563	-1.46938	-1.48125	-1.50188	-1.53938	-1.51813	-1.53375	-0.783	-0.778	-0.767	-0.75	-0.752	-0.749	-0.753	-0.744
								0.0364	-1.46	-1.48	-1.49	-1.49	-1.44	-1.48	-1.34	-1.31	-0.956	-0.924	-0.891	-0.871	-0.848	-0.833	-0.806	-0.813			0.0364	-1.45188	-1.45813	-1.46438	-1.47938	-1.49938	-1.53	-1.51688	-1.52438	-0.773	-0.783	-0.773	-0.752	-0.745	-0.75	-0.758	-0.747
								0.0366	-1.47	-1.48	-1.49	-1.48	-1.43	-1.47	-1.34	-1.31	-0.957	-0.924	-0.888	-0.863	-0.849	-0.84	-0.817	-0.807			0.0366	-1.44875	-1.45938	-1.47	-1.48313	-1.50188	-1.53313	-1.515	-1.53375	-0.771	-0.788	-0.773	-0.751	-0.753	-0.754	-0.749	-0.744
								0.0368	-1.46	-1.47	-1.49	-1.49	-1.44	-1.48	-1.34	-1.31	-0.955	-0.928	-0.891	-0.873	-0.839	-0.828	-0.801	-0.803			0.0368	-1.44438	-1.45438	-1.47	-1.48125	-1.50625	-1.53188	-1.51313	-1.53	-0.778	-0.786	-0.768	-0.751	-0.749	-0.753	-0.761	-0.743
								0.037	-1.46	-1.47	-1.51	-1.49	-1.44	-1.47	-1.34	-1.3	-0.948	-0.928	-0.892	-0.868	-0.85	-0.83	-0.813	-0.807			0.037	-1.45	-1.45875	-1.4675	-1.47938	-1.49938	-1.53375	-1.52438	-1.5325	-0.774	-0.778	-0.764	-0.747	-0.753	-0.754	-0.759	-0.753
								0.0372	-1.46	-1.48	-1.48	-1.49	-1.43	-1.47	-1.34	-1.3	-0.955	-0.922	-0.888	-0.87	-0.849	-0.84	-0.815	-0.802			0.0372	-1.44438	-1.455	-1.46875	-1.4775	-1.50938	-1.53313	-1.52	-1.53	-0.781	-0.79	-0.768	-0.751	-0.756	-0.747	-0.755	-0.745
								0.0374	-1.46	-1.48	-1.49	-1.49	-1.43	-1.47	-1.36	-1.24	-0.956	-0.921	-0.892	-0.866	-0.842	-0.832	-0.817	-0.809			0.0374	-1.445	-1.44438	-1.4625	-1.485	-1.50375	-1.53375	-1.52375	-1.5225	-0.775	-0.783	-0.772	-0.749	-0.75	-0.754	-0.758	-0.746
								0.0376	-1.46	-1.48	-1.49	-1.49	-1.43	-1.47	-1.34	-1.3	-0.95	-0.923	-0.891	-0.871	-0.849	-0.828	-0.804	-0.806			0.0376	-1.44188	-1.45625	-1.47188	-1.48188	-1.505	-1.53625	-1.52125	-1.53313	-0.778	-0.778	-0.771	-0.748	-0.748	-0.753	-0.754	-0.741
								0.0378	-1.46	-1.48	-1.48	-1.49	-1.42	-1.47	-1.34	-1.31	-0.951	-0.923	-0.889	-0.868	-0.846	-0.835	-0.813	-0.809			0.0378	-1.45	-1.45375	-1.47313	-1.48125	-1.51	-1.5375	-1.525	-1.53	-0.784	-0.786	-0.766	-0.75	-0.755	-0.752	-0.753	-0.735
								0.038	-1.46	-1.48	-1.49	-1.49	-1.44	-1.47	-1.34	-1.3	-0.949	-0.92	-0.889	-0.872	-0.848	-0.823	-0.813	-0.804			0.038	-1.44188	-1.45375	-1.46875	-1.4825	-1.50563	-1.53563	-1.5225	-1.53125	-0.781	-0.779	-0.766	-0.75	-0.744	-0.75	-0.76	-0.748
								0.0382	-1.47	-1.48	-1.49	-1.49	-1.43	-1.47	-1.34	-1.3	-0.944	-0.923	-0.888	-0.876	-0.853	-0.829	-0.811	-0.808			0.0382	-1.44875	-1.45625	-1.47188	-1.47875	-1.51063	-1.53563	-1.52313	-1.52563	-0.778	-0.779	-0.768	-0.748	-0.756	-0.751	-0.753	-0.744
								0.0384	-1.46	-1.48	-1.48	-1.49	-1.43	-1.47	-1.34	-1.31	-0.955	-0.922	-0.884	-0.861	-0.85	-0.83	-0.812	-0.815			0.0384	-1.44625	-1.45313	-1.46938	-1.48188	-1.50813	-1.535	-1.51813	-1.53188	-0.783	-0.786	-0.771	-0.749	-0.753	-0.746	-0.753	-0.741
								0.0386	-1.46	-1.48	-1.49	-1.49	-1.43	-1.48	-1.33	-1.3	-0.951	-0.928	-0.887	-0.869	-0.856	-0.828	-0.811	-0.816			0.0386	-1.44313	-1.455	-1.46938	-1.47938	-1.5075	-1.53813	-1.525	-1.5275	-0.779	-0.78	-0.765	-0.744	-0.753	-0.75	-0.762	-0.748
								0.0388	-1.46	-1.48	-1.49	-1.49	-1.43	-1.48	-1.34	-1.3	-0.954	-0.919	-0.888	-0.865	-0.852	-0.838	-0.809	-0.81			0.0388	-1.44813	-1.4525	-1.47438	-1.48563	-1.50688	-1.53313	-1.52438	-1.53	-0.775	-0.781	-0.767	-0.753	-0.748	-0.746	-0.754	-0.74
								0.039	-1.46	-1.47	-1.48	-1.49	-1.44	-1.48	-1.33	-1.3	-0.954	-0.917	-0.884	-0.861	-0.854	-0.833	-0.809	-0.801			0.039	-1.44625	-1.46188	-1.4675	-1.48563	-1.505	-1.53375	-1.52375	-1.53125	-0.782	-0.782	-0.765	-0.75	-0.756	-0.749	-0.753	-0.739
								0.0392	-1.45	-1.5	-1.49	-1.49	-1.42	-1.48	-1.34	-1.3	-0.949	-0.929	-0.884	-0.868	-0.848	-0.831	-0.813	-0.813			0.0392	-1.44188	-1.45375	-1.47063	-1.47938	-1.50813	-1.53875	-1.52438	-1.52563	-0.782	-0.783	-0.768	-0.743	-0.748	-0.748	-0.754	-0.743
								0.0394	-1.46	-1.48	-1.49	-1.48	-1.43	-1.5	-1.34	-1.3	-0.945	-0.921	-0.884	-0.87	-0.853	-0.828	-0.818	-0.806			0.0394	-1.44375	-1.46125	-1.47063	-1.4825	-1.50375	-1.53813	-1.52375	-1.53125	-0.781	-0.785	-0.768	-0.749	-0.754	-0.742	-0.749	-0.739
								0.0396	-1.49	-1.48	-1.48	-1.49	-1.43	-1.5	-1.33	-1.3	-0.95	-0.926	-0.896	-0.859	-0.848	-0.832	-0.813	-0.813			0.0396	-1.44438	-1.45313	-1.47375	-1.48188	-1.51125	-1.53688	-1.51563	-1.52688	-0.788	-0.783	-0.76	-0.747	-0.752	-0.752	-0.753	-0.737
								0.0398	-1.46	-1.48	-1.48	-1.48	-1.44	-1.51	-1.35	-1.3	-0.949	-0.928	-0.887	-0.869	-0.857	-0.827	-0.814	-0.809			0.0398	-1.44375	-1.45813	-1.46813	-1.48563	-1.5025	-1.53688	-1.53	-1.52625	-0.779	-0.783	-0.77	-0.749	-0.753	-0.747	-0.761	-0.743
								0.04	-1.46	-1.48	-1.48	-1.52	-1.44	-1.51	-1.34	-1.3	-0.943	-0.918	-0.892	-0.865	-0.848	-0.844	-0.814	-0.814			0.04	-1.41	-1.45875	-1.47625	-1.4875	-1.5125	-1.535	-1.52625	-1.5275	-0.789	-0.788	-0.764	-0.749	-0.763	-0.741	-0.755	-0.742
								0.0402	-1.46	-1.48	-1.48	-1.49	-1.43	-1.51	-1.34	-1.3	-0.953	-0.918	-0.896	-0.871	-0.85	-0.836	-0.818	-0.814			0.0402	-1.45375	-1.45813	-1.46875	-1.49125	-1.5	-1.535	-1.52	-1.52563	-0.785	-0.785	-0.763	-0.748	-0.756	-0.748	-0.753	-0.738
								0.0404	-1.46	-1.48	-1.48	-1.49	-1.43	-1.51	-1.34	-1.29	-0.954	-0.922	-0.894	-0.857	-0.849	-0.835	-0.813	-0.813			0.0404	-1.44313	-1.455	-1.47563	-1.49	-1.51	-1.5325	-1.53063	-1.52438	-0.781	-0.778	-0.769	-0.751	-0.757	-0.746	-0.756	-0.751
								0.0406	-1.46	-1.47	-1.48	-1.48	-1.43	-1.51	-1.34	-1.3	-0.955	-0.924	-0.886	-0.866	-0.85	-0.831	-0.818	-0.806			0.0406	-1.44813	-1.45875	-1.47688	-1.48563	-1.50813	-1.53125	-1.53813	-1.53125	-0.787	-0.786	-0.765	-0.743	-0.754	-0.743	-0.749	-0.734
								0.0408	-1.46	-1.48	-1.49	-1.49	-1.43	-1.51	-1.34	-1.3	-0.955	-0.922	-0.896	-0.865	-0.844	-0.831	-0.813	-0.814			0.0408	-1.44438	-1.45125	-1.47375	-1.48063	-1.50688	-1.53938	-1.52375	-1.52313	-0.775	-0.783	-0.769	-0.755	-0.757	-0.74	-0.745	-0.744
								0.041	-1.45	-1.48	-1.48	-1.49	-1.44	-1.51	-1.34	-1.29	-0.949	-0.931	-0.891	-0.867	-0.852	-0.834	-0.814	-0.813			0.041	-1.445	-1.4575	-1.4775	-1.48875	-1.5075	-1.5375	-1.52875	-1.52	-0.784	-0.783	-0.771	-0.743	-0.76	-0.748	-0.756	-0.741
								0.0412	-1.46	-1.48	-1.49	-1.48	-1.43	-1.51	-1.34	-1.3	-0.955	-0.924	-0.888	-0.866	-0.85	-0.835	-0.814	-0.803			0.0412	-1.445	-1.45438	-1.43938	-1.47875	-1.50438	-1.5325	-1.52375	-1.53125	-0.786	-0.786	-0.773	-0.758	-0.751	-0.746	-0.756	-0.738
								0.0414	-1.46	-1.48	-1.48	-1.49	-1.44	-1.51	-1.34	-1.3	-0.949	-0.924	-0.891	-0.861	-0.858	-0.832	-0.819	-0.814			0.0414	-1.4425	-1.45813	-1.48	-1.49063	-1.50938	-1.5375	-1.525	-1.5225	-0.78	-0.786	-0.764	-0.748	-0.768	-0.749	-0.748	-0.747
								0.0416	-1.46	-1.48	-1.49	-1.49	-1.43	-1.51	-1.34	-1.3	-0.949	-0.93	-0.896	-0.865	-0.855	-0.831	-0.811	-0.806			0.0416	-1.44438	-1.46375	-1.47875	-1.48688	-1.50938	-1.53188	-1.525	-1.52438	-0.784	-0.776	-0.766	-0.753	-0.755	-0.742	-0.759	-0.737
								0.0418	-1.46	-1.48	-1.48	-1.48	-1.44	-1.5	-1.34	-1.3	-0.949	-0.923	-0.891	-0.862	-0.846	-0.827	-0.824	-0.803			0.0418	-1.44813	-1.45563	-1.47438	-1.48625	-1.51125	-1.53563	-1.52563	-1.52938	-0.786	-0.788	-0.767	-0.756	-0.759	-0.748	-0.749	-0.739
								0.042	-1.45	-1.48	-1.48	-1.48	-1.43	-1.51	-1.34	-1.3	-0.949	-0.918	-0.894	-0.869	-0.851	-0.828	-0.814	-0.81			0.042	-1.44563	-1.46313	-1.48313	-1.48313	-1.50563	-1.54188	-1.52063	-1.52438	-0.79	-0.787	-0.768	-0.752	-0.759	-0.744	-0.75	-0.746
								0.0422	-1.45	-1.48	-1.48	-1.49	-1.43	-1.5	-1.34	-1.3	-0.942	-0.926	-0.893	-0.864	-0.851	-0.83	-0.809	-0.808			0.0422	-1.43875	-1.46313	-1.47438	-1.48313	-1.51688	-1.5375	-1.52688	-1.52438	-0.783	-0.779	-0.773	-0.752	-0.755	-0.739	-0.753	-0.744
								0.0424	-1.45	-1.48	-1.49	-1.49	-1.43	-1.5	-1.34	-1.3	-0.944	-0.926	-0.889	-0.859	-0.846	-0.829	-0.816	-0.801			0.0424	-1.44625	-1.46	-1.48125	-1.48438	-1.50875	-1.53625	-1.525	-1.52813	-0.786	-0.788	-0.768	-0.756	-0.756	-0.747	-0.751	-0.738
								0.0426	-1.45	-1.48	-1.48	-1.49	-1.43	-1.5	-1.34	-1.3	-0.957	-0.924	-0.897	-0.868	-0.856	-0.833	-0.816	-0.809			0.0426	-1.44063	-1.45938	-1.47438	-1.48625	-1.51313	-1.53938	-1.53	-1.51625	-0.783	-0.787	-0.774	-0.75	-0.759	-0.745	-0.753	-0.751
								0.0428	-1.46	-1.48	-1.48	-1.49	-1.43	-1.5	-1.34	-1.3	-0.945	-0.921	-0.891	-0.859	-0.847	-0.84	-0.804	-0.808			0.0428	-1.43875	-1.45875	-1.47625	-1.49125	-1.51063	-1.53313	-1.52125	-1.54063	-0.785	-0.781	-0.766	-0.756	-0.764	-0.743	-0.752	-0.746
								0.043	-1.45	-1.48	-1.49	-1.48	-1.43	-1.5	-1.34	-1.31	-0.95	-0.914	-0.891	-0.858	-0.856	-0.83	-0.816	-0.804			0.043	-1.44313	-1.45563	-1.47875	-1.48938	-1.505	-1.53563	-1.53813	-1.52375	-0.784	-0.785	-0.768	-0.761	-0.761	-0.749	-0.747	-0.749
								0.0432	-1.45	-1.48	-1.48	-1.48	-1.43	-1.49	-1.34	-1.29	-0.945	-0.945	-0.893	-0.862	-0.851	-0.833	-0.812	-0.813			0.0432	-1.43813	-1.46125	-1.47625	-1.48625	-1.5125	-1.535	-1.52563	-1.51625	-0.785	-0.785	-0.763	-0.755	-0.756	-0.741	-0.756	-0.744
								0.0434	-1.46	-1.48	-1.49	-1.49	-1.43	-1.49	-1.34	-1.3	-0.938	-0.919	-0.874	-0.863	-0.85	-0.83	-0.815	-0.804			0.0434	-1.44063	-1.45875	-1.47875	-1.50188	-1.50563	-1.55563	-1.5325	-1.525	-0.778	-0.778	-0.762	-0.76	-0.763	-0.741	-0.75	-0.749
								0.0436	-1.46	-1.48	-1.48	-1.48	-1.43	-1.43	-1.34	-1.31	-0.954	-0.92	-0.889	-0.875	-0.853	-0.829	-0.812	-0.803			0.0436	-1.4425	-1.4625	-1.47563	-1.49063	-1.50938	-1.53313	-1.52688	-1.52125	-0.786	-0.791	-0.757	-0.754	-0.754	-0.75	-0.745	-0.749
								0.0438	-1.46	-1.49	-1.49	-1.48	-1.43	-1.5	-1.34	-1.3	-0.949	-0.926	-0.892	-0.868	-0.848	-0.833	-0.814	-0.816			0.0438	-1.4375	-1.46188	-1.47938	-1.49125	-1.51188	-1.53625	-1.53063	-1.52063	-0.782	-0.778	-0.765	-0.758	-0.764	-0.743	-0.749	-0.752
								0.044	-1.46	-1.48	-1.48	-1.48	-1.42	-1.49	-1.34	-1.3	-0.939	-0.918	-0.896	-0.866	-0.854	-0.829	-0.809	-0.801			0.044	-1.44625	-1.46813	-1.4825	-1.49125	-1.51438	-1.53	-1.52688	-1.5225	-0.784	-0.776	-0.758	-0.756	-0.761	-0.744	-0.75	-0.741
								0.0442	-1.45	-1.48	-1.49	-1.48	-1.43	-1.48	-1.34	-1.3	-0.951	-0.918	-0.896	-0.857	-0.849	-0.842	-0.818	-0.805			0.0442	-1.44188	-1.46563	-1.47688	-1.48938	-1.5075	-1.53625	-1.525	-1.52438	-0.784	-0.778	-0.762	-0.75	-0.76	-0.745	-0.748	-0.754
								0.0444	-1.45	-1.48	-1.49	-1.48	-1.43	-1.48	-1.34	-1.3	-0.95	-0.923	-0.891	-0.867	-0.858	-0.838	-0.81	-0.803			0.0444	-1.44063	-1.46438	-1.47813	-1.4925	-1.51313	-1.53625	-1.525	-1.52125	-0.782	-0.779	-0.759	-0.741	-0.758	-0.747	-0.751	-0.749
								0.0446	-1.46	-1.48	-1.48	-1.48	-1.42	-1.48	-1.34	-1.31	-0.941	-0.924	-0.893	-0.862	-0.858	-0.841	-0.813	-0.803			0.0446	-1.44188	-1.43875	-1.48	-1.49063	-1.51313	-1.53188	-1.52938	-1.52313	-0.783	-0.786	-0.763	-0.758	-0.761	-0.742	-0.744	-0.742
								0.0448	-1.45	-1.48	-1.49	-1.49	-1.43	-1.47	-1.34	-1.3	-0.95	-0.912	-0.884	-0.856	-0.858	-0.835	-0.809	-0.801			0.0448	-1.44313	-1.45875	-1.47438	-1.48438	-1.50688	-1.5325	-1.5225	-1.525	-0.785	-0.778	-0.766	-0.749	-0.755	-0.754	-0.742	-0.753
								0.045	-1.46	-1.49	-1.49	-1.48	-1.43	-1.48	-1.34	-1.31	-0.946	-0.924	-0.893	-0.871	-0.855	-0.829	-0.809	-0.809			0.045	-1.43875	-1.46313	-1.47938	-1.4925	-1.5125	-1.53375	-1.52875	-1.51375	-0.786	-0.784	-0.766	-0.75	-0.763	-0.745	-0.753	-0.739
								0.0452	-1.45	-1.48	-1.48	-1.49	-1.43	-1.47	-1.34	-1.31	-0.944	-0.918	-0.889	-0.864	-0.851	-0.832	-0.814	-0.798			0.0452	-1.44188	-1.46625	-1.47875	-1.48563	-1.51	-1.52813	-1.52875	-1.525	-0.786	-0.774	-0.758	-0.753	-0.759	-0.741	-0.747	-0.756
								0.0454	-1.45	-1.49	-1.49	-1.48	-1.43	-1.47	-1.34	-1.3	-0.951	-0.915	-0.901	-0.86	-0.853	-0.836	-0.813	-0.799			0.0454	-1.4425	-1.46688	-1.47563	-1.49688	-1.5075	-1.53313	-1.52688	-1.51813	-0.784	-0.781	-0.774	-0.749	-0.763	-0.749	-0.744	-0.746
								0.0456	-1.45	-1.48	-1.48	-1.49	-1.43	-1.47	-1.33	-1.31	-0.942	-0.918	-0.895	-0.868	-0.843	-0.838	-0.803	-0.803			0.0456	-1.44375	-1.46125	-1.475	-1.48938	-1.51188	-1.53625	-1.52625	-1.51563	-0.785	-0.778	-0.763	-0.751	-0.759	-0.749	-0.752	-0.734
								0.0458	-1.45	-1.48	-1.49	-1.48	-1.43	-1.47	-1.34	-1.3	-0.94	-0.921	-0.884	-0.858	-0.857	-0.834	-0.812	-0.806			0.0458	-1.4425	-1.46625	-1.47688	-1.49375	-1.51375	-1.5325	-1.525	-1.52375	-0.789	-0.783	-0.763	-0.746	-0.759	-0.739	-0.749	-0.742
								0.046	-1.46	-1.48	-1.48	-1.49	-1.43	-1.46	-1.34	-1.31	-0.946	-0.919	-0.899	-0.857	-0.849	-0.839	-0.805	-0.798			0.046	-1.445	-1.4575	-1.47875	-1.505	-1.505	-1.52813	-1.52375	-1.51813	-0.788	-0.783	-0.767	-0.755	-0.764	-0.752	-0.743	-0.749
								0.0462	-1.46	-1.48	-1.49	-1.48	-1.42	-1.47	-1.34	-1.31	-0.936	-0.918	-0.891	-0.868	-0.857	-0.83	-0.803	-0.803			0.0462	-1.44313	-1.465	-1.48563	-1.49438	-1.51625	-1.53188	-1.525	-1.5125	-0.781	-0.781	-0.765	-0.747	-0.756	-0.743	-0.752	-0.741
								0.0464	-1.45	-1.48	-1.49	-1.49	-1.43	-1.46	-1.34	-1.3	-0.944	-0.909	-0.898	-0.861	-0.849	-0.835	-0.805	-0.804			0.0464	-1.445	-1.46563	-1.47813	-1.48938	-1.51125	-1.52813	-1.52875	-1.52375	-0.788	-0.778	-0.769	-0.75	-0.766	-0.748	-0.743	-0.75
								0.0466	-1.45	-1.48	-1.49	-1.49	-1.43	-1.45	-1.34	-1.3	-0.944	-0.919	-0.894	-0.856	-0.851	-0.833	-0.807	-0.798			0.0466	-1.44	-1.4625	-1.47375	-1.49313	-1.5075	-1.53063	-1.52563	-1.51688	-0.784	-0.785	-0.771	-0.749	-0.763	-0.746	-0.746	-0.744
								0.0468	-1.46	-1.48	-1.49	-1.49	-1.44	-1.46	-1.33	-1.3	-0.948	-0.922	-0.892	-0.86	-0.86	-0.828	-0.798	-0.811			0.0468	-1.44813	-1.46563	-1.48063	-1.49125	-1.50875	-1.54313	-1.52813	-1.52125	-0.786	-0.783	-0.764	-0.758	-0.756	-0.746	-0.753	-0.75
								0.047	-1.45	-1.48	-1.48	-1.49	-1.43	-1.46	-1.28	-1.31	-0.943	-0.915	-0.892	-0.859	-0.848	-0.833	-0.805	-0.806			0.047	-1.4475	-1.465	-1.48188	-1.4925	-1.5125	-1.5325	-1.52438	-1.52063	-0.784	-0.776	-0.772	-0.747	-0.761	-0.749	-0.735	-0.748
								0.0472	-1.46	-1.48	-1.51	-1.49	-1.42	-1.45	-1.34	-1.31	-0.944	-0.918	-0.891	-0.855	-0.861	-0.829	-0.806	-0.804			0.0472	-1.44813	-1.47375	-1.48313	-1.4925	-1.50813	-1.53563	-1.52063	-1.51313	-0.788	-0.782	-0.768	-0.748	-0.761	-0.747	-0.741	-0.744
								0.0474	-1.45	-1.48	-1.48	-1.49	-1.42	-1.46	-1.34	-1.3	-0.944	-0.911	-0.897	-0.863	-0.853	-0.834	-0.799	-0.807			0.0474	-1.45125	-1.46625	-1.48063	-1.49	-1.50938	-1.53313	-1.52688	-1.525	-0.786	-0.783	-0.773	-0.755	-0.754	-0.743	-0.744	-0.753
								0.0476	-1.45	-1.47	-1.49	-1.49	-1.42	-1.45	-1.34	-1.31	-0.946	-0.923	-0.893	-0.86	-0.859	-0.836	-0.809	-0.804			0.0476	-1.44188	-1.47063	-1.48125	-1.49313	-1.50563	-1.53125	-1.52313	-1.52063	-0.776	-0.784	-0.771	-0.749	-0.768	-0.743	-0.742	-0.737
								0.0478	-1.46	-1.48	-1.49	-1.49	-1.42	-1.45	-1.34	-1.32	-0.944	-0.917	-0.899	-0.86	-0.851	-0.838	-0.802	-0.799			0.0478	-1.45063	-1.46438	-1.46938	-1.49188	-1.50438	-1.5375	-1.5225	-1.52063	-0.79	-0.781	-0.771	-0.748	-0.768	-0.742	-0.742	-0.748
								0.048	-1.46	-1.48	-1.49	-1.48	-1.42	-1.46	-1.34	-1.31	-0.945	-0.913	-0.892	-0.859	-0.854	-0.833	-0.799	-0.802			0.048	-1.44625	-1.47125	-1.47563	-1.49375	-1.51063	-1.53	-1.52313	-1.52188	-0.785	-0.786	-0.77	-0.754	-0.76	-0.736	-0.743	-0.746
								0.0482	-1.46	-1.47	-1.49	-1.49	-1.42	-1.45	-1.34	-1.31	-0.946	-0.913	-0.903	-0.858	-0.854	-0.845	-0.808	-0.795			0.0482	-1.44875	-1.46438	-1.47625	-1.49375	-1.50813	-1.5325	-1.52313	-1.52313	-0.783	-0.778	-0.764	-0.745	-0.768	-0.748	-0.736	-0.751
								0.0484	-1.46	-1.47	-1.49	-1.48	-1.42	-1.45	-1.34	-1.31	-0.946	-0.919	-0.892	-0.861	-0.854	-0.835	-0.804	-0.803			0.0484	-1.4475	-1.46438	-1.47125	-1.49	-1.50438	-1.53375	-1.52375	-1.515	-0.778	-0.776	-0.774	-0.748	-0.761	-0.744	-0.744	-0.75
								0.0486	-1.46	-1.47	-1.48	-1.49	-1.42	-1.45	-1.33	-1.3	-0.941	-0.913	-0.887	-0.854	-0.856	-0.841	-0.803	-0.801			0.0486	-1.445	-1.46188	-1.47625	-1.48625	-1.50563	-1.52625	-1.525	-1.52125	-0.785	-0.781	-0.766	-0.748	-0.751	-0.748	-0.743	-0.744
								0.0488	-1.46	-1.46	-1.49	-1.49	-1.43	-1.44	-1.34	-1.31	-0.944	-0.918	-0.898	-0.866	-0.861	-0.839	-0.803	-0.803			0.0488	-1.445	-1.46938	-1.475	-1.49438	-1.50563	-1.53188	-1.52375	-1.51813	-0.783	-0.78	-0.773	-0.737	-0.764	-0.747	-0.736	-0.749
								0.049	-1.46	-1.49	-1.49	-1.48	-1.42	-1.44	-1.34	-1.3	-0.943	-0.916	-0.893	-0.862	-0.858	-0.839	-0.801	-0.803			0.049	-1.45	-1.4625	-1.47438	-1.48625	-1.5025	-1.535	-1.52375	-1.52625	-0.782	-0.781	-0.775	-0.743	-0.76	-0.749	-0.744	-0.743
								0.0492	-1.46	-1.47	-1.49	-1.49	-1.43	-1.45	-1.34	-1.31	-0.944	-0.914	-0.894	-0.864	-0.855	-0.845	-0.801	-0.808			0.0492	-1.44313	-1.47063	-1.48	-1.49875	-1.505	-1.5375	-1.5225	-1.51625	-0.782	-0.782	-0.769	-0.746	-0.756	-0.744	-0.744	-0.749
								0.0494	-1.46	-1.47	-1.49	-1.5	-1.42	-1.44	-1.34	-1.31	-0.96	-0.914	-0.899	-0.861	-0.857	-0.838	-0.804	-0.795			0.0494	-1.44938	-1.46563	-1.47125	-1.49	-1.5025	-1.5325	-1.5225	-1.5275	-0.783	-0.783	-0.768	-0.737	-0.762	-0.753	-0.741	-0.748
								0.0496	-1.46	-1.48	-1.49	-1.49	-1.42	-1.44	-1.34	-1.3	-0.948	-0.909	-0.89	-0.866	-0.856	-0.838	-0.803	-0.807			0.0496	-1.44813	-1.46125	-1.47375	-1.49563	-1.50188	-1.53313	-1.52125	-1.52	-0.785	-0.778	-0.769	-0.748	-0.762	-0.743	-0.742	-0.745
								0.0498	-1.45	-1.48	-1.5	-1.49	-1.42	-1.43	-1.34	-1.31	-0.946	-0.92	-0.897	-0.861	-0.851	-0.833	-0.804	-0.804			0.0498	-1.44938	-1.46625	-1.47313	-1.4925	-1.50438	-1.53	-1.5225	-1.52563	-0.784	-0.784	-0.76	-0.737	-0.764	-0.753	-0.736	-0.745
								0.05	-1.47	-1.47	-1.5	-1.49	-1.42	-1.44	-1.34	-1.3	-0.951	-0.919	-0.887	-0.864	-0.863	-0.838	-0.809	-0.805			0.05	-1.45063	-1.465	-1.475	-1.49125	-1.49938	-1.5375	-1.51813	-1.52875	-0.78	-0.78	-0.773	-0.74	-0.749	-0.754	-0.747	-0.745
								0.0502	-1.46	-1.47	-1.49	-1.48	-1.42	-1.43	-1.33	-1.31	-0.942	-0.918	-0.889	-0.858	-0.857	-0.843	-0.794	-0.805			0.0502	-1.44	-1.4675	-1.47313	-1.48688	-1.50125	-1.53188	-1.52875	-1.52625	-0.783	-0.786	-0.773	-0.74	-0.753	-0.746	-0.739	-0.752
								0.0504	-1.47	-0.68	0.08	0.86	1.7	2.43	3.26	3.95	-0.949	0.467	1.88	3.32	4.73	6.12	7.45	8.74			0.0504	-1.47063	-1.06813	-0.6875	-0.37563	-0.1475	0.18625	0.339375	0.391875	-0.782	0.561	1.93	3.34	4.67	6.01	7.35	8.66
								0.0506	-1.46	-0.6	0.26	1.12	2.01	2.76	3.57	4.23	-0.948	-0.547	-0.177	0.0481	-0.649	-1.41	-1.6	-1.22			0.0506	-1.4425	-0.82063	-0.1775	0.40125	0.940625	1.5475	2.0575	2.41375	-0.778	-0.496	-0.179	0.151	0.45	0.717	0.953	1.17
								0.0508	-1.45	-0.56	0.34	1.05	1.43	1.74	2.55	3.62	-0.953	-0.734	-0.693	-3.72	-5.57	-5.05	-3.82	-2.51			0.0508	-1.44813	-0.67625	0.114375	0.87	1.59	2.37312	3.06625	3.66875	-0.78	-0.676	-0.548	-0.423	-0.463	-0.58	-0.538	-0.327
								0.051	-1.46	-0.56	0.19	-0.1	-0.08	0.91	2.37	3.9	-0.948	-0.796	-3.15	-7.42	-6.61	-5	-3.44	-2.05			0.051	-1.44688	-0.62063	0.194375	1.04313	1.825	2.67813	3.44937	4.16125	-0.779	-0.729	-0.67	-0.674	-1.11	-1.17	-0.866	-0.469
								0.0512	-1.46	-0.58	-0.76	-1.63	-0.74	0.89	2.55	4.13	-0.949	-0.811	-6.72	-7.99	-6	-4.15	-2.52	-1.1			0.0512	-1.44625	-0.60938	0.255	1.08688	1.9	2.70312	3.44687	4.22125	-0.774	-0.74	-0.683	-0.858	-1.45	-1.15	-0.606	0.0363
								0.0514	-1.46	-0.64	-2.02	-2.44	-0.74	1.04	2.7	4.25	-0.944	-0.813	-9.34	-7.28	-4.94	-3.01	-1.34	0.0981			0.0514	-1.445	-0.61813	0.233125	1.04688	1.815	2.51	3.27375	4.12437	-0.785	-0.729	-0.671	-1.11	-1.41	-0.801	-0.0388	0.848
								0.0516	-1.46	-0.72	-3.44	-2.51	-0.59	1.21	2.82	4.33	-0.952	-0.804	-9.4	-6.19	-3.74	-1.78	-0.0838	1.38			0.0516	-1.44813	-0.63188	0.201875	0.959375	1.6	2.27875	3.13625	4.05312	-0.783	-0.703	-0.658	-1.37	-1.16	-0.278	0.709	1.76
								0.0518	-1.46	-1.04	-4.28	-2.34	-0.39	1.39	2.94	4.4	-0.946	-0.786	-8.53	-4.97	-2.51	-0.566	1.19	2.65			0.0518	-1.44375	-0.65438	0.15375	0.80375	1.34062	2.1175	3.05375	4.00375	-0.78	-0.681	-0.607	-1.4	-0.762	0.366	1.5	2.68
								0.052	-1.46	-2	-4.36	-2.07	-0.15	1.57	3.09	4.49	-0.948	-0.786	-7.36	-3.78	-1.34	0.579	2.35	3.88			0.052	-1.44938	-0.67813	0.09375	0.550625	1.11938	2.025	3.01688	3.9875	-0.786	-0.666	-0.558	-1.26	-0.29	1.04	2.31	3.58
								0.0522	-1.46	-2.95	-4.14	-1.77	0.09	1.76	3.24	4.6	-0.956	-0.764	-6.17	-2.66	-0.313	1.62	3.4	4.97			0.0522	-1.44375	-0.6925	0.054375	0.30875	0.978125	1.98063	3.01812	3.99688	-0.781	-0.639	-0.506	-1.03	0.189	1.7	3.08	4.41
								0.0524	-1.47	-3.92	-3.78	-1.46	0.33	1.95	3.41	4.73	-0.943	-0.758	-5	-1.65	0.611	2.56	4.31	5.92			0.0524	-1.45	-0.71063	0.00375	0.11375	0.90125	1.9875	3.03063	4.01187	-0.771	-0.614	-0.453	-0.754	0.694	2.29	3.78	5.19
								0.0526	-1.46	-5.16	-3.42	-1.17	0.57	2.14	3.57	4.89	-0.953	-0.749	-3.86	-0.753	1.4	3.33	5.09	6.74			0.0526	-1.445	-0.72875	-0.0775	-0.06313	0.87125	2.015	3.0725	4.04938	-0.783	-0.599	-0.402	-0.457	1.18	2.83	4.38	5.93
								0.0528	-1.46	-6.09	-3.05	-0.89	0.79	2.31	3.73	5.05	-0.958	-0.739	-2.78	0.0469	2.1	3.99	5.78	7.5			0.0528	-1.45125	-0.7425	-0.23063	-0.16563	0.885625	2.05125	3.10875	4.0975	-0.783	-0.572	-0.347	-0.138	1.63	3.31	4.93	6.53
								0.053	-1.46	-6.25	-2.7	-0.63	0.99	2.49	3.9	5.2	-0.954	-0.733	-1.74	0.793	2.74	4.53	6.33	8.13			0.053	-1.4475	-0.75063	-0.45	-0.20125	0.930625	2.10188	3.16562	4.12625	-0.781	-0.554	-0.291	0.206	2	3.71	5.39	7.06
								0.0532	-1.46	-5.98	-2.37	-0.4	1.19	2.65	4.05	5.37	-0.949	-0.714	-0.802	1.39	3.25	4.96	6.77	8.65			0.0532	-1.44813	-0.765	-0.655	-0.245	0.9825	2.15687	3.21875	4.20125	-0.779	-0.541	-0.228	0.506	2.33	4.05	5.81	7.51
								0.0534	-1.47	-5.58	-2.06	-0.2	1.35	2.78	4.2	5.53	-0.952	-0.712	-0.0169	1.88	3.61	5.3	7.16	9.07			0.0534	-1.4525	-0.77063	-0.8125	-0.19813	1.04438	2.2175	3.27937	4.25188	-0.779	-0.512	-0.156	0.776	2.6	4.35	6.12	7.89
								0.0536	-1.46	-5.12	-1.77	0.01	1.52	2.92	4.35	5.68	-0.953	-0.703	0.486	2.22	3.9	5.59	7.46	9.42			0.0536	-1.44875	-0.775	-0.94625	-0.13375	1.11625	2.25937	3.34875	4.31562	-0.773	-0.499	-0.0919	1.04	2.83	4.57	6.41	8.19
								0.0538	-1.46	-4.67	-1.49	0.17	1.64	3.04	4.47	5.82	-0.952	-0.683	0.798	2.44	4.08	5.8	7.69	9.69			0.0538	-1.44625	-0.78688	-1.06438	-0.06938	1.17625	2.34187	3.405	4.37812	-0.784	-0.492	-0.0406	1.23	3	4.77	6.64	8.44
								0.054	-1.46	-4.21	-1.24	0.33	1.77	3.14	4.59	5.94	-0.961	-0.669	1	2.55	4.22	5.92	7.88	9.84			0.054	-1.44813	-0.79875	-1.145	0.005625	1.24438	2.39625	3.4675	4.43625	-0.781	-0.473	0.0213	1.4	3.17	4.95	6.82	8.66
								0.0542	-1.46	-3.79	-1.01	0.49	1.88	3.26	4.7	6.07	-0.949	-0.674	1.12	2.63	4.27	6.02	8.01	10			0.0542	-1.45125	-0.79813	-1.215	0.09	1.30875	2.46	3.52375	4.49437	-0.779	-0.469	0.0831	1.52	3.29	5.1	6.98	8.88
								0.0544	-1.46	-3.38	-0.78	0.63	1.99	3.34	4.79	6.17	-0.958	-0.657	1.19	2.66	4.27	6.06	8.08	10.1119			0.0544	-1.44938	-0.84875	-1.2575	0.16375	1.37563	2.51625	3.5675	4.54812	-0.782	-0.448	0.138	1.64	3.39	5.22	7.11	9.1
								0.0546	-1.46	-3	-0.58	0.74	2.09	3.42	4.89	6.27	-0.956	-0.647	1.22	2.66	4.29	6.1	8.12	10.2056			0.0546	-1.44813	-0.81188	-1.26688	0.251875	1.43938	2.5775	3.62312	4.6025	-0.783	-0.434	0.184	1.73	3.48	5.31	7.21	9.26
								0.0548	-1.46	-2.62	-0.41	0.86	2.18	3.5	4.97	6.36	-0.956	-0.633	1.22	2.64	4.28	6.12	8.14	10.28			0.0548	-1.45125	-0.82188	-1.265	0.34375	1.49937	2.61875	3.67813	4.64625	-0.776	-0.421	0.243	1.82	3.54	5.39	7.29	9.39
								0.055	-1.46	-2.27	-0.26	0.96	2.26	3.56	5.04	6.44	-0.954	-0.631	1.22	2.6	4.21	6.07	8.16	10.2988			0.055	-1.44938	-0.8325	-1.23313	0.41125	1.55563	2.67062	3.72	4.69	-0.78	-0.419	0.288	1.87	3.6	5.44	7.37	9.5
								0.0552	-1.46	-1.94	-0.13	1.04	2.33	3.62	5.11	6.5	-0.955	-0.629	1.18	2.56	4.17	6.03	8.19	10.3375			0.0552	-1.4525	-0.83313	-1.17938	0.485625	1.60563	2.71937	3.75937	4.74125	-0.784	-0.401	0.326	1.91	3.62	5.49	7.41	9.56
								0.0554	-1.46	-1.66	-0.01	1.12	2.38	3.67	5.18	6.56	-0.966	-0.606	1.16	2.5	4.12	5.99	8.19	10.3625			0.0554	-1.45	-0.84063	-1.10188	0.55625	1.6525	2.7625	3.79438	4.76938	-0.779	-0.403	0.369	1.96	3.65	5.51	7.47	9.65
								0.0556	-1.46	-1.42	0.08	1.18	2.45	3.72	5.22	6.62	-0.955	-0.586	1.12	2.44	4.06	5.98	8.2	10.3913			0.0556	-1.4425	-0.84563	-1.01563	0.608125	1.685	2.80125	3.82812	4.81	-0.778	-0.389	0.409	1.98	3.67	5.54	7.54	9.72
								0.0558	-1.47	-1.24	0.16	1.24	2.49	3.76	5.27	6.66	-0.959	-0.574	1.08	2.38	4.03	5.94	8.19	10.4119			0.0558	-1.4525	-0.84	-0.92	0.663125	1.72437	2.83	3.85188	4.84187	-0.773	-0.379	0.432	2	3.68	5.55	7.56	9.78
								0.056	-1.46	-1.08	0.21	1.27	2.52	3.79	5.29	6.7	-0.955	-0.578	1.05	2.32	4	5.91	8.19	10.4475			0.056	-1.45125	-0.84438	-0.83688	0.7175	1.75438	2.85062	3.88687	4.865	-0.783	-0.375	0.475	2.01	3.7	5.58	7.6	9.84
								0.0562	-1.46	-0.97	0.25	1.3	2.55	3.83	5.33	6.74	-0.958	-0.561	1.01	2.27	3.93	5.89	8.16	10.4663			0.0562	-1.44875	-0.855	-0.73625	0.751875	1.78	2.87062	3.90125	4.895	-0.778	-0.366	0.494	2.04	3.71	5.58	7.64	9.91
								0.0564	-1.45	-0.89	0.27	1.31	2.57	3.84	5.35	6.78	-0.953	-0.559	0.973	2.21	3.89	5.88	8.14	10.4619			0.0564	-1.45313	-0.85063	-0.64688	0.791875	1.80125	2.8825	3.92125	4.92312	-0.778	-0.361	0.506	2.04	3.7	5.57	7.65	9.91
								0.0566	-1.46	-0.83	0.29	1.33	2.58	3.85	5.37	6.81	-0.961	-0.548	0.939	2.17	3.83	5.88	8.15	10.4538			0.0566	-1.45125	-0.85625	-0.55313	0.8175	1.81625	2.89812	3.92937	4.94313	-0.779	-0.361	0.527	2.05	3.73	5.59	7.67	9.94
								0.0568	-1.45	-0.78	0.29	1.34	2.58	3.86	5.4	6.85	-0.951	-0.538	0.906	2.08	3.75	5.88	8.14	10.4788			0.0568	-1.445	-0.865	-0.4575	0.840625	1.83125	2.905	3.95312	4.96563	-0.783	-0.349	0.549	2.05	3.72	5.59	7.7	9.96
								0.057	-1.45	-0.75	0.27	1.33	2.57	3.88	5.41	6.86	-0.964	-0.534	0.868	2.01	3.68	5.84	8.14	10.4738			0.057	-1.45375	-0.8625	-0.375	0.86625	1.85125	2.9175	3.9675	4.98562	-0.775	-0.338	0.558	2.06	3.72	5.58	7.72	9.99
								0.0572	-1.45	-0.73	0.3	1.34	2.58	3.88	5.42	6.88	-0.958	-0.525	0.833	1.92	3.63	5.84	8.13	10.4681			0.0572	-1.44938	-0.865	-0.30063	0.87375	1.85938	2.92313	3.97938	4.99625	-0.781	-0.336	0.574	2.06	3.72	5.57	7.75	10
								0.0574	-1.45	-0.71	0.29	1.33	2.58	3.88	5.4	6.95	-0.951	-0.513	0.794	1.81	3.59	5.83	8.13	10.4763			0.0574	-1.445	-0.87188	-0.24313	0.89125	1.86688	2.93562	3.985	5.01562	-0.783	-0.333	0.591	2.06	3.72	5.58	7.76	10
								0.0576	-1.46	-0.7	0.29	1.33	2.57	3.89	5.43	6.9	-0.96	-0.51	0.768	1.65	3.54	5.82	8.15	10.4638			0.0576	-1.44938	-0.86375	-0.19375	0.9	1.865	2.93875	3.99938	5.03375	-0.774	-0.329	0.601	2.06	3.7	5.57	7.77	10
								0.0578	-1.45	-0.69	0.27	1.32	2.58	3.89	5.44	6.91	-0.955	-0.508	0.743	1.41	3.49	5.83	8.18	10.485			0.0578	-1.44875	-0.87188	-0.14938	0.9125	1.87	2.9425	4.00375	5.03375	-0.788	-0.32	0.622	2.05	3.69	5.55	7.78	10.1
								0.058	-1.46	-0.69	0.27	1.31	2.57	3.89	5.44	6.92	-0.95	-0.506	0.697	1.24	3.46	5.82	8.18	10.4956			0.058	-1.4475	-0.87125	-0.11563	0.91625	1.86813	2.94813	4.01063	5.045	-0.779	-0.319	0.64	2.05	3.67	5.55	7.78	10.1
								0.0582	-1.45	-0.69	0.26	1.3	2.56	3.89	5.46	6.93	-0.954	-0.501	0.668	1.2	3.47	5.82	8.16	10.5044			0.0582	-1.44813	-0.87	-0.08625	0.919375	1.8725	2.94687	4.01625	5.05375	-0.781	-0.314	0.642	2.05	3.67	5.55	7.78	10.1
								0.0584	-1.45	-0.69	0.24	1.29	2.54	3.9	5.45	6.93	-0.953	-0.491	0.632	1.21	3.5	5.81	8.18	10.5131			0.0584	-1.44625	-0.88188	-0.0575	0.915625	1.87312	2.95063	4.01813	5.05	-0.776	-0.316	0.653	2.04	3.66	5.53	7.79	10.1
								0.0586	-1.46	-0.7	0.23	1.28	2.54	3.89	5.44	6.94	-0.946	-0.494	0.613	1.26	3.52	5.82	8.16	10.5081			0.0586	-1.45125	-0.87125	-0.04375	0.92375	1.87375	2.95438	4.03	5.05438	-0.773	-0.296	0.658	2.04	3.65	5.52	7.79	10.2
								0.0588	-1.45	-0.7	0.22	1.27	2.52	3.89	5.44	6.95	-0.953	-0.483	0.578	1.33	3.56	5.81	8.15	10.4975			0.0588	-1.44688	-0.87563	-0.02438	0.914375	1.87375	2.94875	4.02625	5.05813	-0.783	-0.304	0.658	2.03	3.65	5.52	7.8	10.2
								0.059	-1.45	-0.71	0.21	1.26	2.52	3.89	5.44	6.96	-0.961	-0.477	0.552	1.4	3.59	5.81	8.13	10.5313			0.059	-1.44438	-0.87688	-0.01438	0.915625	1.86688	2.94937	4.03625	5.0575	-0.781	-0.294	0.659	2.02	3.65	5.51	7.78	10.2
								0.0592	-1.45	-0.71	0.2	1.24	2.52	3.89	5.43	6.97	-0.959	-0.476	0.528	1.48	3.63	5.81	8.13	10.5331			0.0592	-1.45125	-0.8775	-0.00625	0.91875	1.86563	2.95187	4.03437	5.06562	-0.776	-0.286	0.665	2.01	3.66	5.5	7.8	10.2
								0.0594	-1.45	-0.71	0.19	1.23	2.51	3.88	5.43	6.97	-0.951	-0.467	0.496	1.57	3.67	5.82	8.15	10.54			0.0594	-1.45125	-0.87563	-0.005	0.91	1.86563	2.94	4.03313	5.06187	-0.781	-0.294	0.668	2	3.65	5.5	7.8	10.2
								0.0596	-1.48	-0.72	0.17	1.21	2.51	3.87	5.44	6.97	-0.949	-0.461	0.472	1.66	3.69	5.82	8.17	10.565			0.0596	-1.445	-0.88625	0.001875	0.905625	1.86	2.94	4.03688	5.06375	-0.778	-0.293	0.666	2	3.65	5.48	7.77	10.2
								0.0598	-1.45	-0.72	0.16	1.2	2.48	3.86	5.43	6.98	-0.951	-0.463	0.441	1.74	3.71	5.82	8.18	10.5619			0.0598	-1.45	-0.8825	-0.00063	0.90625	1.86437	2.93938	4.03375	5.07562	-0.781	-0.278	0.682	1.98	3.65	5.49	7.76	10.2
								0.06	-1.44	-0.73	0.16	1.16	2.48	3.86	5.43	6.98	-0.953	-0.451	0.406	1.77	3.71	5.82	8.15	10.5756			0.06	-1.43938	-0.88813	0.008125	0.8975	1.86187	2.93562	4.03875	5.075	-0.785	-0.291	0.678	1.98	3.63	5.48	7.77	10.2
								0.0602	-1.45	-0.74	0.14	1.17	2.47	3.86	5.43	6.98	-0.951	-0.456	0.376	1.81	3.7	5.79	8.16	10.5863			0.0602	-1.46563	-0.88625	0.001875	0.9	1.86125	2.93375	4.0275	5.07937	-0.776	-0.284	0.683	1.98	3.61	5.49	7.79	10.2
								0.0604	-1.45	-0.75	0.13	1.16	2.46	3.85	5.42	6.98	-0.951	-0.454	0.344	1.81	3.71	5.79	8.17	10.5944			0.0604	-1.44813	-0.88438	-0.00063	0.884375	1.85563	2.935	4.02813	5.08563	-0.784	-0.278	0.673	1.97	3.61	5.49	7.78	10.2
								0.0606	-1.45	-0.74	0.12	1.16	2.45	3.84	5.42	6.98	-0.954	-0.458	0.276	1.82	3.7	5.78	8.16	10.6081			0.0606	-1.44688	-0.88938	-0.00938	0.885	1.84375	2.92813	4.02562	5.08125	-0.783	-0.278	0.686	1.95	3.59	5.48	7.78	10.2
								0.0608	-1.45	-0.75	0.1	1.14	2.43	3.83	5.41	6.99	-0.953	-0.457	0.0256	1.83	3.7	5.77	8.17	10.605			0.0608	-1.44625	-0.89	-0.00438	0.870625	1.84937	2.92188	4.03062	5.08437	-0.781	-0.275	0.681	1.94	3.57	5.48	7.75	10.2
								0.061	-1.45	-0.76	0.09	1.13	2.43	3.82	5.4	7	-0.953	-0.462	-0.649	1.82	3.68	5.75	8.17	10.5988			0.061	-1.45063	-0.88938	-0.0075	0.869375	1.83813	2.92375	4.025	5.08563	-0.783	-0.273	0.669	1.94	3.57	5.48	7.77	10.2
								0.0612	-1.44	-0.76	0.09	1.12	2.42	3.81	5.41	6.99	-0.961	-0.464	-0.989	1.82	3.67	5.76	8.17	10.6231			0.0612	-1.44563	-0.89063	0.005	0.86375	1.81125	2.92	4.02313	5.0875	-0.788	-0.274	0.674	1.91	3.56	5.45	7.77	10.2
								0.0614	-1.45	-0.77	0.07	1.09	2.4	3.81	5.4	6.99	-0.949	-0.459	-1.07	1.82	3.67	5.75	8.18	10.605			0.0614	-1.44375	-0.88938	-0.01188	0.86375	1.8275	2.91562	4.02125	5.09563	-0.783	-0.273	0.666	1.92	3.55	5.43	7.76	10.2
								0.0616	-1.45	-0.77	0.07	1.09	2.39	3.8	5.4	7.01	-0.95	-0.46	-1.05	1.8	3.66	5.75	8.18	10.5969			0.0616	-1.45125	-0.8875	-0.0225	0.8525	1.81563	2.9175	4.02562	5.09063	-0.779	-0.271	0.663	1.9	3.53	5.42	7.77	10.2
								0.0618	-1.45	-0.78	0.05	1.08	2.38	3.8	5.39	7.01	-0.951	-0.451	-0.928	1.78	3.63	5.76	8.16	10.6138			0.0618	-1.44438	-0.89438	-0.02188	0.85	1.81688	2.9075	4.02062	5.08938	-0.783	-0.272	0.664	1.9	3.52	5.42	7.75	10.2
								0.062	-1.45	-0.79	0.05	1.07	2.37	3.8	5.39	7.01	-0.939	-0.453	-0.753	1.77	3.6	5.76	8.16	10.6356			0.062	-1.44	-0.89188	-0.03	0.8275	1.80875	2.91188	4.02438	5.09312	-0.788	-0.262	0.666	1.89	3.5	5.43	7.75	10.2
								0.0622	-1.45	-0.79	0.02	1.06	2.37	3.79	5.39	7.01	-0.949	-0.457	-0.577	1.77	3.59	5.76	8.15	10.6481			0.0622	-1.45063	-0.88938	-0.02875	0.831875	1.81187	2.90125	4.025	5.08563	-0.783	-0.268	0.653	1.89	3.51	5.44	7.76	10.3
								0.0624	-1.44	-0.79	0.01	1.05	2.37	3.79	5.4	7	-0.956	-0.449	-0.356	1.74	3.57	5.75	8.14	10.64			0.0624	-1.4425	-0.8925	-0.03375	0.83625	1.80313	2.9	4.01875	5.09563	-0.786	-0.268	0.657	1.88	3.49	5.43	7.75	10.3
								0.0626	-1.45	-0.8	0.01	1.03	2.35	3.79	5.39	7	-0.967	-0.456	-0.124	1.73	3.56	5.74	8.16	10.6388			0.0626	-1.44188	-0.88625	-0.03875	0.82625	1.80625	2.89312	4.01875	5.1375	-0.793	-0.259	0.649	1.88	3.48	5.41	7.74	10.3
								0.0628	-1.44	-0.8	-0.01	1.03	2.34	3.79	5.39	7	-0.948	-0.461	0.085	1.71	3.55	5.73	8.15	10.6375			0.0628	-1.44563	-0.89813	-0.045	0.8175	1.79438	2.89812	4.01938	5.08312	-0.783	-0.261	0.662	1.87	3.45	5.4	7.75	10.3
								0.063	-1.45	-0.81	-0.01	1.01	2.33	3.77	5.37	6.99	-0.948	-0.445	0.232	1.7	3.51	5.73	8.15	10.6319			0.063	-1.44313	-0.89625	-0.05063	0.8125	1.79062	2.8925	4.01562	5.10375	-0.793	-0.259	0.65	1.86	3.44	5.39	7.75	10.3
								0.0632	-1.45	-0.81	-0.02	1	2.31	3.77	5.37	7.01	-0.944	-0.457	0.314	1.69	3.49	5.72	8.15	10.6306			0.0632	-1.44313	-0.89063	-0.055	0.8075	1.77937	2.95812	4.0075	5.1075	-0.785	-0.261	0.647	1.85	3.43	5.39	7.74	10.3
								0.0634	-1.44	-0.81	-0.03	1	2.31	3.77	5.36	6.99	-0.949	-0.448	0.394	1.66	3.47	5.71	8.15	10.6225			0.0634	-1.44313	-0.89625	-0.06625	0.7875	1.78563	2.8825	4.00812	5.1075	-0.783	-0.256	0.648	1.82	3.42	5.36	7.74	10.3
								0.0636	-1.45	-0.81	-0.04	0.98	2.3	3.81	5.37	6.98	-0.954	-0.431	0.415	1.62	3.45	5.69	8.13	10.6275			0.0636	-1.4425	-0.89438	-0.06375	0.80125	1.7725	2.88187	4.01	5.11	-0.786	-0.258	0.656	1.82	3.42	5.36	7.73	10.3
								0.0638	-1.45	-0.82	-0.05	0.97	2.28	3.77	5.36	6.99	-0.949	-0.443	0.439	1.62	3.44	5.69	8.13	10.6138			0.0638	-1.44438	-0.89313	-0.07125	0.795	1.76875	2.88437	4.00312	5.11	-0.787	-0.26	0.651	1.83	3.41	5.35	7.74	10.3
								0.064	-1.45	-0.83	-0.05	0.97	2.29	3.77	5.36	6.98	-0.951	-0.438	0.46	1.6	3.43	5.7	8.12	10.6181			0.064	-1.44313	-0.90125	-0.06688	0.7925	1.77125	2.88313	4	5.1075	-0.785	-0.256	0.658	1.83	3.42	5.33	7.75	10.3
								0.0642	-1.45	-0.83	-0.06	0.95	2.29	3.76	5.36	6.99	-0.951	-0.431	0.469	1.56	3.41	5.68	8.11	10.625			0.0642	-1.4425	-0.89313	-0.07875	0.793125	1.76125	2.875	4.005	5.1125	-0.788	-0.256	0.636	1.82	3.42	5.33	7.72	10.3
								0.0644	-1.45	-0.83	-0.06	0.93	2.27	3.76	5.36	6.99	-0.941	-0.431	0.481	1.53	3.4	5.67	8.12	10.6094			0.0644	-1.44563	-0.905	-0.08438	0.789375	1.76	2.87812	3.9975	5.12063	-0.786	-0.255	0.642	1.81	3.41	5.34	7.73	10.3
								0.0646	-1.45	-0.84	-0.08	0.92	2.27	3.76	5.36	6.99	-0.953	-0.446	0.476	1.53	3.37	5.66	8.12	10.6281			0.0646	-1.44563	-0.89188	-0.085	0.7875	1.755	2.87062	3.9975	5.10813	-0.79	-0.261	0.642	1.8	3.39	5.32	7.72	10.3
								0.0648	-1.45	-0.84	-0.08	0.89	2.27	3.76	5.35	6.99	-0.953	-0.441	0.476	1.51	3.39	5.66	8.12	10.6369			0.0648	-1.44188	-0.89875	-0.0875	0.78125	1.75812	2.865	4.00812	5.11813	-0.785	-0.253	0.639	1.8	3.39	5.32	7.71	10.3
								0.065	-1.46	-0.84	-0.09	0.86	2.26	3.75	5.34	6.99	-0.949	-0.438	0.47	1.49	3.37	5.65	8.12	10.6244			0.065	-1.445	-0.89625	-0.07938	0.786875	1.74687	2.86187	4.00437	5.12125	-0.797	-0.262	0.64	1.81	3.37	5.33	7.72	10.3
								0.0652	-1.45	-0.84	-0.11	0.83	2.26	3.76	5.34	6.99	-0.952	-0.448	0.47	1.48	3.37	5.63	8.1	10.63			0.0652	-1.44	-0.8975	-0.09875	0.7725	1.74937	2.865	3.99875	5.10938	-0.789	-0.249	0.626	1.79	3.36	5.33	7.71	10.2
								0.0654	-1.45	-0.85	-0.12	0.81	2.25	3.73	5.33	7	-0.949	-0.444	0.453	1.45	3.35	5.62	8.11	10.635			0.0654	-1.4425	-0.89813	-0.095	0.773125	1.74812	2.86125	3.99562	5.1125	-0.784	-0.258	0.63	1.78	3.34	5.32	7.7	10.2
								0.0656	-1.45	-0.85	-0.14	0.81	2.25	3.73	5.34	6.99	-0.944	-0.438	0.441	1.44	3.35	5.6	8.11	10.6225			0.0656	-1.44375	-0.90313	-0.09813	0.766875	1.74188	2.8675	3.99313	5.115	-0.789	-0.249	0.639	1.78	3.34	5.33	7.71	10.2
								0.0658	-1.45	-0.86	-0.18	0.8	2.25	3.73	5.33	6.99	-0.948	-0.445	0.442	1.43	3.32	5.6	8.09	10.6175			0.0658	-1.44438	-0.89938	-0.105	0.764375	1.72938	2.86313	3.99375	5.11313	-0.784	-0.261	0.63	1.78	3.34	5.32	7.7	10.2
								0.066	-1.45	-0.86	-0.22	0.81	2.24	3.73	5.33	6.99	-0.949	-0.438	0.421	1.42	3.31	5.59	8.1	10.5988			0.066	-1.4525	-0.89563	-0.1075	0.765	1.73125	2.85812	3.9925	5.1175	-0.786	-0.254	0.63	1.78	3.33	5.32	7.69	10.2
								0.0662	-1.45	-0.85	-0.29	0.82	2.24	3.72	5.33	6.99	-0.942	-0.436	0.417	1.41	3.3	5.6	8.1	10.5969			0.0662	-1.4475	-0.90313	-0.10438	0.7575	1.72875	2.86187	3.9875	5.11375	-0.784	-0.261	0.626	1.77	3.32	5.33	7.72	10.3
								0.0664	-1.45	-0.86	-0.37	0.83	2.24	3.72	5.32	6.99	-0.951	-0.437	0.405	1.4	3.28	5.57	8.07	10.5888			0.0664	-1.44563	-0.89875	-0.10875	0.76125	1.72562	2.85188	3.98375	5.1125	-0.79	-0.256	0.62	1.76	3.3	5.35	7.71	10.3
								0.0666	-1.45	-0.86	-0.42	0.83	2.23	3.72	5.33	6.99	-0.941	-0.422	0.389	1.38	3.28	5.58	8.07	10.5738			0.0666	-1.44688	-0.905	-0.1075	0.7525	1.72938	2.84875	3.98125	5.11125	-0.786	-0.254	0.62	1.76	3.31	5.33	7.72	10.3
								0.0668	-1.45	-0.86	-0.45	0.84	2.2	3.72	5.32	6.99	-0.948	-0.43	0.381	1.37	3.29	5.55	8.04	10.5538			0.0668	-1.445	-0.89688	-0.11063	0.755625	1.72625	2.85062	3.98125	5.11	-0.784	-0.258	0.621	1.76	3.3	5.34	7.72	10.3
								0.067	-1.45	-0.86	-0.45	0.85	2.22	3.71	5.37	6.98	-0.949	-0.431	0.364	1.35	3.29	5.55	8.05	10.5619			0.067	-1.44813	-0.9025	-0.11375	0.7575	1.72125	2.84813	3.9825	5.12375	-0.791	-0.251	0.62	1.74	3.29	5.33	7.72	10.2
								0.0672	-1.45	-0.86	-0.46	0.87	2.22	3.71	5.32	6.98	-0.948	-0.438	0.36	1.36	3.27	5.53	8.05	10.5681			0.0672	-1.45063	-0.90125	-0.11688	0.751875	1.72313	2.84813	3.98813	5.12063	-0.785	-0.257	0.614	1.74	3.28	5.32	7.71	10.2
								0.0674	-1.45	-0.86	-0.44	0.87	2.21	3.71	5.32	6.98	-0.949	-0.436	0.353	1.36	3.25	5.52	8.04	10.5769			0.0674	-1.44	-0.90625	-0.12563	0.749375	1.71625	2.84437	3.98937	5.125	-0.784	-0.255	0.609	1.74	3.28	5.32	7.72	10.2
								0.0676	-1.45	-0.86	-0.43	0.89	2.2	3.7	5.32	7	-0.953	-0.433	0.341	1.35	3.25	5.51	8.04	10.5619			0.0676	-1.44938	-0.89938	-0.12563	0.75125	1.72375	2.84625	3.99187	5.12312	-0.788	-0.262	0.611	1.72	3.26	5.32	7.73	10.2
								0.0678	-1.46	-0.88	-0.4	0.9	2.2	3.7	5.32	6.98	-0.948	-0.443	0.322	1.34	3.24	5.52	8.03	10.5581			0.0678	-1.44938	-0.90688	-0.12375	0.7475	1.72437	2.845	3.9925	5.125	-0.786	-0.252	0.6	1.73	3.26	5.32	7.73	10.2
								0.068	-1.45	-0.87	-0.38	0.91	2.19	3.7	5.31	7	-0.956	-0.443	0.305	1.35	3.21	5.49	8.03	10.5713			0.068	-1.44188	-0.90375	-0.12938	0.7425	1.71625	2.85062	3.99063	5.12063	-0.788	-0.254	0.593	1.71	3.25	5.32	7.73	10.2
								0.0682	-1.45	-0.87	-0.36	0.92	2.19	3.69	5.31	7	-0.956	-0.434	0.295	1.35	3.21	5.49	8.02	10.5913			0.0682	-1.45	-0.89875	-0.12563	0.743125	1.71875	2.8425	3.99625	5.1175	-0.786	-0.253	0.593	1.71	3.25	5.32	7.73	10.2
								0.0684	-1.45	-0.88	-0.35	0.93	2.18	3.68	5.33	6.99	-0.946	-0.439	0.281	1.36	3.2	5.47	8.03	10.5781			0.0684	-1.44563	-0.9	-0.12063	0.739375	1.72125	2.84687	3.99125	5.1225	-0.788	-0.259	0.588	1.71	3.24	5.31	7.71	10.2
								0.0686	-1.46	-0.88	-0.31	0.92	2.16	3.68	5.32	7	-0.953	-0.446	0.273	1.37	3.18	5.46	8.04	10.5819			0.0686	-1.44875	-0.90375	-0.135	0.736875	1.7175	2.84313	3.99187	5.11562	-0.784	-0.257	0.581	1.71	3.23	5.32	7.71	10.2
								0.0688	-1.46	-0.88	-0.3	0.93	2.14	3.67	5.32	6.99	-0.948	-0.439	0.255	1.37	3.16	5.47	8.04	10.585			0.0688	-1.44438	-0.89813	-0.13313	0.730625	1.71562	2.84187	3.99625	5.11688	-0.79	-0.253	0.587	1.69	3.22	5.32	7.71	10.2
								0.069	-1.46	-0.91	-0.27	0.92	2.13	3.66	5.32	6.99	-0.949	-0.449	0.242	1.37	3.15	5.47	8.04	10.5688			0.069	-1.44438	-0.90688	-0.12875	0.731875	1.72	2.84187	3.98813	5.12	-0.785	-0.263	0.583	1.7	3.21	5.31	7.7	10.2
								0.0692	-1.46	-0.89	-0.24	0.92	2.11	3.65	5.31	6.99	-0.953	-0.438	0.254	1.36	3.15	5.47	8.04	10.5781			0.0692	-1.45125	-0.90438	-0.14063	0.72625	1.71437	2.8425	3.99375	5.12563	-0.778	-0.253	0.582	1.68	3.2	5.3	7.7	10.2
								0.0694	-1.45	-0.89	-0.21	0.92	2.11	3.66	5.32	6.98	-0.954	-0.439	0.263	1.34	3.14	5.46	8.03	10.5844			0.0694	-1.44563	-0.90688	-0.1325	0.71875	1.71375	2.83438	3.99187	5.12625	-0.788	-0.261	0.576	1.68	3.19	5.3	7.69	10.3
								0.0696	-1.46	-0.89	-0.19	0.91	2.11	3.65	5.32	6.97	-0.952	-0.434	0.246	1.34	3.12	5.46	8.03	10.5806			0.0696	-1.44313	-0.90375	-0.13125	0.72125	1.70812	2.83562	3.98125	5.12375	-0.785	-0.255	0.573	1.67	3.19	5.28	7.71	10.2
								0.0698	-1.46	-0.89	-0.18	0.91	2.1	3.66	5.31	6.98	-0.951	-0.43	0.233	1.33	3.12	5.44	8.01	10.5806			0.0698	-1.44938	-0.89813	-0.13313	0.719375	1.705	2.83062	3.98875	5.13187	-0.782	-0.262	0.572	1.67	3.17	5.28	7.7	10.2
								0.07	-1.46	-0.88	-0.16	0.9	2.1	3.66	5.33	6.98	-0.949	-0.441	0.233	1.33	3.13	5.44	8.02	10.6019			0.07	-1.44313	-0.90813	-0.13563	0.714375	1.70375	2.83312	3.98813	5.1375	-0.79	-0.261	0.567	1.66	3.17	5.27	7.71	10.2
								0.0702	-1.46	-0.89	-0.14	0.93	2.1	3.65	5.32	6.96	-0.959	-0.441	0.224	1.31	3.12	5.45	8	10.5906			0.0702	-1.45	-0.90625	-0.13563	0.71875	1.70312	2.82187	3.9825	5.13938	-0.779	-0.264	0.576	1.66	3.17	5.25	7.69	10.2
								0.0704	-1.46	-0.89	-0.13	0.9	2.1	3.65	5.31	6.96	-0.953	-0.439	0.218	1.31	3.11	5.44	7.99	10.5856			0.0704	-1.4475	-0.905	-0.14125	0.71875	1.69875	2.82563	3.94937	5.14375	-0.786	-0.255	0.568	1.66	3.17	5.27	7.7	10.2
								0.0706	-1.46	-0.88	-0.13	0.9	2.1	3.65	5.32	6.96	-0.958	-0.448	0.224	1.3	3.12	5.44	8.01	10.5913			0.0706	-1.44938	-0.9075	-0.14063	0.71375	1.7	2.81875	3.98312	5.145	-0.786	-0.258	0.559	1.65	3.17	5.27	7.69	10.2
								0.0708	-1.46	-0.9	-0.12	0.89	2.11	3.65	5.32	6.96	-0.957	-0.442	0.21	1.3	3.08	5.44	8	10.6044			0.0708	-1.44875	-0.91125	-0.14063	0.716875	1.695	2.8175	3.98375	5.15437	-0.784	-0.259	0.559	1.65	3.16	5.27	7.72	10.2
								0.071	-1.46	-0.9	-0.11	0.89	2.11	3.65	5.32	6.95	-0.944	-0.444	0.217	1.29	3.09	5.43	8	10.5956			0.071	-1.44688	-0.90125	-0.16938	0.716875	1.66312	2.815	3.9825	5.14062	-0.789	-0.257	0.559	1.63	3.16	5.27	7.73	10.2
								0.0712	-1.45	-0.9	-0.11	0.88	2.12	3.65	5.32	6.96	-0.955	-0.442	0.194	1.29	3.09	5.44	7.99	10.5944			0.0712	-1.44563	-0.90938	-0.13875	0.709375	1.69125	2.81688	3.9775	5.15375	-0.788	-0.259	0.55	1.63	3.15	5.27	7.73	10.2
								0.0714	-1.46	-0.9	-0.11	0.88	2.12	3.64	5.32	6.95	-0.951	-0.457	0.18	1.28	3.09	5.45	7.99	10.5913			0.0714	-1.44688	-0.90563	-0.14625	0.708125	1.69125	2.81125	3.98	5.14625	-0.781	-0.261	0.553	1.64	3.13	5.26	7.73	10.2
								0.0716	-1.47	-0.9	-0.12	0.86	2.13	3.63	5.32	6.96	-0.953	-0.454	0.163	1.26	3.08	5.43	8.02	10.57			0.0716	-1.44563	-0.90563	-0.14813	0.701875	1.68938	2.8125	3.98312	5.14938	-0.784	-0.258	0.537	1.63	3.11	5.24	7.74	10.2
								0.0718	-1.46	-0.9	-0.11	0.87	2.13	3.64	5.3	6.97	-0.949	-0.458	0.154	1.24	3.07	5.43	8	10.5525			0.0718	-1.44813	-0.90563	-0.15063	0.705625	1.68375	2.81312	3.98062	5.1525	-0.781	-0.264	0.536	1.62	3.11	5.24	7.74	10.2
								0.072	-1.46	-0.89	-0.11	0.86	2.13	3.63	5.3	6.97	-0.953	-0.461	0.136	1.23	3.06	5.42	7.99	10.56			0.072	-1.44625	-0.90688	-0.15188	0.7	1.68375	2.81375	3.98312	5.15375	-0.784	-0.261	0.532	1.6	3.09	5.24	7.73	10.2
								0.0722	-1.46	-0.9	-0.12	0.86	2.14	3.63	5.3	6.95	-0.961	-0.461	0.0931	1.22	3.06	5.42	7.99	10.5563			0.0722	-1.44875	-0.91625	-0.1525	0.696875	1.68625	2.81875	3.98188	5.14625	-0.786	-0.258	0.535	1.6	3.1	5.24	7.73	10.2
								0.0724	-1.46	-0.9	-0.13	0.85	2.14	3.62	5.3	6.96	-0.95	-0.454	0.0631	1.21	3.04	5.43	7.99	10.5556			0.0724	-1.44563	-0.91125	-0.1575	0.70375	1.685	2.8125	3.98625	5.1575	-0.778	-0.27	0.538	1.59	3.09	5.24	7.74	10.2
								0.0726	-1.46	-0.89	-0.12	0.85	2.14	3.62	5.29	6.96	-0.969	-0.461	0.00375	1.21	3.04	5.42	7.98	10.5356			0.0726	-1.44813	-0.9025	-0.155	0.699375	1.68	2.82313	3.98687	5.15313	-0.785	-0.259	0.529	1.58	3.09	5.23	7.74	10.2
								0.0728	-1.46	-0.9	-0.13	0.84	2.13	3.61	5.29	6.96	-0.956	-0.461	-0.124	1.2	3.03	5.42	7.99	10.5463			0.0728	-1.45	-0.91	-0.15313	0.730625	1.68687	2.81562	3.98312	5.13625	-0.785	-0.271	0.528	1.58	3.08	5.24	7.72	10.2
								0.073	-1.46	-0.9	-0.13	0.84	2.14	3.62	5.28	6.97	-0.957	-0.458	-0.549	1.19	3.01	5.41	7.97	10.5438			0.073	-1.44563	-0.90875	-0.16438	0.6825	1.68125	2.82125	3.98813	5.15437	-0.783	-0.263	0.536	1.57	3.06	5.24	7.72	10.2
								0.0732	-1.46	-0.9	-0.13	0.84	2.13	3.62	5.29	6.96	-0.953	-0.476	-0.884	1.19	3	5.41	7.98	10.5531			0.0732	-1.45	-0.90938	-0.15688	0.689375	1.67875	2.82313	3.99313	5.15437	-0.785	-0.271	0.528	1.57	3.07	5.23	7.72	10.2
								0.0734	-1.46	-0.9	-0.13	0.83	2.14	3.61	5.29	6.96	-0.956	-0.456	-1.04	1.18	2.99	5.41	7.96	10.5444			0.0734	-1.44563	-0.91625	-0.15563	0.694375	1.685	2.80125	3.98813	5.1475	-0.784	-0.263	0.535	1.56	3.05	5.23	7.69	10.2
								0.0736	-1.46	-0.9	-0.13	0.83	2.14	3.62	5.29	6.96	-0.949	-0.462	-1.04	1.17	2.98	5.39	7.96	10.5413			0.0736	-1.44688	-0.90625	-0.16125	0.698125	1.67875	2.82187	3.98937	5.15688	-0.783	-0.265	0.539	1.56	3.03	5.21	7.69	10.2
								0.0738	-1.45	-0.9	-0.14	0.82	2.14	3.59	5.28	6.96	-0.96	-0.468	-1	1.15	2.99	5.4	7.95	10.5275			0.0738	-1.44688	-0.91063	-0.155	0.691875	1.67875	2.82063	3.99437	5.1575	-0.789	-0.271	0.533	1.56	3.02	5.21	7.7	10.2
								0.074	-1.46	-0.9	-0.15	0.82	2.13	3.61	5.29	6.97	-0.953	-0.466	-0.911	1.15	2.99	5.41	7.95	10.5463			0.074	-1.44063	-0.91125	-0.16063	0.6875	1.67875	2.81937	3.99375	5.1575	-0.785	-0.271	0.538	1.57	3.03	5.2	7.69	10.2
								0.0742	-1.46	-0.91	-0.15	0.82	2.14	3.6	5.29	6.98	-0.951	-0.456	-0.815	1.15	2.96	5.4	7.96	10.5375			0.0742	-1.44938	-0.93813	-0.16125	0.6875	1.6725	2.81688	3.99313	5.16437	-0.778	-0.264	0.531	1.56	3.01	5.21	7.69	10.2
								0.0744	-1.47	-0.9	-0.15	0.81	2.12	3.59	5.29	6.98	-0.964	-0.467	-0.673	1.14	2.98	5.41	7.95	10.5438			0.0744	-1.445	-0.91625	-0.16313	0.689375	1.67687	2.81438	4.0025	5.1625	-0.785	-0.269	0.525	1.56	3.01	5.21	7.69	10.2
								0.0746	-1.46	-0.91	-0.16	0.81	2.13	3.59	5.28	6.98	-0.953	-0.457	-0.524	1.14	2.96	5.4	7.96	10.5169			0.0746	-1.44875	-0.91125	-0.16813	0.688125	1.67188	2.80125	3.99938	5.1575	-0.789	-0.268	0.526	1.55	3.01	5.21	7.68	10.2
								0.0748	-1.46	-0.91	-0.16	0.81	2.12	3.59	5.29	6.97	-0.956	-0.465	-0.336	1.14	2.96	5.39	7.93	10.5144			0.0748	-1.44438	-0.91188	-0.16563	0.68625	1.675	2.80938	3.99625	5.16563	-0.778	-0.27	0.513	1.55	3.01	5.2	7.69	10.2
								0.075	-1.46	-0.91	-0.17	0.8	2.11	3.58	5.28	6.98	-0.958	-0.458	-0.171	1.15	2.95	5.39	7.94	10.5175			0.075	-1.44875	-0.91375	-0.1575	0.681875	1.66562	2.80563	3.99625	5.17063	-0.786	-0.273	0.52	1.54	3.02	5.2	7.69	10.2
								0.0752	-1.46	-0.91	-0.18	0.8	2.11	3.59	5.28	6.97	-0.959	-0.457	-0.0594	1.15	2.94	5.39	7.93	10.5163			0.0752	-1.44313	-0.91125	-0.16563	0.685625	1.67063	2.8025	3.9975	5.1675	-0.778	-0.27	0.517	1.55	3.02	5.19	7.7	10.2
								0.0754	-1.45	-0.91	-0.17	0.8	2.1	3.58	5.28	6.98	-0.962	-0.461	0.0163	1.16	2.95	5.37	7.92	10.52			0.0754	-1.44938	-0.90688	-0.17	0.68375	1.66312	2.80625	3.99938	5.17312	-0.783	-0.261	0.513	1.53	3.01	5.19	7.68	10.2
								0.0756	-1.46	-0.91	-0.17	0.79	2.1	3.58	5.29	6.97	-0.958	-0.464	0.0625	1.16	2.95	5.34	7.93	10.5094			0.0756	-1.44563	-0.91	-0.16188	0.678125	1.665	2.80125	3.99375	5.16688	-0.781	-0.278	0.504	1.53	3.01	5.2	7.67	10.2
								0.0758	-1.46	-0.91	-0.18	0.79	2.11	3.57	5.28	6.97	-0.959	-0.464	0.104	1.15	2.93	5.34	7.93	10.5019			0.0758	-1.44813	-0.90688	-0.17313	0.681875	1.6625	2.8	3.99875	5.1725	-0.778	-0.269	0.508	1.53	3	5.2	7.67	10.2
								0.076	-1.46	-0.91	-0.17	0.79	2.09	3.57	5.29	6.97	-0.955	-0.464	0.154	1.15	2.94	5.33	7.92	10.4938			0.076	-1.45188	-0.90563	-0.17063	0.685	1.6575	2.80187	3.9875	5.17875	-0.785	-0.27	0.503	1.52	3	5.2	7.67	10.2
								0.0762	-1.46	-0.91	-0.17	0.79	2.09	3.56	5.29	6.97	-0.958	-0.464	0.164	1.13	2.93	5.33	7.91	10.4863			0.0762	-1.45	-0.91188	-0.17625	0.6775	1.6575	2.8025	4.005	5.18562	-0.78	-0.272	0.501	1.53	3	5.19	7.67	10.2
								0.0764	-1.46	-0.91	-0.17	0.79	2.09	3.55	5.29	6.98	-0.958	-0.462	0.183	1.13	2.91	5.32	7.92	10.4806			0.0764	-1.45375	-0.90375	-0.17313	0.678125	1.65187	2.80063	3.9875	5.18562	-0.775	-0.266	0.511	1.51	3	5.19	7.67	10.2
								0.0766	-1.45	-0.92	-0.17	0.78	2.09	3.56	5.28	6.97	-0.961	-0.459	0.203	1.12	2.89	5.31	7.91	10.4844			0.0766	-1.45125	-0.90563	-0.1775	0.680625	1.64938	2.79625	3.99875	5.19062	-0.783	-0.268	0.496	1.5	3.01	5.19	7.66	10.2
								0.0768	-1.46	-0.91	-0.21	0.77	2.08	3.56	5.28	6.97	-0.958	-0.457	0.208	1.12	2.89	5.31	7.92	10.4744			0.0768	-1.44688	-0.90938	-0.17875	0.6725	1.6475	2.79	3.99	5.19313	-0.779	-0.276	0.501	1.5	3.01	5.18	7.65	10.2
								0.077	-1.45	-0.92	-0.18	0.76	2.08	3.56	5.28	6.97	-0.956	-0.462	0.211	1.11	2.89	5.31	7.93	10.4738			0.077	-1.44875	-0.90563	-0.18	0.67875	1.64187	2.79688	3.99313	5.19688	-0.778	-0.271	0.503	1.49	3.01	5.18	7.66	10.2
								0.0772	-1.45	-0.91	-0.18	0.77	2.07	3.57	5.26	7	-0.959	-0.463	0.213	1.11	2.89	5.33	7.92	10.46			0.0772	-1.45	-0.90438	-0.18375	0.6675	1.64625	2.78812	3.99313	5.195	-0.781	-0.271	0.497	1.49	3.01	5.18	7.65	10.2
								0.0774	-1.46	-0.93	-0.2	0.76	2.07	3.57	5.27	6.97	-0.96	-0.458	0.215	1.11	2.89	5.34	7.94	10.4825			0.0774	-1.44813	-0.90563	-0.17813	0.67	1.63375	2.78563	3.99	5.2	-0.774	-0.274	0.496	1.48	3	5.17	7.65	10.2
								0.0776	-1.45	-0.92	-0.2	0.75	2.07	3.57	5.27	6.98	-0.954	-0.466	0.206	1.1	2.88	5.34	7.94	10.4831			0.0776	-1.44313	-0.90813	-0.185	0.665	1.6325	2.78688	3.99125	5.20188	-0.784	-0.269	0.489	1.47	2.99	5.18	7.65	10.2
								0.0778	-1.45	-0.92	-0.19	0.75	2.06	3.57	5.27	6.97	-0.955	-0.459	0.208	1.09	2.87	5.34	7.94	10.4838			0.0778	-1.45188	-0.90313	-0.18563	0.6675	1.63	2.78313	3.995	5.21	-0.774	-0.27	0.488	1.47	3	5.17	7.65	10.2
								0.078	-1.46	-0.93	-0.19	0.74	2.06	3.57	5.28	6.98	-0.959	-0.469	0.206	1.1	2.85	5.34	7.94	10.4931			0.078	-1.44813	-0.9075	-0.18813	0.663125	1.63062	2.77125	3.99437	5.2	-0.788	-0.275	0.478	1.46	2.99	5.16	7.64	10.2
								0.0782	-1.45	-0.93	-0.2	0.74	2.05	3.57	5.26	6.98	-0.953	-0.467	0.21	1.09	2.84	5.32	7.93	10.5019			0.0782	-1.44938	-0.9025	-0.19	0.6625	1.6225	2.77875	3.9925	5.19875	-0.781	-0.276	0.479	1.45	2.99	5.15	7.63	10.2
								0.0784	-1.46	-0.93	-0.2	0.73	2.04	3.57	5.27	6.97	-0.963	-0.464	0.193	1.1	2.84	5.32	7.92	10.4988			0.0784	-1.44875	-0.9075	-0.19438	0.656875	1.625	2.77125	3.99437	5.2	-0.783	-0.274	0.466	1.45	3	5.13	7.64	10.2
								0.0786	-1.45	-0.93	-0.21	0.73	2.05	3.56	5.27	6.97	-0.951	-0.458	0.177	1.08	2.86	5.32	7.92	10.5019			0.0786	-1.44438	-0.90688	-0.19813	0.65875	1.62187	2.775	3.99187	5.20125	-0.781	-0.283	0.484	1.44	2.98	5.15	7.65	10.2
								0.0788	-1.45	-0.93	-0.22	0.73	2.03	3.57	5.27	6.98	-0.959	-0.459	0.19	1.07	2.86	5.3	7.9	10.5094			0.0788	-1.4525	-0.90188	-0.19063	0.65625	1.6225	2.77875	3.9975	5.19625	-0.784	-0.271	0.473	1.44	2.97	5.15	7.65	10.2
								0.079	-1.45	-0.93	-0.22	0.72	2.03	3.57	5.27	6.97	-0.956	-0.459	0.171	1.07	2.86	5.29	7.9	10.5038			0.079	-1.44688	-0.91063	-0.2	0.65	1.62312	2.77312	3.99125	5.20188	-0.793	-0.276	0.476	1.43	2.96	5.13	7.64	10.2
								0.0792	-1.45	-0.92	-0.23	0.73	2.03	3.55	5.27	6.98	-0.946	-0.467	0.175	1.07	2.85	5.3	7.9	10.5119			0.0792	-1.44313	-0.89938	-0.19563	0.655	1.61187	2.77125	3.98937	5.20375	-0.782	-0.273	0.469	1.43	2.96	5.14	7.65	10.2
								0.0794	-1.48	-0.93	-0.23	0.73	2.02	3.57	5.27	6.98	-0.955	-0.463	0.173	1.06	2.84	5.3	7.9	10.5269			0.0794	-1.4475	-0.9075	-0.205	0.649375	1.61375	2.77062	3.995	5.20812	-0.784	-0.272	0.468	1.43	2.96	5.14	7.64	10.2
								0.0796	-1.45	-0.93	-0.23	0.72	2.01	3.56	5.26	6.97	-0.956	-0.464	0.155	1.06	2.85	5.3	7.9	10.5313			0.0796	-1.445	-0.91	-0.2025	0.64125	1.61437	2.76125	3.98813	5.20937	-0.784	-0.285	0.473	1.42	2.95	5.13	7.65	10.2
								0.0798	-1.45	-0.92	-0.24	0.69	2.01	3.56	5.26	6.97	-0.949	-0.464	0.144	1.04	2.83	5.31	7.91	10.5269			0.0798	-1.435	-0.91313	-0.20625	0.6425	1.61187	2.76562	3.9925	5.20812	-0.775	-0.281	0.472	1.41	2.93	5.14	7.65	10.2
								0.08	-1.45	-0.93	-0.25	0.72	2.02	3.55	5.26	6.97	-0.956	-0.463	0.154	1.03	2.83	5.29	7.91	10.5256			0.08	-1.47	-0.91188	-0.20875	0.64125	1.6025	2.77125	3.9825	5.20875	-0.784	-0.278	0.468	1.41	2.93	5.13	7.64	10.2
								0.0802	-1.45	-0.93	-0.25	0.71	2.02	3.54	5.26	6.96	-0.964	-0.464	0.156	1.02	2.83	5.29	7.92	10.5288			0.0802	-1.44563	-0.92	-0.20688	0.634375	1.60813	2.765	3.99063	5.20625	-0.785	-0.283	0.471	1.4	2.93	5.12	7.66	10.2
								0.0804	-1.45	-0.92	-0.25	0.71	2.02	3.53	5.26	6.97	-0.952	-0.476	0.124	1.02	2.82	5.27	7.92	10.5294			0.0804	-1.44063	-0.92063	-0.21313	0.643125	1.59375	2.77312	4	5.20937	-0.776	-0.281	0.466	1.4	2.92	5.13	7.67	10.2
								0.0806	-1.45	-0.93	-0.27	0.71	2.02	3.52	5.25	6.97	-0.961	-0.479	0.13	1.02	2.82	5.3	7.91	10.5331			0.0806	-1.4475	-0.91875	-0.21563	0.63625	1.605	2.77562	3.99437	5.21312	-0.788	-0.271	0.474	1.39	2.92	5.14	7.67	10.2
								0.0808	-1.45	-0.93	-0.26	0.69	2.01	3.52	5.26	6.97	-0.953	-0.472	0.119	1.01	2.81	5.3	7.9	10.5331			0.0808	-1.44438	-0.92875	-0.21	0.641875	1.59875	2.76812	3.99187	5.20812	-0.785	-0.277	0.47	1.39	2.92	5.13	7.67	10.2
								0.081	-1.45	-0.94	-0.28	0.69	2.01	3.51	5.26	6.98	-0.948	-0.481	0.115	1.01	2.8	5.3	7.91	10.5094			0.081	-1.44063	-0.92188	-0.1975	0.636875	1.57875	2.77312	3.99	5.20375	-0.784	-0.269	0.46	1.37	2.92	5.15	7.68	10.2
								0.0812	-1.44	-0.93	-0.28	0.7	2.01	3.5	5.25	6.96	-0.961	-0.474	0.0994	1.01	2.82	5.3	7.91	10.5013			0.0812	-1.4475	-0.92875	-0.21875	0.640625	1.59875	2.77	3.99187	5.21063	-0.781	-0.277	0.459	1.37	2.91	5.14	7.67	10.2
								0.0814	-1.45	-0.94	-0.28	0.69	2	3.51	5.25	6.97	-0.959	-0.468	0.0919	1.01	2.79	5.31	7.89	10.4913			0.0814	-1.44063	-0.92625	-0.22375	0.63875	1.6	2.76812	3.99562	5.20812	-0.785	-0.281	0.451	1.36	2.9	5.15	7.68	10.2
								0.0816	-1.44	-0.93	-0.28	0.69	2	3.5	5.24	6.98	-0.953	-0.476	0.085	0.988	2.79	5.32	7.91	10.4975			0.0816	-1.44063	-0.92313	-0.22438	0.636875	1.5975	2.76875	3.9975	5.2175	-0.779	-0.274	0.443	1.36	2.88	5.16	7.66	10.2
								0.0818	-1.45	-0.94	-0.28	0.69	2	3.5	5.24	6.97	-0.959	-0.473	0.0963	0.988	2.79	5.32	7.91	10.4925			0.0818	-1.45125	-0.9275	-0.22938	0.6325	1.60375	2.76375	4.00812	5.21625	-0.788	-0.276	0.439	1.35	2.88	5.16	7.67	10.2
								0.082	-1.45	-0.93	-0.29	0.67	2	3.5	5.23	6.97	-0.952	-0.475	0.0875	0.987	2.77	5.3	7.91	10.4981			0.082	-1.44	-0.92625	-0.22375	0.635	1.59875	2.765	4.00437	5.22125	-0.776	-0.285	0.438	1.34	2.87	5.17	7.67	10.2
								0.0822	-1.45	-0.94	-0.3	0.67	2	3.5	5.23	6.97	-0.952	-0.487	0.0688	0.976	2.77	5.29	7.92	10.4813			0.0822	-1.44	-0.92563	-0.22625	0.6225	1.59125	2.76562	4.00938	5.2275	-0.786	-0.286	0.433	1.35	2.87	5.17	7.66	10.2
								0.0824	-1.45	-0.94	-0.31	0.68	2	3.51	5.24	6.97	-0.98	-0.48	0.0475	0.963	2.77	5.3	7.91	10.4869			0.0824	-1.44438	-0.925	-0.22375	0.625	1.59813	2.76812	3.99875	5.28	-0.783	-0.277	0.443	1.34	2.88	5.17	7.68	10.2
								0.0826	-1.45	-0.94	-0.32	0.67	2	3.51	5.24	6.98	-0.948	-0.484	0.0306	0.951	2.76	5.29	7.92	10.4906			0.0826	-1.445	-0.91938	-0.22313	0.62	1.59187	2.775	4.00563	5.22125	-0.782	-0.289	0.431	1.33	2.87	5.17	7.68	10.2
								0.0828	-1.45	-0.93	-0.33	0.66	1.99	3.52	5.25	6.97	-0.953	-0.439	0.00688	0.953	2.75	5.3	7.92	10.4544			0.0828	-1.43688	-0.93188	-0.22625	0.6225	1.58688	2.7725	4.00437	5.23562	-0.793	-0.285	0.438	1.34	2.87	5.17	7.66	10.2
								0.083	-1.44	-0.93	-0.35	0.66	1.99	3.52	5.24	6.96	-0.953	-0.495	0.0144	0.95	2.74	5.29	7.93	10.4706			0.083	-1.4475	-0.925	-0.23	0.62625	1.58375	2.82563	4	5.2325	-0.788	-0.272	0.432	1.34	2.87	5.17	7.67	10.2
								0.0832	-1.45	-0.93	-0.38	0.66	1.99	3.52	5.24	6.97	-0.955	-0.476	0.0213	0.949	2.73	5.29	7.95	10.4719			0.0832	-1.43438	-0.92563	-0.22563	0.6025	1.58438	2.76125	4.00312	5.24	-0.778	-0.285	0.441	1.32	2.86	5.17	7.67	10.2
								0.0834	-1.44	-0.94	-0.43	0.65	1.99	3.59	5.24	6.96	-0.955	-0.482	0.005	0.923	2.74	5.28	7.94	10.4594			0.0834	-1.44375	-0.92563	-0.23	0.62125	1.58125	2.76688	4.00563	5.24062	-0.786	-0.275	0.428	1.32	2.86	5.18	7.68	10.2
								0.0836	-1.45	-0.94	-0.46	0.65	1.98	3.53	5.23	6.97	-0.951	-0.481	-0.02	0.938	2.73	5.29	7.91	10.4675			0.0836	-1.43688	-0.92563	-0.23125	0.615625	1.58062	2.76	4.01	5.23875	-0.781	-0.274	0.433	1.32	2.87	5.18	7.69	10.2
								0.0838	-1.45	-0.94	-0.49	0.64	1.99	3.53	5.23	6.97	-0.945	-0.486	-0.0431	0.927	2.74	5.29	7.92	10.4588			0.0838	-1.44	-0.92625	-0.22875	0.615625	1.57812	2.76688	4.01125	5.2375	-0.784	-0.278	0.428	1.31	2.86	5.18	7.68	10.2
								0.084	-1.45	-0.94	-0.5	0.63	1.97	3.53	5.23	6.96	-0.948	-0.493	-0.0725	0.916	2.75	5.29	7.91	10.4425			0.084	-1.44438	-0.92563	-0.2325	0.623125	1.58062	2.76812	4.0175	5.24875	-0.786	-0.27	0.434	1.31	2.87	5.19	7.66	10.2
								0.0842	-1.45	-0.94	-0.51	0.62	1.98	3.53	5.23	6.96	-0.953	-0.491	-0.101	0.925	2.77	5.28	7.92	10.4688			0.0842	-1.4375	-0.92563	-0.2325	0.6125	1.57875	2.76688	4.01312	5.25437	-0.788	-0.278	0.427	1.31	2.87	5.16	7.67	10.2
								0.0844	-1.45	-0.94	-0.51	0.6	1.97	3.53	5.23	6.96	-0.949	-0.486	-0.134	0.923	2.75	5.29	7.92	10.4738			0.0844	-1.4425	-0.92125	-0.23625	0.6125	1.5725	2.76938	4.01875	5.25188	-0.784	-0.276	0.424	1.29	2.87	5.17	7.66	10.2
								0.0846	-1.45	-0.95	-0.5	0.59	1.96	3.53	5.23	6.96	-0.948	-0.489	-0.157	0.909	2.76	5.3	7.92	10.4706			0.0846	-1.445	-0.92688	-0.23688	0.605625	1.57438	2.77312	4.01875	5.25938	-0.784	-0.279	0.433	1.3	2.87	5.18	7.66	10.2
								0.0848	-1.44	-0.94	-0.49	0.57	1.96	3.53	5.21	6.96	-0.955	-0.478	-0.211	0.914	2.75	5.31	7.92	10.4831			0.0848	-1.43438	-0.92875	-0.23438	0.605	1.57187	2.76625	4.01625	5.26063	-0.793	-0.273	0.421	1.3	2.86	5.16	7.67	10.2
								0.085	-1.45	-0.95	-0.49	0.56	1.96	3.53	5.21	6.96	-0.943	-0.473	-0.31	0.9	2.75	5.31	7.93	10.4763			0.085	-1.4425	-0.9275	-0.23375	0.601875	1.57313	2.7725	4.01562	5.25625	-0.784	-0.276	0.418	1.29	2.85	5.17	7.66	10.2
								0.0852	-1.44	-0.95	-0.46	0.55	1.95	3.54	5.21	6.96	-0.948	-0.483	-0.563	0.889	2.75	5.3	7.92	10.4869			0.0852	-1.43938	-0.92438	-0.2425	0.595625	1.5775	2.77188	4.025	5.26625	-0.788	-0.27	0.427	1.29	2.85	5.18	7.67	10.2
								0.0854	-1.45	-0.95	-0.45	0.55	1.96	3.54	5.22	6.95	-0.949	-0.475	-0.808	0.898	2.77	5.3	7.94	10.4881			0.0854	-1.43563	-0.92438	-0.23875	0.604375	1.56563	2.76938	4.01562	5.26875	-0.789	-0.278	0.419	1.28	2.85	5.18	7.67	10.2
								0.0856	-1.44	-0.94	-0.43	0.55	1.96	3.54	5.23	6.95	-0.941	-0.465	-0.938	0.889	2.76	5.29	7.94	10.4694			0.0856	-1.4425	-0.92688	-0.24063	0.59375	1.5625	2.76812	4.0225	5.27313	-0.797	-0.274	0.423	1.28	2.85	5.18	7.66	10.2
								0.0858	-1.45	-0.95	-0.41	0.56	1.96	3.54	5.22	6.94	-0.942	-0.478	-0.981	0.897	2.75	5.28	7.92	10.4713			0.0858	-1.44188	-0.9225	-0.24563	0.595	1.56438	2.77875	4.01625	5.27937	-0.785	-0.276	0.423	1.28	2.84	5.18	7.66	10.2
								0.086	-1.45	-0.95	-0.39	0.56	1.96	3.54	5.21	6.93	-0.95	-0.474	-0.951	0.894	2.75	5.29	7.92	10.4763			0.086	-1.44313	-0.92875	-0.235	0.590625	1.56125	2.77312	4.01875	5.28313	-0.794	-0.276	0.412	1.28	2.84	5.17	7.66	10.1
								0.0862	-1.45	-0.95	-0.36	0.56	1.96	3.54	5.21	6.92	-0.945	-0.471	-0.886	0.873	2.76	5.26	7.91	10.4681			0.0862	-1.43875	-0.9225	-0.23625	0.596875	1.55937	2.77312	4.0225	5.28812	-0.784	-0.276	0.408	1.28	2.86	5.18	7.65	10.1
								0.0864	-1.45	-0.95	-0.35	0.57	2.01	3.54	5.21	6.92	-0.951	-0.478	-0.766	0.873	2.78	5.26	7.91	10.4681			0.0864	-1.45375	-0.93313	-0.23813	0.589375	1.56313	2.77562	4.02	5.27937	-0.798	-0.276	0.41	1.27	2.84	5.16	7.64	10.2
								0.0866	-1.45	-0.95	-0.33	0.57	1.94	3.54	5.22	6.92	-0.948	-0.475	-0.646	0.883	2.76	5.26	7.91	10.4569			0.0866	-1.44	-0.92813	-0.23625	0.589375	1.56	2.76812	4.02125	5.27875	-0.79	-0.281	0.414	1.27	2.83	5.15	7.64	10.2
								0.0868	-1.45	-0.94	-0.32	0.59	1.94	3.55	5.28	6.93	-0.95	-0.476	-0.524	0.875	2.76	5.25	7.9	10.4431			0.0868	-1.44875	-0.93	-0.2425	0.584375	1.55875	2.77375	4.02875	5.28125	-0.79	-0.278	0.411	1.27	2.84	5.16	7.64	10.1
								0.087	-1.45	-0.95	-0.33	0.58	1.94	3.56	5.21	6.92	-0.956	-0.484	-0.394	0.881	2.76	5.24	7.91	10.4525			0.087	-1.4425	-0.935	-0.23875	0.586875	1.56062	2.7675	4.02375	5.27875	-0.786	-0.278	0.409	1.27	2.84	5.15	7.65	10.2
								0.0872	-1.45	-0.95	-0.29	0.59	1.93	3.56	5.21	6.92	-0.946	-0.472	-0.28	0.886	2.76	5.23	7.92	10.445			0.0872	-1.44563	-0.9225	-0.23688	0.591875	1.55125	2.77062	4.02688	5.27625	-0.783	-0.281	0.407	1.25	2.85	5.18	7.65	10.2
								0.0874	-1.45	-0.95	-0.29	0.6	1.93	3.56	5.21	6.92	-0.948	-0.485	-0.203	0.869	2.75	5.25	7.92	10.42			0.0874	-1.445	-0.93563	-0.24563	0.5875	1.5575	2.77312	4.0275	5.2775	-0.791	-0.278	0.409	1.25	2.84	5.16	7.65	10.2
								0.0876	-1.46	-0.95	-0.29	0.6	1.93	3.55	5.22	6.91	-0.953	-0.487	-0.143	0.861	2.75	5.26	7.92	10.4163			0.0876	-1.44063	-0.93375	-0.23688	0.5875	1.56062	2.7625	4.0275	5.27438	-0.786	-0.286	0.411	1.24	2.84	5.17	7.66	10.2
								0.0878	-1.45	-0.96	-0.27	0.6	1.94	3.55	5.23	6.92	-0.943	-0.488	-0.09	0.843	2.74	5.26	7.91	10.4281			0.0878	-1.4475	-0.9325	-0.23875	0.585	1.55313	2.76625	4.02562	5.27	-0.783	-0.276	0.412	1.25	2.84	5.17	7.64	10.2
								0.088	-1.45	-0.95	-0.27	0.61	1.93	3.55	5.22	6.92	-0.952	-0.482	-0.0556	0.844	2.74	5.28	7.92	10.4219			0.088	-1.445	-0.93063	-0.24188	0.57875	1.5525	2.76562	4.02688	5.27187	-0.789	-0.287	0.405	1.25	2.85	5.17	7.64	10.2
								0.0882	-1.45	-0.95	-0.27	0.61	1.92	3.56	5.23	6.92	-0.943	-0.481	-0.035	0.833	2.72	5.28	7.92	10.4388			0.0882	-1.445	-0.93313	-0.24125	0.581875	1.55313	2.76875	4.02062	5.26813	-0.786	-0.281	0.403	1.24	2.85	5.18	7.65	10.2
								0.0884	-1.46	-0.94	-0.26	0.62	1.93	3.56	5.23	6.94	-0.955	-0.491	-0.0119	0.815	2.72	5.29	7.94	10.425			0.0884	-1.44188	-0.92813	-0.24125	0.5725	1.54937	2.76812	4.02688	5.2775	-0.783	-0.271	0.399	1.24	2.86	5.19	7.65	10.2
								0.0886	-1.46	-0.95	-0.27	0.61	1.92	3.56	5.22	6.94	-0.941	-0.489	-0.00063	0.813	2.72	5.3	7.93	10.4213			0.0886	-1.44	-0.92875	-0.25438	0.57375	1.54875	2.76875	4.02625	5.27125	-0.791	-0.286	0.398	1.25	2.86	5.17	7.65	10.2
								0.0888	-1.45	-0.98	-0.26	0.62	1.92	3.55	5.22	6.95	-0.949	-0.486	0.0156	0.809	2.72	5.3	7.93	10.4325			0.0888	-1.44563	-0.93313	-0.24813	0.575625	1.55125	2.76562	4.01875	5.27937	-0.784	-0.281	0.392	1.24	2.86	5.19	7.66	10.2
								0.089	-1.46	-0.94	-0.27	0.61	1.92	3.54	5.22	6.94	-0.95	-0.499	0.0219	0.838	2.72	5.29	7.92	10.4288			0.089	-1.435	-0.92625	-0.2425	0.575	1.55	2.76625	4.03313	5.27625	-0.778	-0.286	0.39	1.26	2.87	5.18	7.67	10.2
								0.0892	-1.46	-0.95	-0.26	0.61	1.91	3.54	5.22	6.95	-0.954	-0.493	0.0244	0.829	2.71	5.29	7.93	10.4288			0.0892	-1.44375	-0.93188	-0.255	0.570625	1.55625	2.76812	4.02937	5.28	-0.788	-0.288	0.384	1.26	2.85	5.18	7.66	10.2
								0.0894	-1.46	-0.95	-0.26	0.62	1.91	3.53	5.21	6.95	-0.956	-0.502	0.0281	0.824	2.7	5.29	7.93	10.4313			0.0894	-1.44188	-0.92875	-0.255	0.5725	1.55062	2.775	4.02125	5.27625	-0.789	-0.284	0.39	1.25	2.86	5.17	7.65	10.2
								0.0896	-1.46	-0.95	-0.27	0.62	1.9	3.53	5.21	6.95	-0.949	-0.501	0.0269	0.811	2.7	5.3	7.91	10.4313			0.0896	-1.4475	-0.92688	-0.2525	0.565625	1.5525	2.77813	4.02937	5.27937	-0.783	-0.281	0.381	1.24	2.86	5.16	7.66	10.2
								0.0898	-1.45	-0.95	-0.26	0.63	1.9	3.53	5.22	6.95	-0.959	-0.504	0.0313	0.823	2.69	5.29	7.91	10.4319			0.0898	-1.44	-0.9325	-0.25375	0.570625	1.55625	2.7675	4.03313	5.27937	-0.789	-0.279	0.379	1.24	2.84	5.17	7.66	10.2
								0.09	-1.46	-0.95	-0.27	0.64	1.9	3.53	5.21	6.94	-0.953	-0.494	0.0194	0.806	2.68	5.29	7.91	10.4394			0.09	-1.44438	-0.92688	-0.25438	0.566875	1.5525	2.76938	4.03125	5.2825	-0.783	-0.289	0.375	1.24	2.85	5.19	7.67	10.2
								0.0902	-1.46	-0.95	-0.26	0.62	1.9	3.53	5.21	6.95	-0.959	-0.501	0.025	0.806	2.68	5.31	7.92	10.4356			0.0902	-1.465	-0.9275	-0.255	0.564375	1.55375	2.76938	3.99562	5.28688	-0.786	-0.284	0.374	1.24	2.85	5.19	7.67	10.2
								0.0904	-1.46	-0.95	-0.27	0.62	1.89	3.52	5.21	6.94	-0.956	-0.491	0.0256	0.809	2.68	5.33	7.92	10.4313			0.0904	-1.44313	-0.92438	-0.24813	0.564375	1.5575	2.77125		5.28562	-0.786	-0.286	0.375	1.24	2.85	5.18	7.66	10.2
								0.0906	-1.46	-0.96	-0.26	0.62	1.89	3.53	5.21	6.96	-0.954	-0.495	0.0388	0.806	2.67	5.34	7.92	10.4356			0.0906	-1.4425	-0.92625	-0.245	0.559375	1.5725	2.77		5.285	-0.783	-0.291	0.376	1.23	2.83	5.19	7.66	10.2
								0.0908	-1.46	-0.95	-0.26	0.62	1.89	3.52	5.2	6.96	-0.959	-0.498	0.0319	0.811	2.67	5.35	7.93	10.4425			0.0908	-1.44438	-0.92688	-0.28313	0.56	1.52875	2.77312		5.2875	-0.786	-0.295	0.374	1.23	2.84	5.2	7.67	10.2
								0.091	-1.45	-0.95	-0.27	0.61	1.89	3.53	5.2	6.97	-0.959	-0.489	0.0319	0.801	2.66	5.35	7.94	10.4506			0.091	-1.44313	-0.92563	-0.25625	0.564375	1.5475	2.76625	3.94437	5.28562	-0.784	-0.288	0.377	1.24	2.85	5.19	7.67	10.2
								0.0912	-1.46	-0.96	-0.27	0.62	1.89	3.53	5.21	6.97	-0.954	-0.497	0.0294	0.795	2.66	5.35	7.93	10.4613			0.0912	-1.44188	-0.92563	-0.24	0.564375	1.54875	2.76688	4.00563	5.2925	-0.784	-0.293	0.367	1.23	2.84	5.18	7.68	10.2
								0.0914	-1.45	-0.95	-0.27	0.61	1.89	3.53	5.21	6.97	-0.965	-0.49	0.01	0.787	2.66	5.34	7.93	10.4463			0.0914	-1.445	-0.92875	-0.24938	0.5625	1.54875	2.7625	4.04125	5.28625	-0.784	-0.291	0.363	1.23	2.84	5.17	7.67	10.2
								0.0916	-1.46	-0.96	-0.28	0.61	1.88	3.53	5.22	6.97	-0.959	-0.486	0.0113	0.762	2.67	5.34	7.93	10.4581			0.0916	-1.44063	-0.92375	-0.25125	0.5675	1.55062	2.76562	4.05875	5.29437	-0.784	-0.294	0.368	1.23	2.83	5.16	7.68	10.2
								0.0918	-1.46	-0.95	-0.28	0.6	1.89	3.53	5.21	6.96	-0.96	-0.486	0.0075	0.764	2.67	5.35	7.94	10.4556			0.0918	-1.445	-0.92375	-0.25313	0.56375	1.54625	2.77188	4.05625	5.29188	-0.783	-0.29	0.367	1.23	2.82	5.16	7.68	10.2
								0.092	-1.46	-0.95	-0.28	0.6	1.88	3.53	5.22	6.97	-0.964	-0.494	-0.00438	0.746	2.67	5.33	7.94	10.4569			0.092	-1.44375	-0.92813	-0.25125	0.555625	1.54438	2.77188	4.05187	5.29437	-0.789	-0.296	0.376	1.22	2.83	5.15	7.68	10.2
								0.0922	-1.46	-0.95	-0.28	0.6	1.88	3.53	5.21	6.97	-0.962	-0.491	0.00625	0.748	2.68	5.34	7.94	10.4575			0.0922	-1.4425	-0.92125	-0.255	0.56125	1.54937	2.76875	4.05687	5.29812	-0.788	-0.289	0.381	1.22	2.82	5.16	7.67	10.2
								0.0924	-1.45	-0.95	-0.28	0.59	1.88	3.52	5.21	6.97	-0.967	-0.496	0.00625	0.737	2.68	5.33	7.95	10.4519			0.0924	-1.43938	-0.91875	-0.25188	0.560625	1.54563	2.7775	4.05312	5.29063	-0.778	-0.302	0.37	1.2	2.83	5.16	7.68	10.2
								0.0926	-1.47	-0.95	-0.29	0.59	1.88	3.52	5.21	6.97	-0.966	-0.496	-0.00938	0.741	2.67	5.34	7.95	10.4494			0.0926	-1.4475	-0.92688	-0.26125	0.556875	1.54688	2.775	4.0675	5.29875	-0.783	-0.293	0.361	1.21	2.82	5.16	7.67	10.2
								0.0928	-1.46	-0.96	-0.29	0.59	1.88	3.52	5.22	6.97	-0.966	-0.501	-0.0144	0.749	2.67	5.34	7.96	10.4519			0.0928	-1.4425	-0.92875	-0.25688	0.565625	1.55187	2.78063	4.07062	5.27438	-0.782	-0.299	0.366	1.2	2.81	5.15	7.68	10.2
								0.093	-1.46	-0.95	-0.28	0.59	1.88	3.51	5.22	6.96	-0.959	-0.504	-0.0163	0.752	2.65	5.32	7.95	10.4369			0.093	-1.44438	-0.92625	-0.25938	0.53625	1.55	2.775	4.07062	5.30438	-0.778	-0.297	0.361	1.21	2.8	5.15	7.68	10.2
								0.0932	-1.46	-0.95	-0.29	0.58	1.87	3.52	5.22	6.96	-0.96	-0.512	-0.0356	0.748	2.66	5.33	7.94	10.4381			0.0932	-1.43938	-0.925	-0.26	0.54875	1.54688	2.78625	4.0775	5.29875	-0.788	-0.297	0.364	1.2	2.83	5.13	7.66	10.2
								0.0934	-1.46	-0.96	-0.29	0.58	1.88	3.51	5.22	6.96	-0.966	-0.491	-0.0513	0.748	2.65	5.33	7.94	10.4381			0.0934	-1.45	-0.91938	-0.25875	0.558125	1.54688	2.76938	4.06875	5.29812	-0.784	-0.293	0.366	1.2	2.82	5.16	7.68	10.2
								0.0936	-1.46	-0.95	-0.3	0.58	1.87	3.51	5.21	6.96	-0.958	-0.496	-0.0525	0.76	2.65	5.32	7.94	10.4538			0.0936	-1.43938	-0.92375	-0.25938	0.549375	1.54313	2.77813	4.02062	5.31062	-0.778	-0.297	0.363	1.19	2.82	5.17	7.66	10.2
								0.0938	-1.46	-0.95	-0.29	0.57	1.88	3.5	5.21	6.96	-0.96	-0.496	-0.0506	0.731	2.66	5.33	7.94	10.4531			0.0938	-1.4475	-0.92563	-0.25938	0.545625	1.54438	2.77375	4.07937	5.30813	-0.785	-0.294	0.371	1.2	2.82	5.17	7.64	10.2
								0.094	-1.46	-0.95	-0.3	0.57	1.87	3.52	5.22	6.95	-0.961	-0.496	-0.0556	0.719	2.65	5.33	7.93	10.4475			0.094	-1.43813	-0.91813	-0.26313	0.549375	1.54062	2.775	4.08312	5.30687	-0.783	-0.291	0.365	1.18	2.82	5.17	7.64	10.2
								0.0942	-1.46	-0.95	-0.29	0.57	1.86	3.52	5.21	6.96	-0.963	-0.493	-0.0744	0.706	2.64	5.32	7.94	10.4531			0.0942	-1.44875	-0.95563	-0.26063	0.54875	1.54125	2.78063	4.08	5.31313	-0.781	-0.291	0.349	1.19	2.82	5.17	7.65	10.2
								0.0944	-1.46	-0.95	-0.3	0.57	1.86	3.52	5.22	6.95	-0.964	-0.504	-0.0838	0.706	2.67	5.32	7.92	10.4563			0.0944	-1.44188	-0.92438	-0.26125	0.5425	1.54563	2.78063	4.08563	5.31125	-0.78	-0.283	0.355	1.2	2.82	5.15	7.66	10.2
								0.0946	-1.46	-0.96	-0.3	0.57	1.87	3.53	5.22	6.94	-0.954	-0.499	-0.0969	0.715	2.64	5.31	7.92	10.4613			0.0946	-1.44563	-0.91875	-0.26	0.5425	1.54	2.78563	4.07937	5.31187	-0.776	-0.295	0.349	1.2	2.81	5.16	7.66	10.3
								0.0948	-1.46	-0.95	-0.29	0.55	1.87	3.53	5.22	6.95	-0.961	-0.498	-0.0906	0.699	2.65	5.3	7.91	10.4613			0.0948	-1.44563	-0.92188	-0.26938	0.54375	1.54563	2.79062	4.09187	5.30625	-0.774	-0.297	0.359	1.2	2.8	5.16	7.67	10.2
								0.095	-1.45	-0.95	-0.3	0.56	1.86	3.51	5.22	6.94	-0.961	-0.5	-0.0944	0.709	2.66	5.31	7.91	10.4725			0.095	-1.445	-0.92688	-0.265	0.540625	1.53313	2.79562	4.08125	5.32062	-0.779	-0.292	0.363	1.2	2.81	5.16	7.67	10.3
								0.0952	-1.46	-0.95	-0.3	0.56	1.87	3.51	5.22	6.95	-0.958	-0.494	-0.0956	0.714	2.66	5.32	7.9	10.465			0.0952	-1.44938	-0.92125	-0.26813	0.54125	1.53937	2.80187	4.08063	5.3125	-0.779	-0.302	0.349	1.19	2.79	5.16	7.68	10.3
								0.0954	-1.46	-0.96	-0.31	0.55	1.86	3.51	5.23	6.96	-0.963	-0.503	-0.0931	0.71	2.65	5.33	7.91	10.4788			0.0954	-1.44438	-0.92625	-0.26125	0.543125	1.53812	2.79625	4.08	5.32	-0.778	-0.296	0.343	1.18	2.79	5.16	7.68	10.2
								0.0956	-1.46	-0.96	-0.32	0.56	1.87	3.52	5.23	6.95	-0.957	-0.506	-0.101	0.706	2.66	5.32	7.92	10.4731			0.0956	-1.44688	-0.92688	-0.27	0.539375	1.5375	2.80063	4.07437	5.30625	-0.778	-0.29	0.353	1.19	2.8	5.16	7.7	10.3
								0.0958	-1.46	-0.95	-0.32	0.56	1.87	3.51	5.23	6.95	-0.964	-0.508	-0.105	0.688	2.65	5.33	7.92	10.4725			0.0958	-1.44375	-0.92313	-0.265	0.54375	1.53937	2.80063	4.07937	5.31375	-0.768	-0.301	0.35	1.19	2.79	5.16	7.68	10.2
								0.096	-1.45	-0.96	-0.32	0.55	1.87	3.51	5.23	6.96	-0.96	-0.511	-0.108	0.698	2.66	5.33	7.91	10.4619			0.096	-1.44938	-0.92625	-0.2675	0.5425	1.53188	2.7975	4.0775	5.3125	-0.78	-0.296	0.353	1.19	2.79	5.17	7.69	10.2
								0.0962	-1.45	-0.96	-0.31	0.55	1.87	3.5	5.23	6.95	-0.964	-0.512	-0.123	0.688	2.66	5.33	7.9	10.4663			0.0962	-1.4425	-0.9225	-0.27	0.543125	1.53625	2.79813	4.085	5.315	-0.776	-0.296	0.354	1.18	2.79	5.18	7.7	10.2
								0.0964	-1.46	-0.96	-0.32	0.55	1.86	3.51	5.23	6.95	-0.964	-0.506	-0.138	0.684	2.66	5.33	7.91	10.4738			0.0964	-1.44813	-0.92063	-0.27188	0.5475	1.53188	2.7975	4.08312	5.31625	-0.779	-0.293	0.343	1.18	2.79	5.17	7.71	10.2
								0.0966	-1.45	-0.96	-0.32	0.55	1.87	3.5	5.24	6.95	-0.965	-0.494	-0.159	0.679	2.67	5.32	7.9	10.4875			0.0966	-1.445	-0.93188	-0.26875	0.539375	1.53438	2.8	4.0825	5.31187	-0.781	-0.295	0.346	1.17	2.78	5.17	7.7	10.2
								0.0968	-1.45	-0.95	-0.37	0.55	1.86	3.5	5.23	6.95	-0.962	-0.506	-0.162	0.672	2.68	5.32	7.91	10.4756			0.0968	-1.44063	-0.92375	-0.27063	0.538125	1.54375	2.80063	4.08375	5.3125	-0.784	-0.296	0.358	1.17	2.78	5.17	7.7	10.2
								0.097	-1.46	-0.96	-0.33	0.55	1.86	3.48	5.24	6.96	-0.971	-0.5	-0.157	0.676	2.69	5.33	7.91	10.4844			0.097	-1.4475	-0.91875	-0.2675	0.535	1.53375	2.8075	4.08312	5.31125	-0.774	-0.295	0.338	1.16	2.77	5.17	7.71	10.2
								0.0972	-1.45	-0.95	-0.34	0.54	1.87	3.5	5.22	7.02	-0.958	-0.503	-0.161	0.674	2.69	5.3	7.92	10.5056			0.0972	-1.44375	-0.92563	-0.2725	0.535	1.54	2.80375	4.0775	5.31375	-0.784	-0.296	0.348	1.16	2.79	5.17	7.7	10.2
								0.0974	-1.45	-0.96	-0.33	0.55	1.86	3.5	5.22	6.93	-0.961	-0.508	-0.173	0.674	2.69	5.3	7.94	10.5094			0.0974	-1.44438	-0.92313	-0.27313	0.535625	1.535	2.81	4.08437	5.31375	-0.783	-0.293	0.358	1.15	2.78	5.18	7.7	10.2
								0.0976	-1.46	-0.96	-0.33	0.54	1.86	3.5	5.22	6.94	-0.968	-0.513	-0.183	0.679	2.7	5.29	7.94	10.5175			0.0976	-1.44813	-0.91938	-0.27375	0.544375	1.53313	2.815	4.08312	5.31438	-0.774	-0.303	0.353	1.16	2.77	5.18	7.71	10.2
								0.0978	-1.45	-0.96	-0.33	0.54	1.86	3.49	5.21	6.94	-0.964	-0.502	-0.171	0.666	2.71	5.28	7.95	10.5163			0.0978	-1.4425	-0.92125	-0.28125	0.535	1.53812	2.80625	4.07937	5.32	-0.783	-0.295	0.35	1.16	2.77	5.19	7.71	10.2
								0.098	-1.45	-0.96	-0.34	0.54	1.86	3.49	5.21	6.94	-0.96	-0.518	-0.178	0.664	2.71	5.3	7.93	10.5075			0.098	-1.44938	-0.92	-0.275	0.536875	1.53125	2.80938	4.0825	5.32375	-0.785	-0.301	0.353	1.15	2.76	5.16	7.7	10.2
								0.0982	-1.45	-0.97	-0.33	0.53	1.86	3.49	5.21	6.94	-0.961	-0.517	-0.176	0.659	2.71	5.29	7.93	10.5025			0.0982	-1.44375	-0.92563	-0.2775	0.533125	1.53313	2.8075	4.07937	5.31125	-0.778	-0.301	0.339	1.15	2.77	5.16	7.71	10.2
								0.0984	-1.45	-0.96	-0.33	0.54	1.86	3.49	5.21	6.95	-0.97	-0.512	-0.172	0.645	2.7	5.29	7.93	10.505			0.0984	-1.44063	-0.9175	-0.2775	0.52875	1.54	2.80313	4.08063	5.31438	-0.778	-0.301	0.344	1.14	2.75	5.17	7.72	10.2
								0.0986	-1.45	-0.97	-0.33	0.54	1.86	3.49	5.2	6.95	-0.964	-0.518	-0.159	0.646	2.7	5.28	7.93	10.5081			0.0986	-1.45063	-0.92625	-0.27938	0.534375	1.53313	2.8075	4.085	5.315	-0.779	-0.294	0.342	1.14	2.76	5.17	7.72	10.2
								0.0988	-1.46	-0.97	-0.33	0.53	1.86	3.49	5.21	6.95	-0.974	-0.513	-0.159	0.636	2.7	5.28	7.92	10.5188			0.0988	-1.44563	-0.92125	-0.2775	0.525	1.54188	2.80313	4.08375	5.30875	-0.787	-0.309	0.339	1.14	2.76	5.17	7.71	10.2
								0.099	-1.45	-0.97	-0.33	0.54	1.86	3.5	5.2	6.96	-0.966	-0.506	-0.134	0.643	2.69	5.29	7.92	10.5131			0.099	-1.44	-0.92875	-0.27688	0.529375	1.53313	2.80812	4.08938	5.31438	-0.786	-0.301	0.353	1.14	2.76	5.17	7.71	10.2
								0.0992	-1.45	-0.96	-0.34	0.52	1.86	3.5	5.19	6.95	-0.966	-0.513	-0.129	0.643	2.69	5.29	7.92	10.5181			0.0992	-1.45125	-0.92313	-0.27938	0.525	1.53313	2.8125	4.09625	5.32062	-0.78	-0.301	0.339	1.14	2.77	5.17	7.71	10.2
								0.0994	-1.47	-0.96	-0.33	0.53	1.86	3.5	5.2	6.96	-0.973	-0.515	-0.137	0.646	2.7	5.29	7.92	10.53			0.0994	-1.44188	-0.93375	-0.27875	0.525	1.53188	2.8075	4.08188	5.31687	-0.784	-0.299	0.333	1.14	2.77	5.17	7.72	10.2
								0.0996	-1.45	-0.97	-0.33	0.52	1.86	3.49	5.2	6.97	-0.971	-0.516	-0.128	0.643	2.69	5.31	7.93	10.5275			0.0996	-1.43813	-0.93063	-0.28	0.5225	1.52563	2.8075	4.09187	5.31937	-0.786	-0.295	0.347	1.13	2.76	5.15	7.73	10.2
								0.0998	-1.45	-0.96	-0.33	0.49	1.85	3.49	5.2	6.96	-0.965	-0.511	-0.123	0.659	2.69	5.3	7.95	10.4994			0.0998	-1.44313	-0.92625	-0.28	0.519375	1.53125	2.81562	4.09	5.32062	-0.779	-0.296	0.335	1.12	2.75	5.15	7.72	10.2
								0.1	-1.45	-0.97	-0.33	0.51	1.85	3.48	5.21	6.97	-0.971	-0.51	-0.118	0.653	2.69	5.3	7.94	10.5081			0.1	-1.4675	-0.9275	-0.2825	0.514375	1.525	2.8075	4.09125	5.32125	-0.784	-0.298	0.342	1.13	2.76	5.17	7.73	10.2
								0.1002	-1.45	-0.98	-0.33	0.53	1.85	3.49	5.2	6.97	-0.971	-0.512	-0.117	0.667	2.68	5.32	7.94	10.5081			0.1002	-1.4425	-0.9275	-0.28313	0.5175	1.52812	2.81188	4.10313	5.32625	-0.783	-0.293	0.343	1.13	2.75	5.17	7.74	10.2
								0.1004	-1.45	-0.97	-0.33	0.52	1.85	3.49	5.21	6.96	-0.966	-0.516	-0.119	0.667	2.69	5.31	7.93	10.5			0.1004	-1.44813	-0.92625	-0.28438	0.51125	1.53125	2.81188	4.08	5.32313	-0.776	-0.296	0.334	1.13	2.74	5.17	7.74	10.2
								0.1006	-1.45	-0.97	-0.35	0.52	1.85	3.49	5.21	6.96	-0.973	-0.508	-0.116	0.661	2.69	5.31	7.94	10.5019			0.1006	-1.44	-0.92875	-0.28938	0.516875	1.52687	2.81562	4.10625	5.32688	-0.787	-0.296	0.331	1.12	2.74	5.16	7.74	10.2
								0.1008	-1.45	-0.97	-0.35	0.52	1.85	3.48	5.19	6.97	-0.964	-0.518	-0.111	0.663	2.69	5.31	7.94	10.5025			0.1008	-1.44	-0.93313	-0.285	0.51375	1.53188	2.81125	4.10313	5.33188	-0.781	-0.29	0.345	1.13	2.73	5.15	7.74	10.2
								0.101	-1.45	-0.99	-0.35	0.51	1.85	3.48	5.19	6.95	-0.97	-0.517	-0.13	0.667	2.7	5.32	7.94	10.4831			0.101	-1.44688	-0.9275	-0.29875	0.510625	1.5075	2.81688	4.10125	5.3325	-0.79	-0.296	0.334	1.13	2.74	5.15	7.73	10.2
								0.1012	-1.45	-0.99	-0.35	0.51	1.84	3.48	5.2	6.96	-0.975	-0.514	-0.119	0.664	2.7	5.33	7.93	10.4894			0.1012	-1.44313	-0.93813	-0.285	0.5125	1.53313	2.80875	4.10562	5.33563	-0.779	-0.292	0.339	1.15	2.74	5.17	7.73	10.2
								0.1014	-1.45	-0.99	-0.36	0.5	1.84	3.48	5.2	6.96	-0.973	-0.518	-0.124	0.664	2.7	5.33	7.94	10.4844			0.1014	-1.43938	-0.935	-0.28875	0.514375	1.52438	2.81188	4.105	5.34	-0.786	-0.287	0.334	1.12	2.74	5.16	7.73	10.2
								0.1016	-1.45	-1	-0.36	0.5	1.84	3.47	5.2	6.96	-0.964	-0.503	-0.151	0.673	2.71	5.33	7.95	10.4719			0.1016	-1.44313	-0.93375	-0.29438	0.509375	1.5225	2.81188	4.10062	5.3425	-0.782	-0.294	0.341	1.13	2.74	5.16	7.73	10.2
								0.1018	-1.45	-0.99	-0.36	0.5	1.84	3.47	5.2	6.96	-0.974	-0.503	-0.159	0.671	2.7	5.35	7.94	10.4413			0.1018	-1.44625	-0.93813	-0.28875	0.511875	1.53062	2.8	4.10562	5.345	-0.786	-0.299	0.338	1.12	2.74	5.18	7.73	10.2
								0.102	-1.45	-0.99	-0.37	0.5	1.84	3.48	5.2	6.97	-0.97	-0.515	-0.179	0.668	2.69	5.34	7.93	10.4563			0.102	-1.43688	-0.92688	-0.29063	0.5075	1.53	2.805	4.09563	5.34438	-0.786	-0.291	0.332	1.12	2.73	5.18	7.73	10.2
								0.1022	-1.44	-1	-0.37	0.49	1.84	3.48	5.19	6.97	-0.974	-0.505	-0.176	0.658	2.71	5.34	7.92	10.4663			0.1022	-1.4475	-0.93438	-0.29375	0.5025	1.52375	2.8075	4.10562	5.34438	-0.786	-0.293	0.316	1.1	2.72	5.18	7.75	10.2
								0.1024	-1.45	-1	-0.38	0.49	1.84	3.47	5.19	6.98	-0.985	-0.504	-0.168	0.644	2.7	5.35	7.92	10.4713			0.1024	-1.44375	-0.92875	-0.29063	0.499375	1.53188	2.805	4.10125	5.41437	-0.788	-0.294	0.323	1.1	2.71	5.18	7.74	10.2
								0.1026	-1.44	-1.01	-0.38	0.49	1.84	3.47	5.19	6.97	-0.96	-0.501	-0.184	0.666	2.68	5.36	7.92	10.465			0.1026	-1.4375	-0.9325	-0.29438	0.490625	1.52937	2.80625	4.10875	5.34125	-0.784	-0.293	0.326	1.1	2.72	5.17	7.75	10.2
								0.1028	-1.45	-1	-0.37	0.47	1.83	3.46	5.19	6.97	-0.965	-0.483	-0.177	0.659	2.69	5.36	7.92	10.4619			0.1028	-1.44938	-0.93375	-0.29313	0.494375	1.52875	2.81	4.09687	5.34563	-0.787	-0.294	0.319	1.1	2.72	5.17	7.76	10.2
								0.103	-1.45	-1.01	-0.38	0.48	1.84	3.47	5.19	6.97	-0.965	-0.518	-0.172	0.664	2.66	5.35	7.93	10.4669			0.103	-1.44563	-0.93063	-0.29563	0.4925	1.52	2.86437	4.10187	5.35375	-0.79	-0.295	0.324	1.09	2.73	5.17	7.75	10.2
								0.1032	-1.45	-1.02	-0.39	0.48	1.83	3.49	5.19	6.97	-0.968	-0.509	-0.136	0.651	2.67	5.37	7.94	10.4688			0.1032	-1.445	-0.93625	-0.29938	0.4675	1.52937	2.79875	4.09625	5.35625	-0.786	-0.29	0.314	1.09	2.71	5.18	7.74	10.2
								0.1034	-1.45	-1.03	-0.39	0.47	1.83	3.53	5.19	6.97	-0.97	-0.5	-0.155	0.641	2.68	5.36	7.94	10.4963			0.1034	-1.44375	-0.92938	-0.295	0.489375	1.52062	2.80875	4.0975	5.35	-0.79	-0.294	0.309	1.09	2.72	5.19	7.75	10.2
								0.1036	-1.44	-1.04	-0.4	0.48	1.82	3.48	5.2	6.98	-0.969	-0.508	-0.152	0.639	2.68	5.36	7.94	10.5044			0.1036	-1.43938	-0.935	-0.30313	0.488125	1.53	2.81188	4.09687	5.355	-0.786	-0.292	0.306	1.08	2.73	5.17	7.74	10.2
								0.1038	-1.45	-1.09	-0.41	0.47	1.83	3.49	5.2	6.97	-0.965	-0.504	-0.162	0.636	2.68	5.36	7.95	10.5075			0.1038	-1.44313	-0.93563	-0.30188	0.48875	1.52875	2.81188	4.09438	5.3575	-0.781	-0.295	0.311	1.09	2.74	5.19	7.76	10.2
								0.104	-1.45	-1.28	-0.41	0.48	1.82	3.48	5.2	6.97	-0.96	-0.508	-0.162	0.644	2.67	5.36	7.93	10.4956			0.104	-1.44	-0.9325	-0.3025	0.493125	1.53188	2.80938	4.0925	5.3575	-0.791	-0.291	0.314	1.09	2.74	5.2	7.77	10.2
								0.1042	-1.45	-1.6	-0.42	0.48	1.83	3.49	5.19	6.96	-0.961	-0.509	-0.155	0.641	2.67	5.35	7.92	10.5025			0.1042	-1.44375	-0.93813	-0.29625	0.486875	1.53	2.81188	4.09	5.35938	-0.785	-0.296	0.316	1.08	2.73	5.2	7.75	10.2
								0.1044	-1.44	-1.83	-0.43	0.47	1.82	3.49	5.19	6.97	-0.964	-0.518	-0.166	0.651	2.67	5.36	7.94	10.4944			0.1044	-1.43938	-0.945	-0.30438	0.486875	1.5325	2.80938	4.09312	5.3625	-0.788	-0.292	0.321	1.08	2.74	5.2	7.76	10.2
								0.1046	-1.45	-1.96	-0.47	0.47	1.82	3.49	5.19	6.97	-0.961	-0.504	-0.159	0.643	2.68	5.36	7.94	10.5006			0.1046	-1.44438	-0.93875	-0.30188	0.4875	1.5325	2.80875	4.08812	5.36375	-0.794	-0.294	0.305	1.08	2.73	5.2	7.77	10.2
								0.1048	-1.45	-2.03	-0.5	0.47	1.82	3.49	5.18	6.97	-0.964	-0.51	-0.183	0.639	2.68	5.37	7.95	10.4931			0.1048	-1.44	-0.93688	-0.30188	0.483125	1.52937	2.80625	4.0875	5.37063	-0.791	-0.293	0.305	1.08	2.72	5.2	7.77	10.2
								0.105	-1.45	-2.06	-0.54	0.47	1.82	3.49	5.19	6.98	-0.954	-0.517	-0.172	0.644	2.68	5.39	7.95	10.4963			0.105	-1.44688	-0.93875	-0.30125	0.483125	1.53188	2.80938	4.09125	5.37188	-0.789	-0.296	0.309	1.08	2.73	5.18	7.78	10.2
								0.1052	-1.44	-2.04	-0.56	0.46	1.82	3.49	5.19	6.98	-0.958	-0.511	-0.199	0.648	2.68	5.39	7.95	10.5081			0.1052	-1.44	-0.93188	-0.30375	0.47625	1.5325	2.81375	4.08875	5.375	-0.788	-0.294	0.31	1.08	2.72	5.18	7.79	10.2
								0.1054	-1.45	-2	-0.57	0.47	1.83	3.49	5.18	6.97	-0.953	-0.51	-0.205	0.646	2.7	5.39	7.96	10.5125			0.1054	-1.44313	-0.9375	-0.29875	0.483125	1.52937	2.81438	4.09187	5.38312	-0.791	-0.288	0.303	1.07	2.74	5.19	7.78	10.2
								0.1056	-1.44	-1.95	-0.57	0.47	1.83	3.49	5.19	6.97	-0.957	-0.511	-0.214	0.639	2.69	5.4	7.95	10.5125			0.1056	-1.44	-0.93875	-0.30813	0.47625	1.5375	2.81875	4.08875	5.37563	-0.794	-0.301	0.304	1.08	2.74	5.19	7.78	10.2
								0.1058	-1.45	-1.87	-0.58	0.47	1.82	3.48	5.18	6.97	-0.959	-0.508	-0.218	0.641	2.69	5.39	7.94	10.5019			0.1058	-1.44063	-0.93375	-0.30125	0.47375	1.5375	2.81625	4.08938	5.375	-0.797	-0.286	0.313	1.08	2.73	5.18	7.78	10.2
								0.106	-1.45	-1.79	-0.56	0.46	1.83	3.47	5.17	6.97	-0.956	-0.506	-0.215	0.621	2.69	5.39	7.95	10.5131			0.106	-1.44313	-0.94188	-0.30125	0.48125	1.535	2.81688	4.09438	5.38063	-0.793	-0.295	0.301	1.07	2.73	5.19	7.77	10.2
								0.1062	-1.45	-1.7	-0.56	0.47	1.83	3.48	5.16	6.97	-0.956	-0.508	-0.209	0.63	2.7	5.38	7.96	10.5081			0.1062	-1.43813	-0.93688	-0.29813	0.485	1.535	2.82063	4.0925	5.38063	-0.787	-0.295	0.307	1.07	2.73	5.18	7.76	10.2
								0.1064	-1.45	-1.6	-0.55	0.47	1.88	3.48	5.16	6.97	-0.953	-0.503	-0.195	0.638	2.69	5.39	7.95	10.51			0.1064	-1.44063	-0.93688	-0.30188	0.486875	1.52875	2.81937	4.09687	5.38312	-0.797	-0.297	0.299	1.07	2.74	5.18	7.77	10.2
								0.1066	-1.45	-1.5	-0.54	0.46	1.83	3.49	5.16	6.97	-0.954	-0.504	-0.204	0.64	2.7	5.38	7.95	10.5031			0.1066	-1.44938	-0.93	-0.30125	0.475	1.53313	2.82125	4.09938	5.37875	-0.794	-0.292	0.307	1.06	2.73	5.17	7.76	10.2
								0.1068	-1.46	-1.4	-0.53	0.47	1.82	3.49	5.23	6.97	-0.958	-0.515	-0.186	0.64	2.7	5.39	7.96	10.5069			0.1068	-1.445	-0.94125	-0.31063	0.483125	1.53438	2.82125	4.09875	5.38687	-0.786	-0.299	0.298	1.06	2.73	5.17	7.76	10.2
								0.107	-1.45	-1.31	-0.48	0.46	1.83	3.5	5.15	6.97	-0.959	-0.528	-0.181	0.642	2.7	5.38	7.96	10.5			0.107	-1.44375	-0.93688	-0.30813	0.4775	1.52812	2.81688	4.1075	5.3825	-0.793	-0.29	0.301	1.05	2.73	5.18	7.77	10.2
								0.1072	-1.45	-1.23	-0.49	0.46	1.82	3.5	5.17	6.97	-0.953	-0.519	-0.173	0.637	2.7	5.38	7.96	10.4931			0.1072	-1.44188	-0.9425	-0.30813	0.473125	1.53188	2.81375	4.11	5.38875	-0.793	-0.303	0.303	1.06	2.73	5.18	7.78	10.2
								0.1074	-1.45	-1.18	-0.47	0.47	1.82	3.5	5.18	6.97	-0.959	-0.511	-0.169	0.641	2.69	5.39	7.98	10.4794			0.1074	-1.45125	-0.94125	-0.31438	0.475	1.53188	2.8275	4.115	5.38687	-0.793	-0.296	0.313	1.07	2.73	5.18	7.8	10.2
								0.1076	-1.45	-1.12	-0.46	0.47	1.82	3.49	5.18	6.96	-0.956	-0.521	-0.165	0.621	2.69	5.38	7.98	10.4813			0.1076	-1.44188	-0.94313	-0.30625	0.4775	1.53563	2.81937	4.115	5.39438	-0.788	-0.302	0.306	1.06	2.74	5.18	7.79	10.2
								0.1078	-1.45	-1.09	-0.43	0.47	1.82	3.5	5.18	6.98	-0.954	-0.523	-0.161	0.625	2.69	5.38	7.99	10.4713			0.1078	-1.445	-0.93938	-0.30125	0.47	1.53438	2.83	4.11562	5.38875	-0.784	-0.297	0.303	1.06	2.74	5.18	7.79	10.2
								0.108	-1.45	-1.05	-0.42	0.46	1.82	3.49	5.19	6.98	-0.958	-0.513	-0.161	0.641	2.7	5.37	7.98	10.4875			0.108	-1.45125	-0.94125	-0.30375	0.478125	1.53937	2.8225	4.115	5.39	-0.791	-0.301	0.299	1.06	2.73	5.19	7.77	10.2
								0.1082	-1.45	-1.02	-0.41	0.46	1.82	3.5	5.18	6.98	-0.959	-0.521	-0.159	0.636	2.7	5.36	7.98	10.4794			0.1082	-1.4425	-0.93938	-0.30313	0.469375	1.53875	2.81562	4.12688	5.38938	-0.793	-0.302	0.294	1.06	2.74	5.18	7.78	10.2
								0.1084	-1.45	-1.01	-0.39	0.46	1.82	3.5	5.19	6.98	-0.948	-0.526	-0.157	0.622	2.71	5.37	7.98	10.4856			0.1084	-1.4475	-0.94313	-0.30313	0.475	1.53812	2.82437	4.12125	5.395	-0.784	-0.307	0.298	1.06	2.74	5.17	7.77	10.2
								0.1086	-1.45	-0.99	-0.39	0.46	1.81	3.5	5.19	6.97	-0.958	-0.525	-0.163	0.613	2.71	5.36	7.98	10.49			0.1086	-1.44313	-0.94188	-0.30438	0.469375	1.54313	2.81688	4.12063	5.39375	-0.791	-0.301	0.298	1.07	2.73	5.19	7.77	10.2
								0.1088	-1.45	-1	-0.37	0.45	1.8	3.49	5.19	6.98	-0.952	-0.517	-0.178	0.613	2.73	5.36	7.97	10.5019			0.1088	-1.45	-0.93625	-0.30563	0.471875	1.53438	2.82375	4.12563	5.40437	-0.782	-0.304	0.293	1.06	2.74	5.19	7.78	10.2
								0.109	-1.45	-0.97	-0.38	0.46	1.79	3.5	5.2	6.97	-0.958	-0.527	-0.167	0.621	2.72	5.36	7.97	10.4956			0.109	-1.44563	-0.9425	-0.30313	0.465625	1.54062	2.82313	4.12188	5.40188	-0.783	-0.309	0.288	1.06	2.74	5.18	7.78	10.2
								0.1092	-1.45	-0.96	-0.36	0.45	1.78	3.5	5.2	6.98	-0.959	-0.519	-0.176	0.609	2.71	5.36	7.98	10.4925			0.1092	-1.44438	-0.94	-0.31	0.474375	1.53188	2.82125	4.12375	5.39938	-0.793	-0.303	0.298	1.05	2.74	5.17	7.78	10.2
								0.1094	-1.45	-0.95	-0.36	0.44	1.78	3.5	5.2	6.98	-0.958	-0.523	-0.188	0.59	2.72	5.38	7.97	10.4981			0.1094	-1.4475	-0.93938	-0.30125	0.4625	1.53812	2.82563	4.13	5.40437	-0.784	-0.307	0.296	1.04	2.74	5.18	7.77	10.2
								0.1096	-1.47	-0.95	-0.35	0.44	1.79	3.49	5.2	6.98	-0.955	-0.518	-0.179	0.597	2.73	5.37	7.98	10.5094			0.1096	-1.44	-0.94313	-0.3075	0.46625	1.54	2.82437	4.12812	5.40562	-0.789	-0.309	0.291	1.03	2.73	5.19	7.77	10.2
								0.1098	-1.45	-0.94	-0.35	0.44	1.78	3.5	5.21	6.97	-0.956	-0.531	-0.186	0.58	2.73	5.38	7.98	10.5069			0.1098	-1.45063	-0.94063	-0.31375	0.471875	1.53812	2.82313	4.13	5.4125	-0.785	-0.309	0.292	1.04	2.72	5.19	7.77	10.2
								0.11	-1.45	-0.93	-0.35	0.43	1.79	3.49	5.21	6.98	-0.951	-0.524	-0.211	0.575	2.75	5.39	8	10.5088			0.11	-1.4425	-0.93938	-0.305	0.46	1.54125	2.81688	4.13375	5.4075	-0.783	-0.316	0.292	1.04	2.72	5.19	7.77	10.2
								0.1102	-1.45	-0.93	-0.36	0.43	1.79	3.49	5.22	6.97	-0.956	-0.521	-0.214	0.582	2.73	5.4	8	10.5163			0.1102	-1.4525	-0.94188	-0.30813	0.4625	1.54062	2.81813	4.09687	5.4125	-0.781	-0.308	0.291	1.03	2.72	5.2	7.77	10.2
								0.1104	-1.46	-0.92	-0.35	0.43	1.78	3.48	5.22	6.97	-0.953	-0.528	-0.218	0.579	2.73	5.4	8.01	10.5069			0.1104	-1.44375	-0.93813	-0.30188	0.470625	1.53937	2.82313	4.13438	5.41937	-0.795	-0.313	0.297	1.04	2.73	5.18	7.77	10.2
								0.1106	-1.45	-0.92	-0.36	0.43	1.79	3.49	5.22	6.97	-0.951	-0.521	-0.238	0.583	2.73	5.4	8	10.5019			0.1106	-1.445	-0.94375	-0.30125	0.46	1.57438	2.82125	4.13563	5.41312	-0.788	-0.308	0.287	1.04	2.74	5.18	7.75	10.2
								0.1108	-1.46	-0.92	-0.35	0.43	1.8	3.49	5.23	6.97	-0.955	-0.516	-0.244	0.587	2.73	5.38	7.99	10.5269			0.1108	-1.44688	-0.93938	-0.34438	0.46	1.525	2.82437	4.13125	5.42312	-0.781	-0.309	0.292	1.04	2.73	5.19	7.76	10.2
								0.111	-1.45	-0.92	-0.36	0.43	1.8	3.49	5.23	6.97	-0.954	-0.518	-0.244	0.571	2.74	5.38	8.01	10.515			0.111	-1.45188	-0.93938	-0.30188	0.461875	1.53563	2.82	4.13812	5.42	-0.79	-0.301	0.308	1.04	2.72	5.2	7.76	10.2
								0.1112	-1.46	-0.92	-0.35	0.43	1.81	3.48	5.23	6.98	-0.951	-0.518	-0.256	0.581	2.74	5.4	8.01	10.545			0.1112	-1.44438	-0.9325	-0.30625	0.4575	1.53313	2.825	4.14187	5.425	-0.788	-0.308	0.301	1.03	2.72	5.2	7.76	10.2
								0.1114	-1.46	-0.92	-0.35	0.43	1.8	3.48	5.24	6.97	-0.954	-0.524	-0.263	0.568	2.74	5.41	8.01	10.5375			0.1114	-1.4475	-0.94	-0.30813	0.464375	1.53125	2.81875	4.12688	5.42312	-0.774	-0.312	0.299	1.04	2.73	5.2	7.77	10.2
								0.1116	-1.46	-0.91	-0.35	0.42	1.81	3.48	5.23	6.97	-0.95	-0.514	-0.284	0.591	2.75	5.41	8	10.54			0.1116	-1.44313	-0.9375	-0.31313	0.4575	1.525	2.8275	4.13438	5.42188	-0.784	-0.307	0.303	1.04	2.72	5.2	7.76	10.2
								0.1118	-1.46	-0.92	-0.35	0.43	1.8	3.48	5.24	6.97	-0.954	-0.509	-0.286	0.589	2.76	5.41	8	10.535			0.1118	-1.44938	-0.93625	-0.30188	0.455625	1.53313	2.82938	4.1375	5.4275	-0.783	-0.32	0.288	1.05	2.73	5.2	7.77	10.2
								0.112	-1.46	-0.92	-0.35	0.42	1.8	3.47	5.25	6.97	-0.958	-0.519	-0.286	0.588	2.75	5.39	7.99	10.525			0.112	-1.45	-0.94125	-0.31375	0.4625	1.52812	2.82375	4.13	5.41875	-0.781	-0.312	0.301	1.06	2.74	5.21	7.77	10.2
								0.1122	-1.46	-0.91	-0.35	0.43	1.81	3.47	5.24	6.97	-0.955	-0.512	-0.297	0.587	2.76	5.39	8.01	10.5356			0.1122	-1.45063	-0.94125	-0.31625	0.456875	1.52563	2.83062	4.1425	5.42188	-0.785	-0.322	0.308	1.04	2.75	5.2	7.79	10.3
								0.1124	-1.46	-0.91	-0.36	0.42	1.8	3.48	5.24	6.97	-0.964	-0.518	-0.311	0.595	2.77	5.39	8.02	10.5463			0.1124	-1.44813	-0.94	-0.31125	0.458125	1.53062	2.82938	4.1425	5.42812	-0.784	-0.316	0.295	1.04	2.75	5.23	7.77	10.3
								0.1126	-1.46	-0.92	-0.35	0.42	1.8	3.47	5.25	6.96	-0.958	-0.524	-0.333	0.588	2.75	5.4	8.02	10.5325			0.1126	-1.45063	-0.9425	-0.31625	0.46	1.53313	2.82938	4.13375	5.43	-0.781	-0.309	0.294	1.04	2.75	5.2	7.77	10.3
								0.1128	-1.46	-0.92	-0.35	0.43	1.81	3.47	5.24	6.97	-0.963	-0.521	-0.371	0.595	2.77	5.39	8.01	10.5463			0.1128	-1.44938	-0.94	-0.315	0.515	1.52687	2.82437	4.13812	5.4175	-0.787	-0.314	0.293	1.05	2.75	5.21	7.77	10.3
								0.113	-1.46	-0.92	-0.36	0.43	1.81	3.47	5.25	6.97	-0.954	-0.526	-0.428	0.594	2.77	5.4	8	10.5519			0.113	-1.45313	-0.93875	-0.31063	0.444375	1.5325	2.83188	4.13875	5.42938	-0.782	-0.314	0.294	1.04	2.74	5.21	7.78	10.3
								0.1132	-1.46	-0.92	-0.35	0.43	1.81	3.47	5.25	6.96	-0.964	-0.53	-0.47	0.585	2.77	5.4	8	10.5331			0.1132	-1.45	-0.93938	-0.315	0.45625	1.53	2.83125	4.13687	5.42563	-0.781	-0.321	0.299	1.04	2.74	5.22	7.78	10.3
								0.1134	-1.46	-0.92	-0.35	0.42	1.82	3.47	5.25	6.96	-0.958	-0.501	-0.573	0.594	2.77	5.4	7.98	10.5256			0.1134	-1.44563	-0.93438	-0.31625	0.44625	1.53313	2.80938	4.14938	5.42938	-0.791	-0.317	0.293	1.04	2.74	5.22	7.78	10.3
								0.1136	-1.46	-0.92	-0.36	0.43	1.82	3.47	5.25	6.96	-0.953	-0.513	-0.724	0.598	2.77	5.4	8.01	10.5363			0.1136	-1.45188	-0.93938	-0.31	0.444375	1.53313	2.83	4.14875	5.435	-0.784	-0.325	0.289	1.04	2.76	5.22	7.79	10.3
								0.1138	-1.46	-0.93	-0.36	0.42	1.82	3.46	5.25	6.96	-0.961	-0.506	-0.816	0.593	2.78	5.4	8.02	10.5481			0.1138	-1.44813	-0.93625	-0.3175	0.451875	1.53625	2.83125	4.14875	5.425	-0.784	-0.323	0.299	1.04	2.75	5.22	7.79	10.3
								0.114	-1.46	-0.92	-0.35	0.41	1.83	3.47	5.25	6.97	-0.954	-0.521	-0.849	0.594	2.82	5.4	8.01	10.5513			0.114	-1.44938	-0.9225	-0.30875	0.44375	1.535	2.83125	4.15625	5.43	-0.784	-0.323	0.296	1.04	2.75	5.22	7.79	10.3
								0.1142	-1.46	-0.93	-0.37	0.42	1.82	3.47	5.26	6.98	-0.962	-0.521	-0.836	0.595	2.76	5.41	8.02	10.5481			0.1142	-1.44188	-0.95563	-0.31813	0.448125	1.54188	2.83562	4.145	5.42563	-0.784	-0.325	0.289	1.04	2.75	5.22	7.77	10.3
								0.1144	-1.46	-0.93	-0.36	0.42	1.83	3.47	5.25	6.98	-0.956	-0.527	-0.791	0.594	2.77	5.39	8.02	10.5588			0.1144	-1.4525	-0.93438	-0.31938	0.44875	1.5375	2.83312	4.14875	5.425	-0.78	-0.32	0.288	1.05	2.74	5.21	7.77	10.3
								0.1146	-1.46	-0.93	-0.37	0.42	1.82	3.47	5.25	6.97	-0.954	-0.514	-0.728	0.593	2.77	5.4	8.02	10.5475			0.1146	-1.44563	-0.93688	-0.30938	0.440625	1.53687	2.82938	4.15	5.425	-0.79	-0.322	0.286	1.04	2.75	5.21	7.76	10.3
								0.1148	-1.46	-0.93	-0.37	0.42	1.83	3.46	5.25	6.97	-0.949	-0.512	-0.642	0.589	2.76	5.4	8.02	10.5481			0.1148	-1.45438	-0.93875	-0.32188	0.4425	1.53937	2.83375	4.14687	5.42312	-0.783	-0.326	0.288	1.03	2.75	5.22	7.77	10.3
								0.115	-1.45	-0.93	-0.37	0.42	1.84	3.45	5.24	6.97	-0.954	-0.515	-0.533	0.591	2.76	5.37	8.03	10.5544			0.115	-1.45313	-0.94	-0.31813	0.444375	1.53687	2.83062	4.15125	5.4325	-0.782	-0.328	0.3	1.03	2.74	5.22	7.77	10.3
								0.1152	-1.46	-0.94	-0.37	0.42	1.83	3.44	5.24	6.98	-0.954	-0.521	-0.444	0.574	2.77	5.38	8.05	10.5656			0.1152	-1.445	-0.93625	-0.31875	0.444375	1.54125	2.83188	4.14687	5.43063	-0.786	-0.324	0.289	1.02	2.76	5.23	7.78	10.3
								0.1154	-1.46	-0.94	-0.38	0.42	1.83	3.44	5.25	6.98	-0.957	-0.528	-0.363	0.571	2.77	5.39	8.05	10.5663			0.1154	-1.45063	-0.93625	-0.32063	0.44	1.54313	2.82875	4.14875	5.42625	-0.776	-0.321	0.293	1.02	2.75	5.25	7.78	10.3
								0.1156	-1.46	-0.93	-0.37	0.41	1.84	3.43	5.24	6.98	-0.956	-0.522	-0.296	0.578	2.78	5.39	8.06	10.5575			0.1156	-1.45188	-0.94	-0.32188	0.4425	1.54062	2.83375	4.14438	5.4225	-0.789	-0.326	0.294	1.02	2.75	5.26	7.76	10.3
								0.1158	-1.46	-0.94	-0.38	0.41	1.83	3.43	5.24	6.98	-0.955	-0.531	-0.245	0.571	2.79	5.39	8.03	10.5588			0.1158	-1.44688	-0.93875	-0.31875	0.4425	1.545	2.8225	4.14687	5.4275	-0.786	-0.321	0.289	1.01	2.75	5.24	7.77	10.3
								0.116	-1.46	-0.94	-0.38	0.41	1.83	3.43	5.24	6.97	-0.961	-0.521	-0.205	0.568	2.78	5.4	8.04	10.5638			0.116	-1.44875	-0.93688	-0.32938	0.44375	1.54188	2.82437	4.14375	5.42625	-0.788	-0.323	0.284	1.02	2.78	5.25	7.77	10.3
								0.1162	-1.45	-0.94	-0.38	0.41	1.83	3.43	5.24	6.97	-0.949	-0.524	-0.169	0.576	2.8	5.4	8.03	10.565			0.1162	-1.44813	-0.93813	-0.32563	0.4425	1.545	2.8225	4.1475	5.4375	-0.781	-0.324	0.295	1.02	2.77	5.25	7.76	10.3
								0.1164	-1.46	-0.94	-0.38	0.41	1.83	3.44	5.25	6.98	-0.959	-0.515	-0.156	0.564	2.81	5.4	8.03	10.5519			0.1164	-1.45313	-0.9375	-0.33	0.43875	1.54125	2.82938	4.14875	5.42687	-0.783	-0.32	0.283	1.02	2.77	5.25	7.75	10.3
								0.1166	-1.46	-0.93	-0.38	0.41	1.84	3.43	5.24	6.97	-0.956	-0.524	-0.143	0.567	2.79	5.4	8.03	10.5713			0.1166	-1.45	-0.93313	-0.32688	0.453125	1.54438	2.82437	4.15	5.42812	-0.782	-0.318	0.281	1.02	2.78	5.25	7.74	10.3
								0.1168	-1.45	-0.94	-0.42	0.41	1.82	3.45	5.25	6.97	-0.949	-0.524	-0.141	0.561	2.79	5.39	8.02	10.5744			0.1168	-1.445	-0.93688	-0.32	0.4475	1.54375	2.82938	4.15188	5.43063	-0.776	-0.329	0.283	1	2.79	5.25	7.74	10.3
								0.117	-1.45	-0.94	-0.39	0.41	1.84	3.45	5.25	6.97	-0.958	-0.528	-0.13	0.574	2.8	5.39	8	10.5744			0.117	-1.44938	-0.9325	-0.32625	0.443125	1.54688	2.82313	4.14375	5.43313	-0.78	-0.323	0.28	0.991	2.79	5.25	7.75	10.3
								0.1172	-1.45	-0.94	-0.4	0.4	1.85	3.46	5.24	7.01	-0.953	-0.532	-0.12	0.577	2.81	5.4	8.01	10.5719			0.1172	-1.44563	-0.93563	-0.3325	0.4525	1.54062	2.82437	4.15437	5.43	-0.775	-0.314	0.286	0.993	2.79	5.24	7.75	10.3
								0.1174	-1.45	-0.94	-0.39	0.4	1.84	3.47	5.24	6.96	-0.95	-0.524	-0.121	0.579	2.8	5.4	8.02	10.5744			0.1174	-1.44563	-0.94	-0.32938	0.44375	1.53937	2.82063	4.15375	5.43375	-0.787	-0.319	0.291	1.01	2.79	5.26	7.74	10.3
								0.1176	-1.45	-0.94	-0.4	0.4	1.84	3.46	5.25	6.96	-0.949	-0.521	-0.116	0.571	2.79	5.42	8	10.5769			0.1176	-1.45	-0.92938	-0.33688	0.44375	1.54313	2.83	4.155	5.43375	-0.782	-0.323	0.283	1	2.81	5.26	7.76	10.3
								0.1178	-1.45	-0.93	-0.4	0.4	1.83	3.47	5.24	6.96	-0.954	-0.524	-0.116	0.583	2.79	5.41	8.02	10.5806			0.1178	-1.44625	-0.93063	-0.33438	0.446875	1.54125	2.83062	4.15688	5.44	-0.778	-0.315	0.281	1.01	2.8	5.26	7.77	10.3
								0.118	-1.45	-0.94	-0.4	0.4	1.84	3.46	5.25	6.96	-0.954	-0.526	-0.0981	0.587	2.78	5.42	8.02	10.5763			0.118	-1.44563	-0.935	-0.33313	0.445625	1.54375	2.82563	4.16437	5.44125	-0.776	-0.318	0.284	0.998	2.81	5.27	7.77	10.3
								0.1182	-1.45	-0.94	-0.4	0.41	1.83	3.47	5.24	6.97	-0.948	-0.534	-0.102	0.576	2.78	5.44	8.02	10.5613			0.1182	-1.455	-0.93438	-0.33875	0.444375	1.54	2.82938	4.1625	5.43438	-0.782	-0.319	0.286	1	2.8	5.26	7.78	10.3
								0.1184	-1.45	-0.94	-0.4	0.4	1.84	3.47	5.24	6.97	-0.948	-0.528	-0.0938	0.587	2.78	5.43	8.02	10.5769			0.1184	-1.44938	-0.93938	-0.335	0.44375	1.5375	2.82875	4.16812	5.435	-0.781	-0.319	0.289	0.999	2.81	5.27	7.78	10.3
								0.1186	-1.45	-0.94	-0.4	0.4	1.84	3.47	5.24	6.98	-0.951	-0.528	-0.104	0.588	2.78	5.43	8.02	10.5781			0.1186	-1.44688	-0.93938	-0.34063	0.441875	1.53625	2.83188	4.16125	5.44375	-0.784	-0.32	0.293	0.996	2.81	5.26	7.78	10.3
								0.1188	-1.45	-0.93	-0.41	0.4	1.84	3.48	5.24	6.98	-0.959	-0.541	-0.101	0.574	2.78	5.44	8.03	10.5713			0.1188	-1.455	-0.9325	-0.33813	0.435625	1.53687	2.82812	4.16812	5.43313	-0.781	-0.319	0.288	1.01	2.8	5.26	7.79	10.3
								0.119	-1.45	-0.95	-0.41	0.39	1.83	3.48	5.24	6.98	-0.942	-0.526	-0.113	0.578	2.78	5.45	8.03	10.5819			0.119	-1.44625	-0.93625	-0.34	0.4425	1.53313	2.82563	4.16812	5.44313	-0.785	-0.319	0.293	1	2.8	5.27	7.78	10.3
								0.1192	-1.45	-0.94	-0.41	0.39	1.83	3.47	5.23	6.97	-0.951	-0.528	-0.107	0.589	2.8	5.45	8.02	10.575			0.1192	-1.44625	-0.9375	-0.34063	0.436875	1.52937	2.82812	4.17625	5.44688	-0.788	-0.322	0.284	1.01	2.79	5.28	7.77	10.3
								0.1194	-1.48	-0.94	-0.42	0.4	1.83	3.48	5.25	6.98	-0.946	-0.533	-0.0981	0.587	2.79	5.44	8.01	10.5894			0.1194	-1.44813	-0.935	-0.3375	0.443125	1.52563	2.82875	4.17438	5.445	-0.784	-0.317	0.288	1	2.79	5.26	7.78	10.3
								0.1196	-1.45	-0.94	-0.42	0.39	1.83	3.47	5.24	6.98	-0.946	-0.526	-0.095	0.594	2.79	5.43	8.01	10.5738			0.1196	-1.44375	-0.94	-0.3375	0.4275	1.52375	2.83125	4.18063	5.45312	-0.781	-0.321	0.283	0.998	2.8	5.27	7.77	10.3
								0.1198	-1.45	-0.95	-0.42	0.36	1.83	3.48	5.24	6.99	-0.949	-0.521	-0.0975	0.588	2.79	5.43	8.01	10.5769			0.1198	-1.4475	-0.93688	-0.34063	0.425625	1.525	2.8275	4.17438	5.44688	-0.781	-0.315	0.279	0.993	2.79	5.28	7.77	10.3
								0.12	-1.45	-0.94	-0.42	0.39	1.83	3.47	5.24	6.98	-0.948	-0.533	-0.0981	0.593	2.8	5.43	8.01	10.5644			0.12	-1.48125	-0.93938	-0.34	0.43375	1.51562	2.82938	4.17875	5.45125	-0.778	-0.315	0.273	0.994	2.79	5.27	7.77	10.3
								0.1202	-1.45	-0.95	-0.42	0.39	1.83	3.48	5.24	6.98	-0.946	-0.522	-0.0981	0.612	2.79	5.44	8.02	10.5519			0.1202	-1.44438	-0.94	-0.34563	0.428125	1.52062	2.83062	4.17312	5.45937	-0.786	-0.316	0.281	1	2.79	5.28	7.77	10.3
								0.1204	-1.45	-0.95	-0.41	0.39	1.83	3.49	5.25	6.99	-0.953	-0.534	-0.103	0.608	2.8	5.44	8.03	10.5563			0.1204	-1.44875	-0.94	-0.3475	0.4275	1.51875	2.8325	4.1825	5.45937	-0.785	-0.313	0.273	1.01	2.8	5.29	7.78	10.3
								0.1206	-1.45	-0.96	-0.42	0.39	1.84	3.49	5.24	6.99	-0.949	-0.538	-0.1	0.613	2.79	5.44	8.03	10.5494			0.1206	-1.4475	-0.94	-0.34813	0.430625	1.52062	2.83188	4.17812	5.455	-0.781	-0.304	0.283	1	2.8	5.28	7.78	10.3
								0.1208	-1.45	-0.95	-0.42	0.38	1.84	3.49	5.24	6.99	-0.938	-0.538	-0.114	0.617	2.79	5.44	8.03	10.5669			0.1208	-1.44438	-0.94438	-0.34875	0.430625	1.52062	2.83812	4.17312	5.45625	-0.786	-0.321	0.269	1	2.8	5.27	7.78	10.3
								0.121	-1.45	-0.96	-0.42	0.39	1.84	3.49	5.23	6.98	-0.949	-0.533	-0.123	0.624	2.78	5.44	8.01	10.5663			0.121	-1.44188	-0.94875	-0.34063	0.439375	1.50188	2.83312	4.18	5.4525	-0.781	-0.314	0.278	0.992	2.79	5.27	7.78	10.3
								0.1212	-1.45	-0.96	-0.42	0.39	1.84	3.49	5.23	6.98	-0.951	-0.531	-0.131	0.621	2.79	5.43	8	10.5831			0.1212	-1.445	-0.94313	-0.34625	0.428125	1.51875	2.83625	4.18	5.45312	-0.786	-0.311	0.273	0.995	2.79	5.29	7.78	10.3
								0.1214	-1.45	-0.96	-0.42	0.39	1.83	3.5	5.23	6.98	-0.941	-0.524	-0.124	0.608	2.79	5.46	8.01	10.5838			0.1214	-1.44313	-0.94813	-0.34688	0.435625	1.51375	2.83937	4.17188	5.455	-0.786	-0.319	0.276	1	2.8	5.29	7.78	10.3
								0.1216	-1.45	-0.96	-0.43	0.39	1.84	3.49	5.23	6.99	-0.951	-0.525	-0.128	0.608	2.79	5.46	8.01	10.5831			0.1216	-1.44875	-0.94563	-0.3475	0.428125	1.51313	2.83375	4.17063	5.45937	-0.784	-0.32	0.267	0.992	2.79	5.31	7.79	10.3
								0.1218	-1.45	-0.95	-0.43	0.4	1.84	3.49	5.23	6.98	-0.944	-0.528	-0.138	0.612	2.81	5.44	8	10.5894			0.1218	-1.44563	-0.95	-0.3525	0.43625	1.5225	2.83875	4.17438	5.45875	-0.787	-0.308	0.28	0.994	2.8	5.29	7.79	10.3
								0.122	-1.45	-0.95	-0.43	0.39	1.84	3.49	5.23	6.98	-0.948	-0.516	-0.144	0.611	2.81	5.45	7.99	10.5794			0.122	-1.45125	-0.9425	-0.3525	0.43125	1.52438	2.8375	4.17188	5.465	-0.783	-0.318	0.268	0.997	2.8	5.3	7.8	10.3
								0.1222	-1.44	-0.95	-0.44	0.39	1.84	3.48	5.23	6.98	-0.948	-0.522	-0.143	0.61	2.81	5.44	7.99	10.5744			0.1222	-1.4425	-0.94875	-0.355	0.42875	1.52313	2.83625	4.17063	5.46188	-0.788	-0.316	0.263	1.01	2.82	5.31	7.8	10.3
								0.1224	-1.45	-0.96	-0.43	0.39	1.83	3.49	5.23	6.97	-0.961	-0.521	-0.152	0.619	2.8	5.44	8	10.5731			0.1224	-1.45063	-0.94313	-0.34688	0.424375	1.52937	2.84625	4.16937	5.50375	-0.786	-0.317	0.268	1	2.81	5.3	7.81	10.3
								0.1226	-1.45	-0.95	-0.44	0.39	1.83	3.49	5.22	6.98	-0.943	-0.514	-0.151	0.613	2.79	5.45	8	10.5781			0.1226	-1.43813	-0.9425	-0.35125	0.42375	1.52313	2.84437	4.17438	5.46938	-0.784	-0.323	0.258	1.01	2.81	5.3	7.83	10.3
								0.1228	-1.45	-0.95	-0.43	0.39	1.84	3.5	5.22	6.97	-0.949	-0.478	-0.166	0.61	2.79	5.46	7.99	10.585			0.1228	-1.44438	-0.945	-0.3475	0.4275	1.51812	2.8425	4.175	5.4625	-0.781	-0.318	0.265	1.01	2.8	5.28	7.82	10.3
								0.123	-1.45	-0.96	-0.44	0.39	1.83	3.51	5.22	6.97	-0.948	-0.526	-0.178	0.622	2.79	5.47	8	10.5838			0.123	-1.445	-0.95	-0.35625	0.426875	1.51625	2.89688	4.17375	5.46625	-0.793	-0.312	0.266	1.01	2.81	5.29	7.81	10.3
								0.1232	-1.45	-0.96	-0.43	0.39	1.83	3.5	5.22	6.97	-0.941	-0.516	-0.152	0.623	2.79	5.46	8	10.5819			0.1232	-1.445	-0.94063	-0.34938	0.41125	1.5225	2.83438	4.18375	5.46938	-0.776	-0.32	0.254	1.01	2.8	5.31	7.83	10.3
								0.1234	-1.45	-0.95	-0.44	0.4	1.83	3.57	5.22	6.97	-0.951	-0.528	-0.178	0.593	2.8	5.46	8.01	10.5819			0.1234	-1.4475	-0.9475	-0.35688	0.421875	1.515	2.84437	4.17063	5.46375	-0.786	-0.315	0.263	1.02	2.8	5.3	7.83	10.3
								0.1236	-1.44	-0.96	-0.45	0.39	1.83	3.5	5.22	6.97	-0.942	-0.524	-0.17	0.622	2.79	5.47	8.03	10.5981			0.1236	-1.44375	-0.94625	-0.35563	0.42375	1.51562	2.84625	4.175	5.46687	-0.783	-0.318	0.261	1.01	2.79	5.3	7.82	10.3
								0.1238	-1.44	-0.96	-0.45	0.39	1.82	3.51	5.22	6.98	-0.945	-0.518	-0.153	0.614	2.8	5.45	8.02	10.6113			0.1238	-1.44688	-0.9525	-0.35875	0.4225	1.515	2.84625	4.17625	5.47187	-0.784	-0.321	0.252	1.01	2.79	5.3	7.8	10.3
								0.124	-1.44	-0.96	-0.45	0.39	1.83	3.51	5.22	6.97	-0.951	-0.526	-0.151	0.61	2.83	5.46	8.01	10.5925			0.124	-1.4425	-0.94875	-0.35688	0.42625	1.51438	2.8475	4.17438	5.46875	-0.784	-0.309	0.261	1.01	2.79	5.29	7.82	10.3
								0.1242	-1.45	-0.96	-0.45	0.39	1.83	3.51	5.22	6.98	-0.948	-0.52	-0.163	0.613	2.82	5.46	8	10.6056			0.1242	-1.44688	-0.94938	-0.36063	0.41625	1.51438	2.85062	4.17875	5.46812	-0.784	-0.314	0.251	1.01	2.8	5.3	7.83	10.3
								0.1244	-1.45	-0.96	-0.45	0.39	1.83	3.5	5.23	6.98	-0.937	-0.519	-0.174	0.613	2.81	5.46	8.02	10.5994			0.1244	-1.44063	-0.96813	-0.365	0.4175	1.5125	2.84563	4.17438	5.475	-0.786	-0.318	0.255	1.01	2.81	5.29	7.82	10.3
								0.1246	-1.45	-0.96	-0.44	0.4	1.84	3.5	5.22	6.97	-0.948	-0.523	-0.193	0.612	2.82	5.47	8.03	10.5894			0.1246	-1.45	-0.95	-0.36125	0.424375	1.51562	2.85188	4.1775	5.46375	-0.784	-0.309	0.256	1.01	2.81	5.29	7.83	10.3
								0.1248	-1.44	-0.96	-0.45	0.39	1.83	3.51	5.22	6.98	-0.94	-0.516	-0.197	0.608	2.82	5.46	8.03	10.5963			0.1248	-1.44313	-0.94938	-0.35813	0.42	1.52062	2.8475	4.17563	5.47187	-0.791	-0.314	0.257	1	2.8	5.3	7.82	10.3
								0.125	-1.45	-0.96	-0.45	0.4	1.83	3.51	5.23	6.97	-0.946	-0.508	-0.214	0.609	2.83	5.47	8.05	10.6125			0.125	-1.44688	-0.94813	-0.36438	0.424375	1.51438	2.84063	4.17625	5.46938	-0.778	-0.316	0.261	1.01	2.81	5.3	7.83	10.3
								0.1252	-1.45	-0.97	-0.45	0.39	1.84	3.51	5.22	6.97	-0.949	-0.524	-0.214	0.62	2.83	5.46	8.04	10.6113			0.1252	-1.44375	-0.945	-0.36063	0.42125	1.515	2.84625	4.18	5.46938	-0.786	-0.309	0.246	1.01	2.8	5.3	7.83	10.3
								0.1254	-1.44	-0.96	-0.46	0.4	1.83	3.5	5.23	6.97	-0.937	-0.521	-0.223	0.624	2.81	5.45	8.03	10.6031			0.1254	-1.44563	-0.9475	-0.36563	0.428125	1.50875	2.85375	4.17312	5.475	-0.784	-0.311	0.254	1.01	2.8	5.3	7.84	10.3
								0.1256	-1.45	-0.96	-0.45	0.39	1.83	3.49	5.23	6.97	-0.942	-0.516	-0.226	0.614	2.81	5.45	8.04	10.6056			0.1256	-1.445	-0.9475	-0.36188	0.42125	1.51625	2.84375	4.17938	5.48125	-0.789	-0.306	0.249	0.999	2.79	5.29	7.84	10.3
								0.1258	-1.44	-0.96	-0.45	0.4	1.83	3.5	5.22	6.97	-0.95	-0.528	-0.224	0.614	2.82	5.45	8.04	10.6			0.1258	-1.45313	-0.95063	-0.3575	0.423125	1.50937	2.85062	4.17563	5.4775	-0.783	-0.319	0.249	1	2.8	5.29	7.84	10.3
								0.126	-1.45	-0.96	-0.46	0.39	1.83	3.5	5.23	6.96	-0.937	-0.526	-0.216	0.623	2.83	5.44	8.05	10.6275			0.126	-1.44375	-0.94875	-0.36188	0.4125	1.51063	2.85625	4.17812	5.4875	-0.786	-0.32	0.256	0.997	2.8	5.29	7.84	10.3
								0.1262	-1.45	-0.96	-0.46	0.4	1.83	3.5	5.23	6.97	-0.952	-0.533	-0.202	0.623	2.83	5.44	8.05	10.6081			0.1262	-1.44875	-0.955	-0.36125	0.42625	1.505	2.85438	4.17438	5.48438	-0.778	-0.309	0.262	0.999	2.79	5.29	7.85	10.3
								0.1264	-1.45	-0.96	-0.46	0.4	1.83	3.51	5.23	6.97	-0.943	-0.531	-0.209	0.624	2.82	5.44	8.05	10.6081			0.1264	-1.44625	-0.95688	-0.35813	0.418125	1.50562	2.85	4.18187	5.47813	-0.789	-0.315	0.251	1.01	2.79	5.29	7.83	10.3
								0.1266	-1.45	-0.96	-0.46	0.4	1.83	3.5	5.24	6.97	-0.948	-0.521	-0.209	0.618	2.82	5.44	8.04	10.6288			0.1266	-1.44688	-0.9475	-0.365	0.42375	1.51687	2.855	4.17625	5.48062	-0.786	-0.321	0.266	1.01	2.79	5.31	7.83	10.3
								0.1268	-1.45	-0.96	-0.46	0.4	1.84	3.5	5.3	6.98	-0.945	-0.526	-0.214	0.622	2.83	5.44	8.06	10.6369			0.1268	-1.45313	-0.95188	-0.36313	0.42625	1.51125	2.85125	4.18063	5.4825	-0.785	-0.314	0.255	1.01	2.8	5.3	7.84	10.3
								0.127	-1.45	-0.96	-0.46	0.41	1.84	3.51	5.23	6.98	-0.939	-0.532	-0.211	0.629	2.81	5.46	8.05	10.6281			0.127	-1.4425	-0.95	-0.36125	0.41875	1.5125	2.85312	4.18063	5.48187	-0.786	-0.309	0.267	1.01	2.81	5.31	7.84	10.3
								0.1272	-1.45	-0.96	-0.46	0.4	1.84	3.5	5.24	6.98	-0.943	-0.533	-0.215	0.601	2.81	5.46	8.06	10.6275			0.1272	-1.45063	-0.95375	-0.36563	0.42	1.50937	2.84938	4.18	5.49188	-0.781	-0.312	0.253	1.01	2.81	5.31	7.83	10.3
								0.1274	-1.45	-0.96	-0.46	0.4	1.85	3.5	5.24	6.99	-0.939	-0.519	-0.205	0.614	2.81	5.46	8.07	10.6231			0.1274	-1.44625	-0.94813	-0.35813	0.42125	1.51562	2.85	4.185	5.48688	-0.779	-0.322	0.261	1.01	2.81	5.31	7.82	10.3
								0.1276	-1.45	-0.96	-0.46	0.4	1.86	3.5	5.23	6.97	-0.954	-0.522	-0.199	0.602	2.81	5.47	8.06	10.62			0.1276	-1.44688	-0.95063	-0.36313	0.4225	1.52313	2.86	4.18562	5.49188	-0.784	-0.321	0.253	1.02	2.81	5.31	7.85	10.3
								0.1278	-1.45	-0.96	-0.46	0.39	1.85	3.5	5.24	6.98	-0.95	-0.526	-0.199	0.593	2.81	5.47	8.07	10.6194			0.1278	-1.4475	-0.94938	-0.36063	0.420625	1.51812	2.84875	4.19062	5.49	-0.783	-0.319	0.262	1.02	2.82	5.3	7.85	10.3
								0.128	-1.45	-0.96	-0.47	0.4	1.85	3.51	5.24	6.97	-0.948	-0.522	-0.202	0.589	2.82	5.47	8.07	10.6119			0.128	-1.44688	-0.95125	-0.36438	0.42625	1.52125	2.85312	4.19	5.48625	-0.774	-0.329	0.263	1.01	2.82	5.29	7.86	10.3
								0.1282	-1.45	-0.97	-0.47	0.4	1.85	3.51	5.24	6.97	-0.941	-0.524	-0.216	0.589	2.8	5.49	8.08	10.6238			0.1282	-1.4425	-0.94938	-0.36063	0.416875	1.52812	2.84875	4.18562	5.49688	-0.788	-0.319	0.252	1	2.83	5.3	7.86	10.3
								0.1284	-1.45	-0.96	-0.46	0.4	1.84	3.51	5.24	6.98	-0.953	-0.519	-0.208	0.583	2.79	5.48	8.08	10.6356			0.1284	-1.44875	-0.95125	-0.36125	0.419375	1.52188	2.84813	4.18562	5.49375	-0.784	-0.323	0.262	0.999	2.82	5.31	7.86	10.3
								0.1286	-1.45	-0.96	-0.47	0.4	1.84	3.51	5.24	6.98	-0.94	-0.523	-0.215	0.597	2.8	5.48	8.07	10.6163			0.1286	-1.44313	-0.9525	-0.35375	0.416875	1.5225	2.84875	4.1875	5.4925	-0.783	-0.323	0.25	0.999	2.83	5.31	7.86	10.3
								0.1288	-1.46	-0.99	-0.46	0.39	1.84	3.51	5.24	6.98	-0.949	-0.521	-0.219	0.589	2.8	5.49	8.07	10.6044			0.1288	-1.45063	-0.955	-0.36625	0.4175	1.52563	2.8575	4.18063	5.48937	-0.776	-0.319	0.25	1	2.82	5.31	7.86	10.3
								0.129	-1.45	-0.96	-0.47	0.39	1.83	3.51	5.24	6.98	-0.95	-0.525	-0.206	0.588	2.81	5.5	8.08	10.5919			0.129	-1.44938	-0.95188	-0.36313	0.414375	1.525	2.84625	4.18063	5.48375	-0.781	-0.323	0.252	0.995	2.81	5.31	7.87	10.3
								0.1292	-1.45	-0.95	-0.46	0.39	1.84	3.51	5.23	6.97	-0.944	-0.519	-0.218	0.595	2.82	5.5	8.1	10.6069			0.1292	-1.44938	-0.95438	-0.3575	0.41875	1.525	2.85562	4.185	5.48625	-0.776	-0.318	0.262	0.999	2.81	5.31	7.86	10.3
								0.1294	-1.46	-0.96	-0.47	0.39	1.84	3.51	5.24	6.97	-0.954	-0.524	-0.221	0.587	2.81	5.5	8.11	10.5988			0.1294	-1.44875	-0.95188	-0.365	0.415	1.5325	2.84813	4.18063	5.49375	-0.783	-0.326	0.252	0.994	2.82	5.31	7.87	10.3
								0.1296	-1.45	-0.96	-0.46	0.39	1.83	3.52	5.25	6.97	-0.946	-0.524	-0.213	0.593	2.81	5.49	8.11	10.6125			0.1296	-1.44813	-0.95125	-0.35813	0.41875	1.52563	2.85125	4.1825	5.48813	-0.78	-0.323	0.261	0.994	2.8	5.31	7.88	10.3
								0.1298	-1.45	-0.96	-0.46	0.38	1.83	3.52	5.25	6.97	-0.945	-0.528	-0.221	0.593	2.82	5.5	8.11	10.6125			0.1298	-1.44938	-0.95875	-0.355	0.414375	1.52687	2.85375	4.19	5.49313	-0.776	-0.324	0.253	0.996	2.81	5.3	7.87	10.3
								0.13	-1.46	-0.97	-0.46	0.39	1.84	3.51	5.25	6.96	-0.954	-0.537	-0.208	0.583	2.81	5.48	8.09	10.6013			0.13	-1.44563	-0.95938	-0.35875	0.414375	1.53313	2.85062	4.18	5.495	-0.781	-0.319	0.247	0.989	2.8	5.31	7.87	10.3
								0.1302	-1.46	-0.97	-0.46	0.39	1.83	3.51	5.25	6.96	-0.945	-0.523	-0.195	0.589	2.81	5.46	8.1	10.6019			0.1302	-1.45938	-0.95625	-0.35313	0.41125	1.52625	2.84813	4.14687	5.4975	-0.781	-0.325	0.249	0.99	2.79	5.3	7.87	10.3
								0.1304	-1.45	-0.96	-0.46	0.39	1.84	3.52	5.25	6.97	-0.946	-0.523	-0.195	0.58	2.82	5.47	8.1	10.5931			0.1304	-1.44313	-0.95563	-0.35375	0.41875	1.53313	2.85188	4.17875	5.48813	-0.775	-0.331	0.246	0.993	2.79	5.3	7.87	10.4
								0.1306	-1.45	-0.97	-0.45	0.39	1.84	3.52	5.26	6.96	-0.951	-0.531	-0.199	0.586	2.82	5.47	8.11	10.6075			0.1306	-1.44938	-0.94938	-0.36563	0.4125	1.59	2.84437	4.17625	5.49	-0.781	-0.325	0.242	0.994	2.78	5.32	7.88	10.3
								0.1308	-1.46	-0.97	-0.45	0.4	1.85	3.53	5.25	6.97	-0.943	-0.532	-0.194	0.59	2.83	5.47	8.12	10.5869			0.1308	-1.44813	-0.95563	-0.39063	0.418125	1.52188	2.85	4.18125	5.4925	-0.776	-0.334	0.257	0.988	2.78	5.3	7.86	10.4
								0.131	-1.46	-0.97	-0.46	0.39	1.84	3.52	5.26	6.97	-0.949	-0.528	-0.191	0.586	2.83	5.48	8.12	10.5981			0.131	-1.44938	-0.95063	-0.35875	0.415	1.53375	2.85062	4.18063	5.49875	-0.775	-0.324	0.256	0.989	2.78	5.31	7.88	10.4
								0.1312	-1.46	-0.97	-0.46	0.39	1.84	3.53	5.26	6.98	-0.946	-0.519	-0.178	0.594	2.83	5.5	8.11	10.5981			0.1312	-1.44813	-0.94875	-0.35813	0.4125	1.53438	2.85062	4.17687	5.495	-0.783	-0.329	0.25	0.988	2.79	5.31	7.87	10.4
								0.1314	-1.45	-0.97	-0.45	0.4	1.84	3.53	5.27	6.97	-0.954	-0.538	-0.17	0.585	2.85	5.49	8.12	10.5994			0.1314	-1.44938	-0.95	-0.35875	0.41625	1.53188	2.8525	4.18813	5.49812	-0.78	-0.325	0.243	0.98	2.79	5.31	7.87	10.4
								0.1316	-1.46	-0.97	-0.45	0.4	1.85	3.52	5.26	6.98	-0.95	-0.526	-0.161	0.613	2.85	5.48	8.11	10.6125			0.1316	-1.44375	-0.95438	-0.35813	0.413125	1.53563	2.84625	4.19	5.49375	-0.784	-0.333	0.234	0.985	2.8	5.32	7.87	10.4
								0.1318	-1.45	-0.97	-0.45	0.4	1.85	3.53	5.27	6.98	-0.952	-0.521	-0.163	0.623	2.85	5.48	8.1	10.63			0.1318	-1.45313	-0.9475	-0.36438	0.413125	1.53625	2.84813	4.18625	5.49625	-0.781	-0.329	0.236	0.982	2.8	5.32	7.88	10.4
								0.132	-1.46	-0.97	-0.45	0.39	1.85	3.54	5.27	6.98	-0.957	-0.531	-0.154	0.619	2.84	5.49	8.11	10.6106			0.132	-1.44688	-0.95438	-0.35625	0.414375	1.53438	2.84625	4.18438	5.50375	-0.776	-0.334	0.246	0.976	2.81	5.31	7.87	10.4
								0.1322	-1.46	-0.98	-0.45	0.4	1.86	3.54	5.27	6.98	-0.948	-0.535	-0.154	0.618	2.83	5.48	8.09	10.6094			0.1322	-1.45063	-0.95188	-0.35625	0.40875	1.5375	2.8475	4.19062	5.49188	-0.784	-0.324	0.253	0.974	2.81	5.32	7.86	10.4
								0.1324	-1.46	-0.97	-0.45	0.4	1.85	3.53	5.27	6.97	-0.957	-0.533	-0.151	0.622	2.83	5.48	8.12	10.6031			0.1324	-1.44875	-0.94938	-0.36563	0.41625	1.53937	2.84687	4.18375	5.49875	-0.784	-0.333	0.252	0.98	2.81	5.31	7.85	10.4
								0.1326	-1.46	-0.98	-0.45	0.39	1.86	3.54	5.27	6.98	-0.953	-0.537	-0.161	0.614	2.84	5.47	8.12	10.6056			0.1326	-1.45188	-0.95125	-0.36125	0.4175	1.53563	2.85188	4.18875	5.49375	-0.776	-0.331	0.254	0.979	2.81	5.3	7.85	10.4
								0.1328	-1.46	-0.97	-0.45	0.39	1.86	3.53	5.27	6.97	-0.952	-0.532	-0.173	0.618	2.83	5.48	8.12	10.6069			0.1328	-1.45563	-0.9475	-0.36063	0.476875	1.54188	2.85	4.19813	5.48187	-0.784	-0.336	0.248	0.979	2.83	5.31	7.87	10.4
								0.133	-1.46	-0.98	-0.45	0.38	1.86	3.53	5.27	6.97	-0.952	-0.529	-0.143	0.612	2.83	5.48	8.12	10.6044			0.133	-1.44813	-0.94625	-0.36438	0.405625	1.53625	2.85188	4.19062	5.49563	-0.784	-0.329	0.24	0.973	2.82	5.31	7.86	10.4
								0.1332	-1.45	-0.96	-0.45	0.38	1.86	3.53	5.27	6.97	-0.953	-0.539	-0.153	0.606	2.84	5.48	8.12	10.5956			0.1332	-1.45313	-0.95375	-0.36	0.418125	1.53375	2.86125	4.1975	5.49125	-0.781	-0.336	0.246	0.969	2.81	5.31	7.87	10.4
								0.1334	-1.46	-0.97	-0.44	0.38	1.86	3.53	5.26	6.98	-0.957	-0.523	-0.164	0.603	2.85	5.5	8.13	10.6063			0.1334	-1.45	-0.94563	-0.36188	0.414375	1.54	2.84437	4.19813	5.49062	-0.781	-0.33	0.243	0.974	2.82	5.32	7.87	10.4
								0.1336	-1.46	-0.97	-0.44	0.37	1.86	3.53	5.26	6.97	-0.949	-0.527	-0.173	0.594	2.87	5.48	8.13	10.6075			0.1336	-1.45063	-0.95188	-0.35563	0.415	1.54125	2.855	4.195	5.49937	-0.783	-0.337	0.248	0.966	2.82	5.31	7.87	10.4
								0.1338	-1.45	-0.97	-0.44	0.38	1.87	3.52	5.26	6.98	-0.958	-0.531	-0.165	0.595	2.85	5.49	8.14	10.6119			0.1338	-1.44813	-0.9525	-0.35375	0.42	1.54062	2.85625	4.2075	5.49375	-0.782	-0.333	0.256	0.975	2.82	5.3	7.88	10.4
								0.134	-1.46	-0.97	-0.45	0.37	1.86	3.54	5.27	6.98	-0.955	-0.53	-0.172	0.584	2.86	5.49	8.15	10.5919			0.134	-1.44438	-0.8925	-0.36313	0.41	1.53375	2.85562	4.19313	5.495	-0.783	-0.33	0.245	0.976	2.83	5.3	7.89	10.4
								0.1342	-1.46	-0.97	-0.44	0.37	1.87	3.53	5.27	6.98	-0.951	-0.526	-0.173	0.591	2.86	5.49	8.13	10.5981			0.1342	-1.45125	-0.95563	-0.36438	0.416875	1.53563	2.85312	4.19375	5.49563	-0.783	-0.337	0.246	0.978	2.83	5.3	7.89	10.4
								0.1344	-1.45	-0.97	-0.45	0.37	1.88	3.52	5.27	6.98	-0.961	-0.546	-0.179	0.59	2.88	5.49	8.14	10.5969			0.1344	-1.4475	-0.95563	-0.36875	0.415	1.54	2.84875	4.19875	5.4925	-0.781	-0.337	0.248	0.984	2.81	5.28	7.89	10.4
								0.1346	-1.46	-0.97	-0.45	0.37	1.87	3.53	5.27	6.98	-0.951	-0.536	-0.193	0.59	2.88	5.49	8.13	10.6056			0.1346	-1.44938	-0.94813	-0.37063	0.41625	1.53563	2.85188	4.19437	5.49563	-0.783	-0.334	0.252	0.985	2.82	5.29	7.89	10.4
								0.1348	-1.45	-0.97	-0.44	0.37	1.86	3.53	5.27	6.98	-0.951	-0.53	-0.183	0.591	2.88	5.49	8.13	10.5981			0.1348	-1.45063	-0.94625	-0.37688	0.410625	1.5375	2.865	4.19375	5.49188	-0.783	-0.338	0.259	0.989	2.82	5.29	7.91	10.4
								0.135	-1.46	-0.98	-0.44	0.37	1.87	3.53	5.27	6.98	-0.951	-0.54	-0.185	0.603	2.88	5.48	8.14	10.595			0.135	-1.44875	-0.95188	-0.37	0.41875	1.53625	2.85938	4.19562	5.49812	-0.776	-0.336	0.256	0.989	2.82	5.29	7.92	10.4
								0.1352	-1.46	-0.98	-0.44	0.37	1.87	3.53	5.27	6.98	-0.951	-0.54	-0.213	0.604	2.88	5.49	8.16	10.6069			0.1352	-1.4475	-0.95125	-0.37375	0.4175	1.53812	2.86375	4.19813	5.49188	-0.778	-0.324	0.255	0.983	2.81	5.3	7.92	10.4
								0.1354	-1.46	-0.98	-0.44	0.37	1.87	3.53	5.28	6.98	-0.958	-0.533	-0.201	0.616	2.89	5.48	8.16	10.6006			0.1354	-1.44938	-0.9525	-0.36938	0.409375	1.5375	2.86063	4.2	5.4925	-0.781	-0.339	0.261	0.972	2.82	5.29	7.9	10.4
								0.1356	-1.46	-0.99	-0.44	0.36	1.87	3.52	5.27	6.98	-0.949	-0.539	-0.203	0.621	2.89	5.5	8.14	10.6			0.1356	-1.44813	-0.95375	-0.37125	0.413125	1.54438	2.86563	4.20563	5.49875	-0.771	-0.333	0.252	0.975	2.82	5.29	7.89	10.4
								0.1358	-1.46	-0.98	-0.44	0.37	1.87	3.52	5.27	6.98	-0.959	-0.54	-0.214	0.613	2.9	5.48	8.14	10.5944			0.1358	-1.4475	-0.95063	-0.36875	0.411875	1.5375	2.865	4.20688	5.49812	-0.776	-0.329	0.254	0.973	2.83	5.28	7.9	10.4
								0.136	-1.45	-0.98	-0.43	0.36	1.87	3.52	5.27	6.98	-0.957	-0.539	-0.221	0.637	2.89	5.48	8.16	10.6094			0.136	-1.44875	-0.945	-0.37125	0.41	1.54625	2.86375	4.20937	5.50687	-0.779	-0.336	0.256	0.978	2.82	5.29	7.9	10.4
								0.1362	-1.45	-0.99	-0.44	0.36	1.87	3.52	5.26	6.98	-0.952	-0.533	-0.233	0.633	2.88	5.48	8.15	10.6013			0.1362	-1.45063	-0.95188	-0.36688	0.41	1.53625	2.8675	4.20375	5.49875	-0.781	-0.334	0.249	0.969	2.82	5.28	7.89	10.4
								0.1364	-1.46	-0.98	-0.43	0.37	1.87	3.52	5.26	6.98	-0.96	-0.528	-0.24	0.622	2.88	5.5	8.16	10.5956			0.1364	-1.45125	-0.94813	-0.37	0.40625	1.53937	2.86063	4.21312	5.505	-0.781	-0.322	0.252	0.969	2.83	5.29	7.92	10.4
								0.1366	-1.45	-0.98	-0.44	0.37	1.9	3.52	5.27	6.99	-0.948	-0.537	-0.239	0.626	2.89	5.49	8.14	10.5944			0.1366	-1.45	-0.95313	-0.37125	0.413125	1.54375	2.86625	4.21312	5.51125	-0.778	-0.331	0.256	0.976	2.82	5.29	7.92	10.4
								0.1368	-1.46	-0.98	-0.47	0.36	1.87	3.52	5.27	6.98	-0.961	-0.536	-0.25	0.623	2.88	5.51	8.13	10.5938			0.1368	-1.44438	-0.95	-0.36938	0.399375	1.535	2.86813	4.21563	5.50563	-0.773	-0.334	0.262	0.969	2.83	5.3	7.93	10.4
								0.137	-1.46	-0.98	-0.45	0.36	1.88	3.52	5.27	6.99	-0.954	-0.537	-0.251	0.611	2.89	5.51	8.12	10.5938			0.137	-1.44938	-0.95063	-0.375	0.40375	1.53812	2.865	4.20937	5.5075	-0.778	-0.331	0.257	0.979	2.83	5.3	7.93	10.4
								0.1372	-1.46	-0.97	-0.44	0.37	1.87	3.53	5.26	7.06	-0.951	-0.548	-0.241	0.621	2.89	5.49	8.11	10.6031			0.1372	-1.45063	-0.9475	-0.37063	0.395625	1.53625	2.8675	4.21312	5.50875	-0.771	-0.333	0.255	0.979	2.83	5.29	7.93	10.4
								0.1374	-1.46	-0.98	-0.45	0.35	1.88	3.53	5.27	6.99	-0.955	-0.547	-0.241	0.629	2.9	5.49	8.12	10.6056			0.1374	-1.44688	-0.9475	-0.365	0.4025	1.5325	2.8625	4.20875	5.5125	-0.782	-0.331	0.253	0.979	2.82	5.29	7.93	10.4
								0.1376	-1.46	-0.98	-0.45	0.36	1.88	3.53	5.28	7	-0.959	-0.539	-0.23	0.619	2.91	5.51	8.11	10.59			0.1376	-1.4525	-0.94438	-0.37625	0.39375	1.53563	2.8675	4.215	5.51813	-0.779	-0.326	0.254	0.988	2.84	5.29	7.94	10.4
								0.1378	-1.46	-0.98	-0.45	0.36	1.88	3.53	5.28	7	-0.952	-0.535	-0.221	0.616	2.9	5.51	8.12	10.6019			0.1378	-1.44563	-0.94125	-0.36813	0.403125	1.53687	2.86437	4.21812	5.5075	-0.78	-0.338	0.254	0.983	2.84	5.29	7.93	10.4
								0.138	-1.45	-0.98	-0.45	0.35	1.89	3.53	5.29	7	-0.956	-0.532	-0.219	0.614	2.9	5.51	8.12	10.5963			0.138	-1.44625	-0.95	-0.37625	0.400625	1.535	2.86063	4.21938	5.5175	-0.778	-0.335	0.243	0.983	2.85	5.3	7.93	10.4
								0.1382	-1.46	-0.98	-0.45	0.36	1.88	3.53	5.28	7	-0.958	-0.526	-0.221	0.603	2.89	5.5	8.13	10.6156			0.1382	-1.45125	-0.94188	-0.37813	0.395	1.54	2.86563	4.22	5.51813	-0.786	-0.339	0.241	0.979	2.86	5.29	7.92	10.4
								0.1384	-1.45	-0.99	-0.45	0.36	1.89	3.53	5.28	7.01	-0.959	-0.524	-0.222	0.614	2.9	5.51	8.12	10.6125			0.1384	-1.44438	-0.9475	-0.3725	0.394375	1.53625	2.865	4.22125	5.51375	-0.775	-0.345	0.246	0.97	2.84	5.3	7.91	10.4
								0.1386	-1.46	-0.98	-0.45	0.36	1.88	3.53	5.27	6.99	-0.955	-0.528	-0.241	0.625	2.89	5.5	8.12	10.6056			0.1386	-1.4475	-0.94438	-0.3775	0.395	1.53563	2.865	4.22187	5.52125	-0.783	-0.341	0.233	0.979	2.83	5.3	7.9	10.4
								0.1388	-1.46	-0.98	-0.45	0.36	1.88	3.54	5.27	6.99	-0.954	-0.538	-0.236	0.623	2.89	5.51	8.13	10.6163			0.1388	-1.45188	-0.94438	-0.37875	0.389375	1.53937	2.87	4.2225	5.5225	-0.783	-0.346	0.24	0.976	2.82	5.29	7.91	10.4
								0.139	-1.45	-0.99	-0.45	0.35	1.88	3.53	5.28	7	-0.954	-0.532	-0.241	0.634	2.88	5.5	8.14	10.6063			0.139	-1.44313	-0.94563	-0.37313	0.399375	1.53188	2.86625	4.23	5.51875	-0.783	-0.346	0.239	0.974	2.82	5.29	7.91	10.4
								0.1392	-1.45	-0.98	-0.46	0.36	1.88	3.53	5.27	7	-0.951	-0.526	-0.239	0.638	2.87	5.52	8.13	10.5831			0.1392	-1.44813	-0.95125	-0.38	0.390625	1.53812	2.8625	4.22625	5.5275	-0.775	-0.341	0.239	0.968	2.82	5.3	7.9	10.4
								0.1394	-1.49	-0.98	-0.45	0.37	1.88	3.53	5.28	6.99	-0.946	-0.54	-0.233	0.634	2.88	5.53	8.12	10.5994			0.1394	-1.44563	-0.9475	-0.38063	0.399375	1.53812	2.86563	4.23125	5.52813	-0.788	-0.348	0.242	0.963	2.82	5.29	7.9	10.4
								0.1396	-1.45	-0.98	-0.46	0.36	1.88	3.54	5.29	7	-0.954	-0.531	-0.259	0.641	2.89	5.52	8.12	10.595			0.1396	-1.4425	-0.94813	-0.375	0.39125	1.53937	2.86125	4.23125	5.52187	-0.781	-0.341	0.239	0.964	2.81	5.29	7.91	10.4
								0.1398	-1.46	-0.98	-0.46	0.34	1.88	3.54	5.29	6.99	-0.958	-0.533	-0.263	0.636	2.88	5.52	8.12	10.6013			0.1398	-1.44625	-0.95063	-0.37688	0.393125	1.5375	2.86937	4.23187	5.53	-0.783	-0.341	0.23	0.957	2.81	5.31	7.92	10.4
								0.14	-1.45	-0.98	-0.46	0.36	1.88	3.54	5.29	6.99	-0.951	-0.538	-0.269	0.639	2.88	5.52	8.12	10.6025			0.14	-1.47688	-0.95188	-0.37688	0.39125	1.53625	2.87438	4.22875	5.53062	-0.775	-0.341	0.241	0.945	2.8	5.31	7.92	10.4
								0.1402	-1.45	-0.98	-0.46	0.36	1.88	3.54	5.29	7	-0.959	-0.535	-0.273	0.656	2.87	5.54	8.11	10.5906			0.1402	-1.44375	-0.95125	-0.38125	0.394375	1.53875	2.87562	4.23187	5.525	-0.783	-0.346	0.238	0.948	2.81	5.31	7.9	10.4
								0.1404	-1.46	-0.99	-0.45	0.36	1.88	3.54	5.29	7.01	-0.951	-0.531	-0.263	0.653	2.87	5.51	8.12	10.59			0.1404	-1.44875	-0.94813	-0.37938	0.39	1.53	2.875	4.225	5.52875	-0.782	-0.338	0.243	0.956	2.8	5.31	7.9	10.4
								0.1406	-1.45	-0.98	-0.46	0.37	1.88	3.54	5.29	7.01	-0.949	-0.536	-0.254	0.654	2.86	5.52	8.11	10.5906			0.1406	-1.44688	-0.95313	-0.38063	0.395	1.53625	2.87938	4.235	5.53	-0.784	-0.346	0.234	0.943	2.8	5.31	7.9	10.4
								0.1408	-1.45	-0.98	-0.46	0.36	1.87	3.53	5.3	7.01	-0.948	-0.541	-0.253	0.653	2.87	5.5	8.11	10.5731			0.1408	-1.445	-0.96	-0.385	0.38875	1.53625	2.87062	4.23438	5.52625	-0.794	-0.337	0.248	0.951	2.8	5.31	7.91	10.4
								0.141	-1.46	-0.98	-0.46	0.36	1.87	3.53	5.29	7.01	-0.953	-0.543	-0.231	0.665	2.87	5.5	8.1	10.5888			0.141	-1.45	-0.95625	-0.39188	0.39125	1.5175	2.87188	4.23688	5.53313	-0.778	-0.333	0.234	0.953	2.8	5.31	7.9	10.4
								0.1412	-1.45	-0.99	-0.46	0.36	1.87	3.54	5.3	7.02	-0.949	-0.538	-0.223	0.666	2.87	5.48	8.1	10.5875			0.1412	-1.44563	-0.955	-0.385	0.39125	1.53625	2.87438	4.24625	5.525	-0.793	-0.339	0.24	0.961	2.81	5.32	7.91	10.4
								0.1414	-1.45	-0.99	-0.46	0.37	1.87	3.53	5.3	7.01	-0.954	-0.534	-0.216	0.673	2.89	5.49	8.09	10.59			0.1414	-1.44	-0.95813	-0.385	0.390625	1.53313	2.87375	4.24188	5.53313	-0.789	-0.338	0.24	0.953	2.83	5.33	7.9	10.4
								0.1416	-1.46	-0.99	-0.45	0.37	1.88	3.54	5.3	7.01	-0.945	-0.536	-0.205	0.659	2.89	5.49	8.09	10.5988			0.1416	-1.44938	-0.95625	-0.38875	0.386875	1.53313	2.87312	4.2425	5.53562	-0.789	-0.332	0.233	0.951	2.82	5.32	7.91	10.4
								0.1418	-1.45	-0.99	-0.45	0.38	1.87	3.54	5.3	7.01	-0.949	-0.531	-0.205	0.66	2.89	5.49	8.1	10.5906			0.1418	-1.44375	-0.95688	-0.3875	0.3925	1.54	2.8675	4.24625	5.52813	-0.79	-0.339	0.236	0.946	2.82	5.32	7.9	10.4
								0.142	-1.45	-0.99	-0.46	0.36	1.87	3.53	5.3	7.01	-0.949	-0.532	-0.198	0.663	2.89	5.51	8.11	10.5913			0.142	-1.44	-0.94625	-0.39125	0.38875	1.53812	2.86937	4.23813	5.5325	-0.779	-0.336	0.229	0.944	2.81	5.33	7.9	10.4
								0.1422	-1.45	-0.99	-0.45	0.37	1.87	3.53	5.3	7.01	-0.943	-0.531	-0.206	0.656	2.9	5.51	8.11	10.5825			0.1422	-1.44813	-0.95438	-0.38875	0.39375	1.53687	2.87625	4.2375	5.53625	-0.786	-0.331	0.233	0.942	2.82	5.34	7.89	10.4
								0.1424	-1.44	-0.99	-0.45	0.38	1.86	3.54	5.3	7.01	-0.961	-0.531	-0.201	0.669	2.89	5.51	8.12	10.59			0.1424	-1.4475	-0.95375	-0.3825	0.38625	1.54625	2.87375	4.22938	5.59625	-0.788	-0.339	0.231	0.948	2.84	5.35	7.89	10.4
								0.1426	-1.45	-0.99	-0.45	0.38	1.87	3.53	5.31	7.01	-0.948	-0.523	-0.197	0.666	2.9	5.51	8.11	10.6013			0.1426	-1.44	-0.95	-0.39313	0.3925	1.53812	2.87125	4.23625	5.52688	-0.791	-0.328	0.236	0.953	2.83	5.36	7.89	10.4
								0.1428	-1.45	-1	-0.45	0.39	1.87	3.54	5.31	7.02	-0.944	-0.53	-0.179	0.658	2.89	5.52	8.11	10.5956			0.1428	-1.44438	-0.95125	-0.38875	0.3925	1.54313	2.8775	4.235	5.54188	-0.789	-0.331	0.236	0.954	2.84	5.35	7.91	10.4
								0.143	-1.44	-0.99	-0.46	0.38	1.86	3.54	5.31	7.02	-0.948	-0.544	-0.198	0.666	2.9	5.53	8.13	10.6056			0.143	-1.44375	-0.95375	-0.39313	0.386875	1.53812	2.93125	4.22813	5.54188	-0.791	-0.335	0.238	0.963	2.83	5.36	7.89	10.4
								0.1432	-1.45	-0.99	-0.45	0.38	1.86	3.54	5.32	7.02	-0.95	-0.526	-0.183	0.668	2.89	5.52	8.12	10.5988			0.1432	-1.44563	-0.95063	-0.38938	0.37625	1.54375	2.86125	4.235	5.54312	-0.784	-0.335	0.236	0.963	2.84	5.36	7.9	10.4
								0.1434	-1.45	-0.99	-0.45	0.38	1.86	3.6	5.31	7.02	-0.948	-0.524	-0.194	0.64	2.89	5.52	8.12	10.5994			0.1434	-1.44563	-0.95375	-0.38313	0.39125	1.5375	2.87562	4.2325	5.54938	-0.786	-0.325	0.236	0.968	2.85	5.36	7.9	10.4
								0.1436	-1.45	-0.99	-0.45	0.37	1.85	3.54	5.31	7.01	-0.948	-0.53	-0.181	0.657	2.9	5.51	8.12	10.6225			0.1436	-1.44063	-0.95125	-0.39313	0.389375	1.54	2.87	4.22813	5.5425	-0.789	-0.336	0.228	0.95	2.84	5.37	7.89	10.4
								0.1438	-1.45	-0.99	-0.45	0.37	1.86	3.55	5.32	7.01	-0.949	-0.534	-0.181	0.666	2.89	5.53	8.11	10.615			0.1438	-1.44313	-0.9575	-0.38563	0.386875	1.54188	2.87	4.23125	5.54437	-0.782	-0.331	0.231	0.966	2.84	5.37	7.9	10.4
								0.144	-1.45	-1	-0.45	0.37	1.86	3.56	5.31	7.01	-0.949	-0.535	-0.18	0.664	2.88	5.51	8.09	10.6225			0.144	-1.44313	-0.955	-0.38625	0.396875	1.54375	2.87875	4.23062	5.55063	-0.789	-0.335	0.231	0.973	2.84	5.37	7.9	10.4
								0.1442	-1.45	-0.99	-0.45	0.37	1.85	3.55	5.31	7	-0.949	-0.536	-0.178	0.673	2.89	5.53	8.11	10.6219			0.1442	-1.44438	-0.95625	-0.3875	0.39	1.53937	2.86875	4.225	5.55	-0.782	-0.332	0.229	0.97	2.85	5.37	7.9	10.4
								0.1444	-1.45	-0.99	-0.45	0.37	1.85	3.56	5.31	6.99	-0.952	-0.528	-0.184	0.666	2.88	5.53	8.11	10.635			0.1444	-1.44875	-0.97563	-0.38813	0.3875	1.54125	2.87688	4.22813	5.55187	-0.781	-0.333	0.238	0.966	2.85	5.36	7.89	10.4
								0.1446	-1.45	-0.99	-0.45	0.38	1.85	3.56	5.31	7	-0.951	-0.538	-0.169	0.676	2.9	5.53	8.12	10.6519			0.1446	-1.44375	-0.95688	-0.38375	0.39375	1.54188	2.87812	4.22625	5.55687	-0.789	-0.341	0.229	0.974	2.87	5.36	7.89	10.4
								0.1448	-1.45	-1	-0.45	0.37	1.84	3.55	5.31	7	-0.942	-0.536	-0.181	0.671	2.9	5.53	8.12	10.6363			0.1448	-1.44375	-0.96063	-0.39625	0.395	1.53875	2.87688	4.23	5.54688	-0.781	-0.327	0.23	0.969	2.85	5.37	7.89	10.4
								0.145	-1.45	-1	-0.45	0.37	1.86	3.56	5.32	7.01	-0.95	-0.537	-0.18	0.679	2.89	5.54	8.12	10.6419			0.145	-1.43938	-0.95688	-0.3925	0.39125	1.54125	2.87312	4.23062	5.55125	-0.793	-0.335	0.218	0.979	2.86	5.37	7.89	10.4
								0.1452	-1.45	-1	-0.46	0.38	1.86	3.56	5.31	7.02	-0.95	-0.536	-0.188	0.678	2.88	5.54	8.11	10.6481			0.1452	-1.4475	-0.95563	-0.3875	0.390625	1.535	2.8825	4.22687	5.55813	-0.784	-0.334	0.227	0.972	2.86	5.36	7.89	10.4
								0.1454	-1.45	-1	-0.45	0.37	1.84	3.55	5.32	7.02	-0.942	-0.539	-0.189	0.678	2.88	5.54	8.12	10.6556			0.1454	-1.44063	-0.95563	-0.39125	0.403125	1.54188	2.87625	4.2275	5.5525	-0.779	-0.338	0.226	0.975	2.87	5.36	7.88	10.4
								0.1456	-1.44	-0.99	-0.46	0.38	1.85	3.55	5.3	7.02	-0.949	-0.526	-0.176	0.668	2.88	5.53	8.11	10.6388			0.1456	-1.445	-0.96375	-0.38625	0.395	1.53563	2.875	4.23187	5.56125	-0.784	-0.334	0.223	0.976	2.86	5.38	7.89	10.4
								0.1458	-1.45	-0.99	-0.46	0.37	1.85	3.56	5.31	7.01	-0.946	-0.534	-0.176	0.668	2.89	5.53	8.1	10.6625			0.1458	-1.44438	-0.95375	-0.37938	0.3975	1.53125	2.87938	4.23688	5.55563	-0.791	-0.34	0.233	0.979	2.87	5.37	7.87	10.4
								0.146	-1.45	-0.99	-0.46	0.37	1.84	3.55	5.31	7.02	-0.948	-0.532	-0.178	0.662	2.9	5.54	8.12	10.6569			0.146	-1.4475	-0.96438	-0.385	0.395	1.53937	2.87438	4.23625	5.56187	-0.783	-0.338	0.226	0.969	2.87	5.39	7.89	10.4
								0.1462	-1.45	-0.99	-0.46	0.37	1.86	3.55	5.31	7.01	-0.95	-0.534	-0.166	0.668	2.91	5.53	8.14	10.6644			0.1462	-1.4425	-0.95813	-0.3825	0.399375	1.53375	2.88125	4.24	5.56125	-0.786	-0.338	0.226	0.963	2.88	5.38	7.9	10.4
								0.1464	-1.45	-1	-0.47	0.37	1.83	3.56	5.31	7.01	-0.949	-0.533	-0.174	0.657	2.91	5.54	8.14	10.66			0.1464	-1.44563	-0.96438	-0.39438	0.4	1.52937	2.88	4.23688	5.55438	-0.789	-0.34	0.219	0.965	2.87	5.38	7.91	10.4
								0.1466	-1.45	-0.99	-0.47	0.36	1.85	3.56	5.32	7.02	-0.944	-0.524	-0.161	0.658	2.9	5.54	8.15	10.6625			0.1466	-1.45188	-0.95438	-0.38938	0.400625	1.535	2.8775	4.23688	5.55938	-0.783	-0.336	0.215	0.963	2.86	5.39	7.91	10.4
								0.1468	-1.45	-1	-0.47	0.37	1.85	3.56	5.37	7.01	-0.948	-0.534	-0.166	0.651	2.91	5.54	8.14	10.6731			0.1468	-1.44875	-0.95938	-0.38875	0.39625	1.53062	2.88687	4.2475	5.55875	-0.791	-0.339	0.216	0.974	2.88	5.37	7.9	10.4
								0.147	-1.45	-0.99	-0.45	0.36	1.85	3.57	5.3	7.02	-0.949	-0.531	-0.176	0.664	2.92	5.54	8.14	10.6613			0.147	-1.44375	-0.955	-0.39438	0.4	1.53625	2.8775	4.2425	5.56438	-0.793	-0.341	0.22	0.963	2.86	5.37	7.91	10.4
								0.1472	-1.45	-0.99	-0.47	0.36	1.85	3.56	5.31	7.02	-0.958	-0.539	-0.169	0.658	2.91	5.53	8.14	10.655			0.1472	-1.44688	-0.96188	-0.3925	0.386875	1.53625	2.88063	4.24437	5.55938	-0.793	-0.347	0.227	0.973	2.85	5.37	7.92	10.4
								0.1474	-1.45	-0.99	-0.47	0.37	1.86	3.57	5.3	7.03	-0.948	-0.541	-0.172	0.662	2.92	5.54	8.16	10.6569			0.1474	-1.45	-0.96563	-0.38438	0.399375	1.54	2.88375	4.24437	5.56438	-0.782	-0.343	0.22	0.976	2.85	5.36	7.91	10.4
								0.1476	-1.45	-0.98	-0.47	0.37	1.86	3.56	5.31	7.01	-0.943	-0.533	-0.183	0.668	2.92	5.53	8.16	10.6619			0.1476	-1.44188	-0.96313	-0.38438	0.3925	1.54812	2.88437	4.2425	5.56187	-0.793	-0.341	0.222	0.969	2.85	5.38	7.91	10.4
								0.1478	-1.45	-0.99	-0.46	0.37	1.85	3.56	5.3	7.02	-0.953	-0.543	-0.177	0.664	2.9	5.54	8.16	10.6563			0.1478	-1.45125	-0.965	-0.3825	0.39375	1.5525	2.88187	4.245	5.56813	-0.788	-0.338	0.221	0.979	2.85	5.36	7.93	10.4
								0.148	-1.46	-0.99	-0.47	0.37	1.86	3.57	5.29	7.01	-0.951	-0.532	-0.178	0.669	2.92	5.53	8.16	10.6613			0.148	-1.44813	-0.95813	-0.38875	0.39625	1.5525	2.89188	4.2525	5.5575	-0.786	-0.342	0.221	0.976	2.85	5.38	7.92	10.4
								0.1482	-1.45	-0.99	-0.47	0.37	1.85	3.57	5.3	7.02	-0.951	-0.535	-0.186	0.679	2.92	5.54	8.16	10.6606			0.1482	-1.4475	-0.95625	-0.38125	0.395	1.55625	2.8825	4.24625	5.5575	-0.789	-0.337	0.227	0.976	2.86	5.38	7.92	10.4
								0.1484	-1.45	-0.99	-0.47	0.37	1.85	3.57	5.29	7.03	-0.953	-0.526	-0.187	0.675	2.92	5.54	8.14	10.6625			0.1484	-1.44813	-0.96438	-0.38125	0.39625	1.56313	2.88125	4.25063	5.55938	-0.784	-0.341	0.223	0.988	2.86	5.37	7.93	10.4
								0.1486	-1.45	-0.98	-0.47	0.37	1.86	3.57	5.29	7.02	-0.948	-0.531	-0.188	0.684	2.93	5.53	8.14	10.6569			0.1486	-1.44938	-0.95875	-0.38063	0.390625	1.55937	2.88625	4.2525	5.55125	-0.791	-0.341	0.218	0.988	2.87	5.37	7.94	10.4
								0.1488	-1.45	-1	-0.46	0.37	1.86	3.57	5.29	7.03	-0.948	-0.526	-0.2	0.688	2.92	5.54	8.13	10.6663			0.1488	-1.43875	-0.96	-0.39125	0.39	1.56375	2.88437	4.24125	5.5575	-0.781	-0.336	0.227	0.986	2.88	5.37	7.95	10.4
								0.149	-1.46	-0.99	-0.48	0.38	1.86	3.56	5.3	7.02	-0.951	-0.531	-0.191	0.685	2.92	5.52	8.15	10.6631			0.149	-1.44688	-0.96063	-0.38063	0.38875	1.56187	2.89125	4.25312	5.555	-0.782	-0.346	0.214	0.993	2.88	5.37	7.93	10.4
								0.1492	-1.45	-0.99	-0.47	0.37	1.86	3.58	5.3	7.03	-0.951	-0.532	-0.181	0.682	2.91	5.52	8.14	10.6756			0.1492	-1.45125	-0.96063	-0.38125	0.3925	1.56125	2.8875	4.24625	5.54563	-0.786	-0.343	0.221	0.983	2.89	5.36	7.91	10.4
								0.1494	-1.45	-0.99	-0.47	0.37	1.86	3.57	5.3	7.03	-0.956	-0.538	-0.178	0.691	2.9	5.53	8.15	10.6631			0.1494	-1.44813	-0.9575	-0.39188	0.3875	1.57	2.89562	4.24	5.54563	-0.788	-0.34	0.211	0.986	2.88	5.37	7.92	10.4
								0.1496	-1.48	-1	-0.47	0.37	1.86	3.57	5.31	7.03	-0.949	-0.539	-0.18	0.683	2.88	5.53	8.13	10.6638			0.1496	-1.45063	-0.96438	-0.375	0.39375	1.56375	2.88875	4.24563	5.54625	-0.778	-0.343	0.22	0.992	2.9	5.36	7.9	10.4
								0.1498	-1.45	-1	-0.48	0.36	1.86	3.59	5.3	7.03	-0.95	-0.54	-0.187	0.699	2.89	5.52	8.14	10.6669			0.1498	-1.44438	-0.96375	-0.37563	0.394375	1.56438	2.89625	4.245	5.545	-0.791	-0.336	0.217	0.987	2.89	5.36	7.9	10.4
								0.15	-1.46	-1	-0.48	0.35	1.87	3.57	5.31	7.02	-0.954	-0.528	-0.188	0.688	2.89	5.52	8.14	10.6619			0.15	-1.45125	-0.96188	-0.37875	0.3925	1.57062	2.88937	4.24688	5.54563	-0.784	-0.342	0.217	0.988	2.9	5.36	7.9	10.4
								0.1502	-1.46	-1	-0.48	0.36	1.88	3.58	5.3	7.03	-0.946	-0.536	-0.178	0.689	2.88	5.53	8.13	10.655			0.1502	-1.46625	-0.96188	-0.37625	0.391875	1.56375	2.8875	4.22875	5.5425	-0.778	-0.343	0.223	0.976	2.88	5.35	7.9	10.4
								0.1504	-1.46	-1	-0.48	0.37	1.87	3.58	5.29	7.03	-0.956	-0.534	-0.176	0.706	2.89	5.52	8.14	10.6575			0.1504	-1.445	-0.9575	-0.3825	0.396875	1.56812	2.89	4.25125	5.54063	-0.784	-0.343	0.226	0.966	2.89	5.37	7.91	10.4
								0.1506	-1.45	-0.99	-0.48	0.36	1.87	3.58	5.29	7.03	-0.951	-0.534	-0.184	0.701	2.9	5.54	8.14	10.6613			0.1506	-1.45063	-0.96625	-0.37938	0.39	1.6225	2.89125	4.24937	5.54812	-0.785	-0.346	0.22	0.971	2.9	5.37	7.91	10.4
								0.1508	-1.46	-1	-0.48	0.37	1.87	3.58	5.28	7.04	-0.953	-0.533	-0.178	0.714	2.91	5.53	8.14	10.6669			0.1508	-1.45125	-0.9575	-0.41	0.390625	1.55313	2.8975	4.25375	5.54188	-0.779	-0.343	0.222	0.974	2.89	5.37	7.91	10.4
								0.151	-1.46	-1	-0.48	0.37	1.88	3.57	5.29	7.03	-0.953	-0.531	-0.176	0.721	2.92	5.53	8.16	10.6606			0.151	-1.44438	-0.96	-0.38188	0.3975	1.56375	2.88313	4.25125	5.5425	-0.794	-0.343	0.224	0.973	2.89	5.38	7.92	10.4
								0.1512	-1.45	-1	-0.48	0.37	1.88	3.57	5.27	7.05	-0.954	-0.541	-0.176	0.714	2.9	5.54	8.17	10.6731			0.1512	-1.44938	-0.96063	-0.38313	0.3875	1.57	2.88625	4.25563	5.54688	-0.788	-0.342	0.229	0.979	2.88	5.38	7.91	10.4
								0.1514	-1.46	-1	-0.48	0.37	1.87	3.58	5.28	7.03	-0.948	-0.538	-0.181	0.726	2.9	5.53	8.17	10.6675			0.1514	-1.44875	-0.9575	-0.38438	0.391875	1.565	2.8925	4.25188	5.54563	-0.784	-0.341	0.222	0.979	2.89	5.39	7.91	10.4
								0.1516	-1.45	-1	-0.49	0.38	1.88	3.57	5.28	7.02	-0.96	-0.537	-0.184	0.728	2.91	5.52	8.15	10.6644			0.1516	-1.45125	-0.9575	-0.38375	0.395	1.56563	2.89	4.26	5.55375	-0.783	-0.336	0.224	0.968	2.9	5.39	7.91	10.4
								0.1518	-1.46	-1	-0.48	0.37	1.87	3.57	5.29	7.02	-0.951	-0.546	-0.188	0.735	2.93	5.54	8.15	10.665			0.1518	-1.45	-0.95688	-0.38125	0.39	1.56438	2.89438	4.25687	5.55312	-0.78	-0.346	0.223	0.982	2.89	5.37	7.9	10.4
								0.152	-1.46	-1	-0.49	0.38	1.88	3.58	5.29	7.01	-0.954	-0.541	-0.192	0.754	2.93	5.54	8.15	10.6606			0.152	-1.445	-0.95875	-0.38313	0.391875	1.56375	2.89	4.26	5.55625	-0.778	-0.333	0.221	0.974	2.9	5.38	7.91	10.4
								0.1522	-1.46	-0.99	-0.47	0.39	1.87	3.58	5.3	7.02	-0.954	-0.544	-0.209	0.756	2.93	5.54	8.15	10.6538			0.1522	-1.4525	-0.95438	-0.38438	0.399375	1.56375	2.8975	4.255	5.55625	-0.787	-0.34	0.222	0.978	2.91	5.39	7.91	10.4
								0.1524	-1.46	-0.99	-0.47	0.38	1.87	3.57	5.29	7.03	-0.945	-0.54	-0.207	0.761	2.92	5.56	8.14	10.6544			0.1524	-1.445	-0.95188	-0.38188	0.39375	1.56937	2.89625	4.26187	5.55563	-0.781	-0.339	0.218	0.978	2.9	5.38	7.9	10.4
								0.1526	-1.46	-0.99	-0.48	0.39	1.86	3.58	5.29	7.02	-0.968	-0.538	-0.204	0.76	2.93	5.55	8.13	10.6613			0.1526	-1.44813	-0.9575	-0.37875	0.393125	1.5675	2.89438	4.25875	5.58125	-0.781	-0.336	0.219	0.974	2.9	5.39	7.92	10.4
								0.1528	-1.46	-0.99	-0.47	0.38	1.87	3.57	5.29	7.03	-0.949	-0.552	-0.209	0.762	2.94	5.55	8.13	10.6431			0.1528	-1.45063	-0.95	-0.38625	0.45875	1.56937	2.89812	4.26	5.54938	-0.787	-0.342	0.223	0.981	2.89	5.37	7.9	10.4
								0.153	-1.46	-0.99	-0.48	0.39	1.87	3.58	5.29	7.03	-0.956	-0.541	-0.19	0.757	2.92	5.55	8.12	10.6569			0.153	-1.45438	-0.95688	-0.38	0.3875	1.57187	2.89125	4.26187	5.56562	-0.786	-0.341	0.224	0.979	2.9	5.38	7.9	10.4
								0.1532	-1.46	-0.99	-0.48	0.38	1.87	3.57	5.29	7.02	-0.957	-0.552	-0.21	0.758	2.93	5.53	8.14	10.6544			0.1532	-1.445	-0.9525	-0.38125	0.40375	1.56062	2.89625	4.26	5.56125	-0.78	-0.344	0.227	0.976	2.9	5.38	7.91	10.4
								0.1534	-1.46	-0.99	-0.48	0.39	1.86	3.58	5.3	7.02	-0.962	-0.532	-0.213	0.754	2.93	5.55	8.13	10.6688			0.1534	-1.45188	-0.95125	-0.3875	0.3975	1.57	2.87375	4.26	5.56125	-0.783	-0.343	0.227	0.974	2.89	5.37	7.92	10.4
								0.1536	-1.46	-0.99	-0.48	0.39	1.87	3.58	5.29	7.03	-0.953	-0.537	-0.211	0.769	2.93	5.54	8.11	10.6675			0.1536	-1.45063	-0.95188	-0.38	0.395	1.5725	2.89562	4.265	5.57	-0.784	-0.346	0.229	0.98	2.9	5.37	7.92	10.4
								0.1538	-1.46	-1	-0.48	0.39	1.87	3.57	5.3	7.02	-0.955	-0.544	-0.221	0.772	2.94	5.53	8.11	10.6719			0.1538	-1.44375	-0.95375	-0.37875	0.396875	1.57062	2.88875	4.26187	5.5625	-0.774	-0.343	0.231	0.978	2.92	5.36	7.91	10.4
								0.154	-1.46	-1	-0.48	0.39	1.87	3.58	5.29	7.03	-0.952	-0.546	-0.234	0.764	2.95	5.53	8.13	10.6675			0.154	-1.45125	-0.88813	-0.3825	0.400625	1.57313	2.8875	4.26125	5.565	-0.786	-0.354	0.238	0.981	2.91	5.35	7.92	10.4
								0.1542	-1.46	-1	-0.49	0.4	1.87	3.58	5.3	7.03	-0.954	-0.544	-0.234	0.759	2.93	5.54	8.13	10.6619			0.1542	-1.45188	-0.96375	-0.37875	0.39625	1.57563	2.89	4.26438	5.55375	-0.778	-0.347	0.227	0.978	2.91	5.37	7.9	10.4
								0.1544	-1.46	-0.99	-0.49	0.39	1.87	3.58	5.29	7.01	-0.955	-0.548	-0.228	0.75	2.94	5.54	8.13	10.6681			0.1544	-1.4475	-0.9575	-0.38375	0.396875	1.56937	2.89	4.26	5.55625	-0.783	-0.343	0.225	0.974	2.91	5.35	7.9	10.4
								0.1546	-1.46	-0.98	-0.49	0.39	1.87	3.58	5.3	7.02	-0.955	-0.532	-0.244	0.751	2.95	5.55	8.14	10.6706			0.1546	-1.45	-0.95188	-0.3825	0.395625	1.5775	2.895	4.2625	5.555	-0.782	-0.35	0.231	0.979	2.91	5.36	7.9	10.4
								0.1548	-1.46	-0.99	-0.5	0.39	1.87	3.58	5.3	7.03	-0.948	-0.544	-0.229	0.749	2.94	5.55	8.13	10.6575			0.1548	-1.44938	-0.95625	-0.37625	0.39625	1.57187	2.885	4.2675	5.55375	-0.781	-0.349	0.219	0.983	2.9	5.35	7.9	10.4
								0.155	-1.46	-0.98	-0.49	0.4	1.87	3.58	5.3	7.03	-0.955	-0.538	-0.226	0.751	2.95	5.55	8.14	10.6669			0.155	-1.45313	-0.95125	-0.37813	0.403125	1.58062	2.8875	4.26125	5.56125	-0.774	-0.343	0.223	0.977	2.9	5.36	7.91	10.4
								0.1552	-1.46	-0.98	-0.49	0.4	1.87	3.58	5.3	7.02	-0.955	-0.535	-0.224	0.748	2.94	5.54	8.15	10.6788			0.1552	-1.44688	-0.95688	-0.38438	0.403125	1.58187	2.885	4.26125	5.55438	-0.781	-0.34	0.223	0.984	2.9	5.35	7.92	10.4
								0.1554	-1.46	-0.99	-0.5	0.4	1.87	3.58	5.3	7.02	-0.961	-0.534	-0.227	0.748	2.93	5.54	8.15	10.6756			0.1554	-1.45063	-0.95188	-0.38	0.39625	1.58312	2.88	4.26187	5.55625	-0.774	-0.346	0.209	0.976	2.9	5.36	7.9	10.4
								0.1556	-1.46	-0.99	-0.49	0.39	1.87	3.58	5.3	7.03	-0.956	-0.528	-0.221	0.746	2.93	5.54	8.16	10.6738			0.1556	-1.45	-0.95313	-0.3775	0.40375	1.57875	2.88437	4.26063	5.54563	-0.783	-0.348	0.218	0.974	2.9	5.36	7.91	10.4
								0.1558	-1.46	-0.99	-0.5	0.4	1.88	3.58	5.3	7.02	-0.956	-0.531	-0.219	0.743	2.93	5.56	8.15	10.6794			0.1558	-1.4475	-0.94938	-0.38125	0.404375	1.58062	2.88313	4.26	5.5525	-0.781	-0.351	0.223	0.979	2.9	5.35	7.91	10.4
								0.156	-1.46	-0.98	-0.5	0.4	1.88	3.58	5.3	7.02	-0.959	-0.534	-0.208	0.759	2.92	5.56	8.14	10.6813			0.156	-1.44813	-0.95313	-0.3775	0.398125	1.57438	2.88187	4.26562	5.545	-0.774	-0.349	0.221	0.973	2.9	5.35	7.92	10.4
								0.1562	-1.45	-0.99	-0.5	0.4	1.89	3.58	5.3	7.01	-0.955	-0.538	-0.219	0.751	2.93	5.57	8.15	10.6669			0.1562	-1.45313	-0.95063	-0.38188	0.401875	1.57937	2.87875	4.25563	5.54938	-0.778	-0.346	0.225	0.973	2.9	5.35	7.93	10.4
								0.1564	-1.45	-0.99	-0.5	0.41	1.89	3.58	5.3	7.03	-0.943	-0.539	-0.222	0.746	2.93	5.57	8.14	10.6713			0.1564	-1.45	-0.95125	-0.37875	0.400625	1.57688	2.88375	4.26125	5.54688	-0.775	-0.349	0.235	0.978	2.9	5.36	7.92	10.4
								0.1566	-1.46	-1	-0.5	0.41	1.91	3.58	5.29	7.02	-0.956	-0.535	-0.208	0.758	2.94	5.56	8.14	10.6744			0.1566	-1.445	-0.95625	-0.38563	0.404375	1.58062	2.87875	4.26063	5.5525	-0.781	-0.351	0.228	0.973	2.91	5.36	7.93	10.4
								0.1568	-1.45	-0.99	-0.54	0.41	1.89	3.57	5.3	7.03	-0.956	-0.535	-0.208	0.749	2.96	5.56	8.15	10.6631			0.1568	-1.44938	-0.955	-0.37938	0.400625	1.57062	2.88	4.26312	5.54688	-0.779	-0.35	0.231	0.983	2.91	5.34	7.91	10.4
								0.157	-1.45	-1	-0.51	0.41	1.89	3.58	5.3	7.03	-0.958	-0.537	-0.206	0.749	2.95	5.56	8.15	10.675			0.157	-1.4475	-0.94938	-0.3825	0.400625	1.58062	2.88125	4.26063	5.54938	-0.774	-0.346	0.231	0.978	2.91	5.34	7.92	10.4
								0.1572	-1.46	-1	-0.5	0.41	1.88	3.58	5.3	7.08	-0.957	-0.531	-0.206	0.755	2.95	5.57	8.14	10.6938			0.1572	-1.44875	-0.955	-0.38188	0.400625	1.57125	2.88563	4.26	5.55438	-0.78	-0.346	0.213	0.981	2.92	5.35	7.91	10.5
								0.1574	-1.45	-0.99	-0.49	0.4	1.89	3.58	5.31	7.02	-0.953	-0.525	-0.207	0.758	2.94	5.58	8.16	10.6938			0.1574	-1.4475	-0.95063	-0.38938	0.39625	1.56937	2.88437	4.2575	5.55	-0.786	-0.341	0.218	0.976	2.92	5.36	7.91	10.5
								0.1576	-1.45	-1	-0.5	0.41	1.89	3.58	5.31	7.02	-0.957	-0.538	-0.203	0.76	2.94	5.58	8.16	10.7056			0.1576	-1.44938	-0.95188	-0.38	0.399375	1.57	2.88687	4.25938	5.55438	-0.774	-0.349	0.224	0.968	2.9	5.36	7.9	10.5
								0.1578	-1.46	-1	-0.51	0.41	1.88	3.58	5.31	7.01	-0.949	-0.541	-0.213	0.748	2.95	5.57	8.16	10.6875			0.1578	-1.4475	-0.95375	-0.38688	0.405625	1.56812	2.88437	4.25687	5.55375	-0.787	-0.348	0.218	0.975	2.91	5.35	7.91	10.5
								0.158	-1.45	-0.99	-0.5	0.4	1.89	3.58	5.32	7.01	-0.943	-0.54	-0.221	0.76	2.95	5.56	8.15	10.6788			0.158	-1.44688	-0.94625	-0.38438	0.39625	1.57438	2.88187	4.25875	5.55875	-0.78	-0.35	0.22	0.969	2.9	5.35	7.9	10.5
								0.1582	-1.45	-1	-0.5	0.41	1.88	3.58	5.32	7.01	-0.952	-0.531	-0.208	0.758	2.96	5.56	8.17	10.6913			0.1582	-1.44563	-0.95313	-0.39188	0.39625	1.5675	2.88187	4.26438	5.55938	-0.78	-0.353	0.226	0.979	2.89	5.36	7.89	10.5
								0.1584	-1.46	-1	-0.49	0.4	1.89	3.58	5.32	7.01	-0.954	-0.528	-0.221	0.745	2.98	5.56	8.17	10.6931			0.1584	-1.44625	-0.95313	-0.38813	0.40125	1.56438	2.89	4.26063	5.565	-0.783	-0.343	0.218	0.98	2.9	5.37	7.89	10.5
								0.1586	-1.45	-1	-0.49	0.4	1.9	3.58	5.32	7.01	-0.948	-0.547	-0.218	0.746	2.97	5.58	8.15	10.68			0.1586	-1.4475	-0.94625	-0.3825	0.396875	1.55875	2.88313	4.26	5.56438	-0.781	-0.338	0.228	0.987	2.9	5.36	7.9	10.5
								0.1588	-1.45	-1	-0.49	0.41	1.89	3.58	5.33	7.01	-0.955	-0.543	-0.226	0.736	2.98	5.59	8.17	10.6775			0.1588	-1.44688	-0.95438	-0.385	0.396875	1.56563	2.8825	4.265	5.56438	-0.782	-0.351	0.216	0.987	2.9	5.36	7.9	10.5
								0.159	-1.46	-1.01	-0.49	0.4	1.89	3.58	5.31	7.01	-0.953	-0.542	-0.228	0.748	2.97	5.58	8.16	10.6856			0.159	-1.44625	-0.94938	-0.38813	0.395	1.56688	2.88687	4.2575	5.575	-0.788	-0.339	0.222	0.982	2.9	5.36	7.89	10.5
								0.1592	-1.45	-0.99	-0.48	0.4	1.89	3.58	5.31	7.01	-0.944	-0.547	-0.218	0.738	2.97	5.59	8.18	10.6881			0.1592	-1.44313	-0.95125	-0.38563	0.394375	1.56875	2.88937	4.26562	5.57188	-0.775	-0.345	0.214	0.979	2.9	5.36	7.88	10.5
								0.1594	-1.48	-0.99	-0.48	0.4	1.89	3.58	5.32	7.02	-0.955	-0.531	-0.207	0.742	2.97	5.58	8.17	10.695			0.1594	-1.44188	-0.9525	-0.38688	0.395	1.5625	2.88375	4.26938	5.57188	-0.785	-0.348	0.221	0.973	2.9	5.36	7.89	10.5
								0.1596	-1.45	-0.99	-0.48	0.41	1.89	3.57	5.32	7.01	-0.945	-0.54	-0.228	0.74	2.98	5.58	8.19	10.6869			0.1596	-1.44313	-0.9575	-0.38375	0.395	1.57187	2.88625	4.26687	5.57313	-0.784	-0.345	0.219	0.976	2.91	5.36	7.91	10.5
								0.1598	-1.45	-0.99	-0.48	0.38	1.89	3.58	5.33	7.02	-0.945	-0.531	-0.226	0.746	2.97	5.57	8.2	10.6888			0.1598	-1.4375	-0.95438	-0.3825	0.39125	1.5675	2.89625	4.27062	5.57562	-0.784	-0.346	0.219	0.978	2.9	5.37	7.89	10.5
								0.16	-1.45	-0.99	-0.48	0.39	1.89	3.59	5.32	7.02	-0.954	-0.534	-0.21	0.724	2.95	5.58	8.18	10.6756			0.16	-1.45563	-0.95438	-0.3825	0.398125	1.56375	2.88937	4.26625	5.57875	-0.784	-0.346	0.218	0.978	2.89	5.35	7.9	10.4
								0.1602	-1.45	-0.99	-0.47	0.39	1.89	3.58	5.33	7.03	-0.954	-0.516	-0.211	0.731	2.96	5.57	8.19	10.6763			0.1602	-1.45188	-0.9575	-0.38625	0.395625	1.56875	2.88625	4.27	5.58688	-0.786	-0.337	0.219	0.981	2.92	5.34	7.89	10.5
								0.1604	-1.45	-1	-0.49	0.38	1.89	3.58	5.33	7.03	-0.949	-0.522	-0.192	0.728	2.97	5.57	8.19	10.6788			0.1604	-1.4475	-0.95625	-0.39125	0.39625	1.56375	2.89	4.27	5.5825	-0.779	-0.34	0.216	0.984	2.9	5.34	7.89	10.5
								0.1606	-1.46	-0.99	-0.48	0.39	1.88	3.57	5.34	7.03	-0.959	-0.528	-0.201	0.726	2.98	5.56	8.18	10.6613			0.1606	-1.44063	-0.95563	-0.38563	0.395	1.56812	2.89562	4.27562	5.585	-0.784	-0.343	0.218	0.969	2.91	5.36	7.89	10.4
								0.1608	-1.45	-0.99	-0.49	0.38	1.88	3.57	5.33	7.04	-0.954	-0.519	-0.207	0.709	2.98	5.58	8.2	10.6681			0.1608	-1.44375	-0.96125	-0.3875	0.3925	1.58312	2.89125	4.26938	5.5875	-0.784	-0.342	0.222	0.972	2.92	5.36	7.89	10.5
								0.161	-1.45	-0.99	-0.48	0.38	1.88	3.58	5.32	7.03	-0.948	-0.535	-0.194	0.716	2.98	5.59	8.18	10.6894			0.161	-1.44875	-0.96313	-0.41063	0.400625	1.55313	2.895	4.26875	5.58625	-0.791	-0.344	0.206	0.979	2.92	5.36	7.9	10.4
								0.1612	-1.46	-0.98	-0.5	0.39	1.88	3.58	5.32	7.03	-0.954	-0.534	-0.181	0.694	2.99	5.58	8.18	10.6869			0.1612	-1.43375	-0.95688	-0.38813	0.393125	1.5675	2.89062	4.27187	5.58938	-0.782	-0.339	0.217	0.971	2.92	5.37	7.89	10.4
								0.1614	-1.45	-0.99	-0.49	0.38	1.88	3.58	5.32	7.04	-0.95	-0.538	-0.171	0.705	2.99	5.59	8.19	10.6813			0.1614	-1.44563	-0.95563	-0.3925	0.394375	1.56062	2.8875	4.27187	5.59125	-0.787	-0.341	0.208	0.971	2.91	5.37	7.89	10.4
								0.1616	-1.45	-0.99	-0.5	0.38	1.87	3.58	5.32	7.05	-0.95	-0.534	-0.176	0.713	2.97	5.58	8.2	10.6919			0.1616	-1.44063	-0.95813	-0.39063	0.394375	1.5575	2.88937	4.2675	5.5925	-0.787	-0.343	0.217	0.984	2.92	5.37	7.88	10.5
								0.1618	-1.46	-0.98	-0.5	0.39	1.88	3.58	5.32	7.05	-0.953	-0.534	-0.195	0.705	2.97	5.58	8.2	10.6888			0.1618	-1.445	-0.95688	-0.3875	0.391875	1.565	2.88625	4.27125	5.59438	-0.78	-0.343	0.216	0.973	2.92	5.39	7.9	10.5
								0.162	-1.45	-1	-0.49	0.38	1.88	3.58	5.31	7.05	-0.948	-0.539	-0.186	0.709	2.97	5.59	8.19	10.695			0.162	-1.44688	-0.95875	-0.39125	0.395	1.56187	2.8875	4.26813	5.595	-0.788	-0.344	0.211	0.974	2.91	5.38	7.89	10.5
								0.1622	-1.45	-0.99	-0.5	0.38	1.88	3.58	5.32	7.06	-0.942	-0.532	-0.18	0.703	2.98	5.58	8.2	10.7131			0.1622	-1.44375	-0.95938	-0.39438	0.393125	1.56313	2.8925	4.27313	5.59563	-0.783	-0.347	0.205	0.969	2.91	5.39	7.9	10.5
								0.1624	-1.45	-0.99	-0.5	0.38	1.87	3.58	5.31	7.06	-0.982	-0.52	-0.168	0.698	2.97	5.58	8.22	10.7188			0.1624	-1.445	-0.95438	-0.38813	0.39	1.56563	2.885	4.26938	5.595	-0.784	-0.343	0.216	0.978	2.91	5.38	7.9	10.5
								0.1626	-1.45	-0.99	-0.49	0.38	1.87	3.57	5.31	7.06	-0.942	-0.528	-0.168	0.711	2.99	5.59	8.2	10.7263			0.1626	-1.44688	-0.96	-0.39188	0.395625	1.55688	2.89125	4.27	5.61	-0.787	-0.347	0.209	0.974	2.92	5.38	7.9	10.5
								0.1628	-1.45	-1	-0.49	0.37	1.86	3.58	5.32	7.05	-0.956	-0.535	-0.172	0.719	2.98	5.58	8.2	10.72			0.1628	-1.44375	-0.95688	-0.39313	0.394375	1.55937	2.89312	4.26687	5.61125	-0.786	-0.354	0.208	0.976	2.92	5.37	7.9	10.4
								0.163	-1.45	-0.99	-0.49	0.38	1.87	3.59	5.31	7.05	-0.946	-0.554	-0.168	0.721	2.98	5.6	8.2	10.7263			0.163	-1.43875	-0.9575	-0.3925	0.395625	1.55937	2.945	4.27	5.6125	-0.785	-0.346	0.21	0.973	2.91	5.38	7.91	10.4
								0.1632	-1.45	-1	-0.48	0.37	1.87	3.58	5.32	7.05	-0.945	-0.542	-0.153	0.73	2.98	5.6	8.21	10.74			0.1632	-1.44688	-0.96188	-0.38875	0.385625	1.56625	2.8875	4.26938	5.60625	-0.788	-0.339	0.208	0.976	2.91	5.38	7.9	10.4
								0.1634	-1.45	-1	-0.5	0.38	1.87	3.64	5.32	7.05	-0.956	-0.538	-0.177	0.697	2.98	5.6	8.21	10.7338			0.1634	-1.44063	-0.95813	-0.40063	0.395625	1.55625	2.89688	4.27438	5.61188	-0.796	-0.353	0.209	0.969	2.9	5.38	7.92	10.4
								0.1636	-1.45	-1	-0.5	0.38	1.87	3.58	5.32	7.05	-0.953	-0.535	-0.169	0.717	2.97	5.6	8.23	10.73			0.1636	-1.44313	-0.95375	-0.38813	0.396875	1.55438	2.8975	4.26687	5.61437	-0.79	-0.345	0.216	0.974	2.91	5.38	7.92	10.4
								0.1638	-1.45	-1.01	-0.5	0.39	1.88	3.58	5.33	7.06	-0.944	-0.539	-0.172	0.724	2.97	5.58	8.22	10.7388			0.1638	-1.44375	-0.96563	-0.39813	0.39375	1.55375	2.90187	4.27438	5.60875	-0.789	-0.348	0.206	0.98	2.9	5.38	7.9	10.4
								0.164	-1.45	-1	-0.5	0.38	1.88	3.59	5.34	7.06	-0.953	-0.537	-0.162	0.71	2.98	5.59	8.22	10.7219			0.164	-1.44875	-0.95875	-0.39188	0.3975	1.5575	2.89875	4.27125	5.61313	-0.791	-0.354	0.223	0.98	2.91	5.39	7.89	10.4
								0.1642	-1.45	-1	-0.5	0.39	1.87	3.59	5.33	7.07	-0.945	-0.521	-0.151	0.716	2.97	5.58	8.24	10.7231			0.1642	-1.44	-0.93313	-0.4	0.39375	1.56062	2.89375	4.27375	5.61	-0.788	-0.348	0.208	0.981	2.9	5.4	7.9	10.4
								0.1644	-1.45	-1	-0.5	0.38	1.87	3.58	5.34	7.06	-0.948	-0.537	-0.154	0.718	2.97	5.59	8.22	10.7325			0.1644	-1.44688	-0.9675	-0.39563	0.394375	1.55313	2.9	4.2625	5.61188	-0.797	-0.359	0.218	0.976	2.9	5.39	7.9	10.4
								0.1646	-1.45	-1	-0.5	0.38	1.87	3.59	5.34	7.05	-0.954	-0.537	-0.176	0.713	2.98	5.59	8.22	10.7381			0.1646	-1.445	-0.95875	-0.39688	0.3975	1.5625	2.89562	4.26813	5.6125	-0.793	-0.353	0.219	0.969	2.91	5.4	7.91	10.4
								0.1648	-1.45	-1	-0.5	0.37	1.87	3.59	5.33	7.06	-0.951	-0.544	-0.169	0.723	2.97	5.6	8.22	10.7356			0.1648	-1.44813	-0.96188	-0.3925	0.391875	1.56	2.89625	4.2725	5.61625	-0.783	-0.355	0.209	0.968	2.92	5.4	7.91	10.4
								0.165	-1.46	-1.01	-0.5	0.38	1.87	3.59	5.33	7.05	-0.946	-0.546	-0.174	0.726	2.97	5.58	8.2	10.7394			0.165	-1.44938	-0.96438	-0.39938	0.40125	1.5525	2.90375	4.27313	5.6075	-0.79	-0.349	0.213	0.963	2.92	5.38	7.91	10.4
								0.1652	-1.45	-1.01	-0.51	0.37	1.86	3.59	5.33	7.07	-0.957	-0.54	-0.168	0.719	2.95	5.6	8.22	10.7525			0.1652	-1.44313	-0.95875	-0.39563	0.385625	1.56187	2.90625	4.26813	5.61125	-0.793	-0.349	0.206	0.963	2.92	5.37	7.91	10.4
								0.1654	-1.45	-1.01	-0.5	0.37	1.87	3.59	5.33	7.07	-0.943	-0.538	-0.156	0.716	2.96	5.59	8.21	10.7475			0.1654	-1.4475	-0.95938	-0.39938	0.4	1.55688	2.89875	4.2725	5.61937	-0.789	-0.348	0.215	0.966	2.92	5.39	7.92	10.4
								0.1656	-1.45	-1	-0.5	0.37	1.87	3.59	5.33	7.06	-0.944	-0.543	-0.169	0.716	2.95	5.59	8.22	10.735			0.1656	-1.44375	-0.955	-0.395	0.39125	1.56187	2.90437	4.275	5.62	-0.794	-0.354	0.217	0.954	2.92	5.38	7.91	10.4
								0.1658	-1.45	-1	-0.51	0.37	1.86	3.59	5.33	7.07	-0.951	-0.538	-0.168	0.711	2.95	5.6	8.22	10.7369			0.1658	-1.43875	-0.96375	-0.39438	0.394375	1.56438	2.90437	4.27438	5.61875	-0.793	-0.351	0.216	0.957	2.92	5.4	7.92	10.4
								0.166	-1.45	-1	-0.5	0.36	1.86	3.59	5.34	7.06	-0.946	-0.539	-0.165	0.714	2.94	5.6	8.23	10.7625			0.166	-1.44938	-0.955	-0.39813	0.394375	1.56	2.90437	4.27875	5.62563	-0.795	-0.342	0.21	0.958	2.91	5.4	7.93	10.4
								0.1662	-1.46	-1	-0.5	0.37	1.86	3.58	5.35	7.06	-0.949	-0.551	-0.169	0.706	2.94	5.6	8.21	10.745			0.1662	-1.4425	-0.96125	-0.39438	0.4	1.5625	2.90813	4.27625	5.61813	-0.796	-0.353	0.212	0.968	2.93	5.39	7.92	10.5
								0.1664	-1.46	-1	-0.5	0.37	1.88	3.59	5.35	7.06	-0.951	-0.549	-0.174	0.697	2.94	5.61	8.22	10.7438			0.1664	-1.4475	-0.96	-0.39938	0.39	1.56062	2.90375	4.28062	5.6225	-0.791	-0.354	0.212	0.971	2.93	5.38	7.95	10.5
								0.1666	-1.46	-1.01	-0.51	0.37	1.86	3.59	5.34	7.06	-0.948	-0.543	-0.178	0.699	2.95	5.62	8.23	10.7619			0.1666	-1.44563	-0.9575	-0.4	0.399375	1.56688	2.91688	4.28062	5.61562	-0.799	-0.352	0.213	0.974	2.92	5.39	7.94	10.5
								0.1668	-1.46	-1	-0.5	0.37	1.87	3.59	5.41	7.07	-0.949	-0.542	-0.181	0.704	2.96	5.61	8.22	10.7788			0.1668	-1.44938	-0.96063	-0.4	0.39375	1.56688	2.91188	4.28875	5.62188	-0.794	-0.356	0.203	0.959	2.94	5.4	7.95	10.5
								0.167	-1.46	-1	-0.51	0.37	1.86	3.6	5.35	7.05	-0.941	-0.546	-0.184	0.698	2.95	5.61	8.22	10.7825			0.167	-1.44688	-0.95875	-0.40125	0.393125	1.5675	2.91812	4.28937	5.62437	-0.793	-0.349	0.217	0.963	2.93	5.39	7.96	10.5
								0.1672	-1.46	-1	-0.51	0.37	1.86	3.6	5.35	7.08	-0.951	-0.554	-0.181	0.704	2.96	5.6	8.22	10.7744			0.1672	-1.44813	-0.96125	-0.3975	0.399375	1.56187	2.9175	4.29563	5.62312	-0.795	-0.358	0.204	0.974	2.94	5.4	7.95	10.5
								0.1674	-1.45	-1	-0.5	0.38	1.86	3.59	5.35	7.08	-0.94	-0.551	-0.195	0.701	2.96	5.6	8.21	10.7663			0.1674	-1.45125	-0.95375	-0.40063	0.393125	1.56937	2.91312	4.28688	5.62563	-0.789	-0.353	0.21	0.97	2.93	5.4	7.95	10.5
								0.1676	-1.46	-1	-0.5	0.37	1.86	3.6	5.35	7.06	-0.95	-0.549	-0.2	0.715	2.95	5.61	8.2	10.7519			0.1676	-1.45063	-0.95813	-0.39563	0.396875	1.5725	2.9175	4.29312	5.6275	-0.791	-0.345	0.212	0.974	2.92	5.41	7.94	10.5
								0.1678	-1.45	-1.01	-0.49	0.38	1.85	3.6	5.35	7.06	-0.943	-0.548	-0.215	0.725	2.96	5.61	8.22	10.7631			0.1678	-1.4475	-0.95813	-0.3975	0.395625	1.56937	2.91812	4.2975	5.6225	-0.787	-0.351	0.21	0.973	2.93	5.4	7.94	10.5
								0.168	-1.46	-1	-0.5	0.37	1.86	3.59	5.35	7.06	-0.95	-0.544	-0.211	0.726	2.98	5.61	8.22	10.7719			0.168	-1.45	-0.95875	-0.39625	0.396875	1.57125	2.92188	4.3	5.6325	-0.789	-0.348	0.218	0.964	2.93	5.41	7.94	10.5
								0.1682	-1.45	-1	-0.5	0.38	1.86	3.6	5.34	7.07	-0.948	-0.548	-0.211	0.733	2.98	5.61	8.22	10.7706			0.1682	-1.45	-0.95188	-0.39125	0.400625	1.58187	2.92062	4.29688	5.62812	-0.793	-0.351	0.207	0.976	2.94	5.4	7.95	10.5
								0.1684	-1.46	-1.01	-0.5	0.38	1.85	3.6	5.35	7.07	-0.949	-0.546	-0.203	0.728	2.98	5.62	8.23	10.755			0.1684	-1.4475	-0.95938	-0.40063	0.401875	1.58	2.92	4.3	5.62875	-0.796	-0.351	0.201	0.97	2.93	5.4	7.94	10.5
								0.1686	-1.45	-0.97	-0.49	0.38	1.86	3.6	5.36	7.07	-0.953	-0.537	-0.216	0.738	2.99	5.61	8.23	10.7413			0.1686	-1.4525	-0.95375	-0.40063	0.394375	1.58062	2.9175	4.28875	5.6325	-0.794	-0.356	0.21	0.976	2.94	5.4	7.93	10.5
								0.1688	-1.46	-1.02	-0.49	0.38	1.86	3.6	5.35	7.07	-0.946	-0.55	-0.212	0.735	2.99	5.61	8.22	10.7488			0.1688	-1.44438	-0.96188	-0.39813	0.396875	1.58062	2.91438	4.29875	5.62688	-0.781	-0.344	0.21	0.984	2.93	5.4	7.93	10.5
								0.169	-1.46	-1.01	-0.5	0.37	1.86	3.59	5.36	7.06	-0.951	-0.548	-0.201	0.736	2.99	5.63	8.23	10.7575			0.169	-1.445	-0.9575	-0.405	0.401875	1.585	2.91938	4.29188	5.63	-0.788	-0.348	0.206	0.966	2.93	5.39	7.94	10.5
								0.1692	-1.45	-1	-0.49	0.37	1.86	3.6	5.36	7.06	-0.952	-0.546	-0.208	0.731	2.99	5.61	8.22	10.7844			0.1692	-1.44563	-0.95438	-0.39813	0.395	1.58375	2.91063	4.28937	5.63	-0.789	-0.353	0.211	0.969	2.93	5.4	7.94	10.5
								0.1694	-1.46	-1.01	-0.49	0.37	1.86	3.61	5.36	7.07	-0.961	-0.552	-0.203	0.725	2.99	5.62	8.24	10.775			0.1694	-1.45375	-0.95813	-0.40313	0.400625	1.5775	2.92188	4.29437	5.63	-0.789	-0.347	0.204	0.973	2.94	5.4	7.94	10.5
								0.1696	-1.45	-1.01	-0.5	0.36	1.87	3.6	5.36	7.06	-0.951	-0.55	-0.196	0.734	3	5.62	8.24	10.7725			0.1696	-1.44813	-0.94813	-0.40313	0.3975	1.58438	2.915	4.28937	5.62563	-0.783	-0.356	0.209	0.967	2.95	5.38	7.94	10.5
								0.1698	-1.46	-1.01	-0.49	0.37	1.87	3.6	5.36	7.06	-0.951	-0.55	-0.196	0.736	3.01	5.62	8.25	10.7519			0.1698	-1.45063	-0.96125	-0.39813	0.404375	1.58563	2.91312	4.28313	5.62875	-0.788	-0.349	0.213	0.963	2.95	5.38	7.94	10.5
								0.17	-1.46	-1.01	-0.49	0.36	1.87	3.6	5.37	7.07	-0.954	-0.55	-0.201	0.741	3.01	5.62	8.25	10.7513			0.17	-1.44813	-0.95875	-0.405	0.398125	1.5825	2.91562	4.29	5.63125	-0.778	-0.351	0.203	0.968	2.95	5.38	7.94	10.5
								0.1702	-1.46	-1.01	-0.5	0.38	1.86	3.6	5.37	7.07	-0.948	-0.543	-0.201	0.733	3.01	5.62	8.24	10.7538			0.1702	-1.46688	-0.95375	-0.40313	0.4025	1.58563	2.92062	4.24937	5.63125	-0.791	-0.351	0.209	0.966	2.96	5.39	7.92	10.5
								0.1704	-1.46	-1	-0.5	0.39	1.87	3.6	5.37	7.07	-0.948	-0.551	-0.208	0.726	3	5.62	8.25	10.74			0.1704	-1.44875	-0.95813	-0.40063	0.4025	1.585	2.92	4.28313	5.63187	-0.786	-0.351	0.212	0.952	2.96	5.38	7.92	10.5
								0.1706	-1.46	-1.01	-0.5	0.38	1.87	3.6	5.36	7.08	-0.948	-0.556	-0.223	0.742	2.99	5.62	8.27	10.7488			0.1706	-1.4475	-0.95563	-0.40625	0.41	1.58688	2.92437	4.28375	5.62625	-0.789	-0.354	0.208	0.954	2.97	5.37	7.93	10.5
								0.1708	-1.46	-1	-0.5	0.39	1.87	3.6	5.37	7.08	-0.951	-0.559	-0.215	0.753	2.99	5.61	8.26	10.7519			0.1708	-1.45063	-0.95688	-0.43688	0.400625	1.58813	2.91375	4.2725	5.62812	-0.789	-0.345	0.219	0.957	2.97	5.37	7.94	10.5
								0.171	-1.46	-1	-0.5	0.38	1.87	3.59	5.35	7.07	-0.951	-0.553	-0.207	0.749	2.99	5.62	8.27	10.7525			0.171	-1.44313	-0.95813	-0.4	0.40875	1.585	2.925	4.26938	5.62937	-0.782	-0.354	0.228	0.964	2.96	5.36	7.95	10.5
								0.1712	-1.46	-1	-0.51	0.39	1.88	3.59	5.37	7.07	-0.951	-0.554	-0.2	0.757	2.98	5.64	8.27	10.7706			0.1712	-1.45188	-0.95563	-0.40313	0.40875	1.58375	2.92188	4.27625	5.62625	-0.794	-0.355	0.205	0.96	2.96	5.36	7.95	10.5
								0.1714	-1.46	-1	-0.5	0.38	1.88	3.59	5.36	7.08	-0.944	-0.543	-0.216	0.768	2.98	5.62	8.26	10.7681			0.1714	-1.44875	-0.95125	-0.40875	0.3975	1.58688	2.92687	4.2725	5.62875	-0.789	-0.355	0.218	0.967	2.94	5.37	7.95	10.5
								0.1716	-1.46	-1	-0.51	0.39	1.88	3.6	5.35	7.09	-0.956	-0.551	-0.215	0.77	2.99	5.62	8.25	10.7525			0.1716	-1.44438	-0.9575	-0.40625	0.40625	1.59	2.92125	4.27313	5.62312	-0.783	-0.351	0.215	0.961	2.95	5.37	7.96	10.5
								0.1718	-1.46	-1	-0.5	0.39	1.89	3.6	5.36	7.09	-0.954	-0.538	-0.222	0.766	2.98	5.63	8.25	10.7625			0.1718	-1.44813	-0.95375	-0.40813	0.413125	1.58187	2.92687	4.28	5.62312	-0.789	-0.354	0.216	0.97	2.96	5.38	7.96	10.5
								0.172	-1.46	-1.01	-0.5	0.39	1.9	3.59	5.36	7.1	-0.952	-0.546	-0.234	0.755	2.97	5.62	8.26	10.7606			0.172	-1.445	-0.95688	-0.40938	0.40125	1.5875	2.92313	4.27813	5.61562	-0.787	-0.357	0.218	0.964	2.94	5.37	7.97	10.5
								0.1722	-1.46	-1	-0.5	0.4	1.89	3.6	5.36	7.09	-0.948	-0.543	-0.221	0.768	2.96	5.62	8.25	10.7619			0.1722	-1.45438	-0.95813	-0.405	0.404375	1.58875	2.9225	4.28062	5.6175	-0.78	-0.354	0.217	0.966	2.95	5.37	7.96	10.5
								0.1724	-1.47	-1	-0.5	0.39	1.9	3.61	5.36	7.11	-0.944	-0.541	-0.21	0.758	2.97	5.63	8.27	10.7538			0.1724	-1.44438	-0.95063	-0.40625	0.405625	1.58438	2.93	4.2875	5.62063	-0.791	-0.355	0.216	0.968	2.95	5.37	7.95	10.5
								0.1726	-1.46	-1	-0.5	0.39	1.9	3.6	5.36	7.09	-0.969	-0.548	-0.196	0.754	2.96	5.62	8.27	10.7681			0.1726	-1.45125	-0.9575	-0.405	0.408125	1.58875	2.92437	4.27562	5.64625	-0.785	-0.347	0.216	0.963	2.96	5.36	7.95	10.5
								0.1728	-1.46	-1	-0.51	0.4	1.9	3.6	5.37	7.1	-0.944	-0.531	-0.181	0.761	2.94	5.63	8.29	10.7481			0.1728	-1.45375	-0.95875	-0.4025	0.41125	1.59438	2.92875	4.28125	5.61125	-0.782	-0.358	0.211	0.968	2.96	5.36	7.95	10.5
								0.173	-1.46	-1.01	-0.52	0.39	1.9	3.6	5.37	7.09	-0.953	-0.547	-0.172	0.761	2.95	5.63	8.27	10.7444			0.173	-1.44938	-0.95438	-0.4025	0.413125	1.585	2.91812	4.27875	5.60687	-0.788	-0.352	0.214	0.959	2.96	5.34	7.95	10.5
								0.1732	-1.45	-1.01	-0.51	0.39	1.9	3.6	5.36	7.09	-0.953	-0.543	-0.17	0.768	2.96	5.62	8.27	10.7363			0.1732	-1.44563	-0.95875	-0.40688	0.405	1.58813	2.92188	4.27813	5.60625	-0.781	-0.36	0.219	0.972	2.95	5.34	7.96	10.5
								0.1734	-1.46	-1	-0.5	0.4	1.9	3.6	5.36	7.08	-0.955	-0.548	-0.176	0.764	2.96	5.62	8.26	10.7513			0.1734	-1.45625	-0.96	-0.4075	0.4075	1.5875	2.905	4.28313	5.60562	-0.783	-0.356	0.211	0.978	2.96	5.36	7.97	10.5
								0.1736	-1.46	-1	-0.51	0.4	1.91	3.6	5.35	7.09	-0.948	-0.547	-0.18	0.751	2.95	5.62	8.26	10.745			0.1736	-1.44938	-0.95063	-0.39938	0.40625	1.58563	2.9175	4.27875	5.60813	-0.788	-0.354	0.211	0.967	2.95	5.35	7.96	10.5
								0.1738	-1.46	-1	-0.5	0.39	1.91	3.58	5.35	7.09	-0.954	-0.539	-0.183	0.744	2.97	5.62	8.27	10.7438			0.1738	-1.45125	-0.9575	-0.405	0.405625	1.58688	2.92125	4.28562	5.60125	-0.781	-0.353	0.215	0.965	2.94	5.35	7.97	10.5
								0.174	-1.46	-1	-0.5	0.4	1.91	3.6	5.35	7.1	-0.951	-0.536	-0.191	0.745	2.96	5.62	8.27	10.74			0.174	-1.4525	-0.97	-0.40688	0.41125	1.58312	2.91625	4.28875	5.6075	-0.774	-0.353	0.211	0.964	2.94	5.34	7.97	10.5
								0.1742	-1.46	-1.01	-0.5	0.4	1.92	3.6	5.36	7.09	-0.951	-0.536	-0.196	0.748	2.94	5.63	8.28	10.7469			0.1742	-1.4525	-0.94813	-0.40625	0.40625	1.58312	2.91938	4.28313	5.60313	-0.786	-0.359	0.214	0.965	2.95	5.34	7.97	10.5
								0.1744	-1.46	-1	-0.51	0.4	1.91	3.61	5.35	7.09	-0.954	-0.541	-0.191	0.741	2.96	5.63	8.28	10.7438			0.1744	-1.45	-0.95438	-0.39875	0.40375	1.5925	2.92125	4.28812	5.60375	-0.778	-0.352	0.217	0.975	2.94	5.34	7.98	10.5
								0.1746	-1.46	-1	-0.5	0.4	1.92	3.61	5.36	7.09	-0.949	-0.526	-0.194	0.745	2.96	5.65	8.27	10.7544			0.1746	-1.45	-0.9525	-0.40625	0.40625	1.58438	2.92188	4.29188	5.60125	-0.774	-0.36	0.215	0.961	2.94	5.34	7.99	10.5
								0.1748	-1.45	-1	-0.52	0.39	1.92	3.61	5.36	7.09	-0.951	-0.541	-0.193	0.734	2.98	5.64	8.27	10.7675			0.1748	-1.45	-0.95	-0.40313	0.40875	1.58125	2.91375	4.29	5.6025	-0.793	-0.361	0.219	0.963	2.95	5.33	8	10.4
								0.175	-1.47	-1	-0.51	0.39	1.91	3.61	5.37	7.08	-0.953	-0.536	-0.191	0.744	2.99	5.64	8.28	10.7556			0.175	-1.45	-0.95875	-0.40688	0.403125	1.5875	2.92313	4.29563	5.59812	-0.778	-0.355	0.216	0.966	2.94	5.35	7.99	10.4
								0.1752	-1.45	-1	-0.51	0.4	1.92	3.61	5.36	7.09	-0.954	-0.547	-0.178	0.752	2.98	5.64	8.28	10.7525			0.1752	-1.45125	-0.95375	-0.39813	0.40375	1.58125	2.91438	4.29875	5.60625	-0.784	-0.353	0.214	0.974	2.95	5.35	7.99	10.5
								0.1754	-1.46	-1	-0.51	0.4	1.92	3.61	5.37	7.1	-0.959	-0.54	-0.176	0.747	2.99	5.64	8.29	10.7438			0.1754	-1.45125	-0.95125	-0.4025	0.41125	1.58688	2.91812	4.2975	5.6	-0.786	-0.364	0.212	0.973	2.94	5.34	7.98	10.5
								0.1756	-1.46	-0.99	-0.51	0.4	1.91	3.61	5.37	7.09	-0.959	-0.538	-0.193	0.756	3.01	5.64	8.28	10.7313			0.1756	-1.4525	-0.95375	-0.40688	0.405	1.58375	2.92313	4.2975	5.60562	-0.775	-0.359	0.218	0.976	2.95	5.34	7.98	10.5
								0.1758	-1.46	-1	-0.5	0.41	1.92	3.62	5.37	7.09	-0.955	-0.541	-0.178	0.739	3.01	5.65	8.3	10.7244			0.1758	-1.45063	-0.95125	-0.40313	0.411875	1.58688	2.91938	4.29812	5.60562	-0.784	-0.356	0.214	0.96	2.96	5.34	7.97	10.5
								0.176	-1.45	-1	-0.51	0.41	1.92	3.61	5.37	7.1	-0.95	-0.538	-0.164	0.748	3.02	5.66	8.3	10.7406			0.176	-1.45375	-0.9475	-0.405	0.401875	1.58062	2.91	4.29125	5.60187	-0.78	-0.358	0.214	0.963	2.96	5.33	7.99	10.5
								0.1762	-1.46	-1	-0.5	0.41	1.91	3.61	5.37	7.09	-0.956	-0.538	-0.159	0.745	3.03	5.65	8.3	10.7519			0.1762	-1.45188	-0.95313	-0.40375	0.40375	1.58625	2.92313	4.29563	5.60187	-0.783	-0.361	0.222	0.969	2.96	5.33	7.99	10.5
								0.1764	-1.45	-1	-0.5	0.4	1.92	3.6	5.37	7.09	-0.953	-0.528	-0.154	0.744	3.03	5.65	8.3	10.7519			0.1764	-1.45375	-0.95375	-0.40625	0.40875	1.57937	2.9125	4.28875	5.60625	-0.783	-0.355	0.218	0.97	2.95	5.33	7.98	10.5
								0.1766	-1.46	-1	-0.5	0.41	1.94	3.61	5.37	7.09	-0.96	-0.547	-0.153	0.754	3.04	5.65	8.28	10.7488			0.1766	-1.44688	-0.95313	-0.40813	0.4025	1.58625	2.92313	4.28625	5.60625	-0.786	-0.356	0.221	0.974	2.96	5.33	7.98	10.5
								0.1768	-1.46	-1	-0.52	0.41	1.92	3.6	5.37	7.08	-0.953	-0.538	-0.145	0.759	3.03	5.65	8.27	10.7213			0.1768	-1.44813	-0.95688	-0.40313	0.40125	1.585	2.92437	4.28688	5.60813	-0.776	-0.361	0.223	0.97	2.95	5.33	7.98	10.5
								0.177	-1.46	-1.01	-0.51	0.41	1.92	3.6	5.37	7.1	-0.951	-0.538	-0.139	0.754	3.03	5.66	8.27	10.7206			0.177	-1.45063	-0.95313	-0.40625	0.40875	1.5925	2.92188	4.28937	5.61562	-0.784	-0.354	0.218	0.976	2.96	5.33	7.98	10.5
								0.1772	-1.45	-1	-0.5	0.41	1.92	3.61	5.36	7.15	-0.953	-0.534	-0.152	0.742	3.04	5.66	8.27	10.7244			0.1772	-1.45	-0.94438	-0.4025	0.401875	1.585	2.925	4.28937	5.61813	-0.776	-0.356	0.219	0.985	2.95	5.33	7.99	10.5
								0.1774	-1.46	-1	-0.51	0.4	1.92	3.61	5.38	7.09	-0.953	-0.541	-0.153	0.746	3.05	5.66	8.27	10.7244			0.1774	-1.44563	-0.95438	-0.40688	0.399375	1.58688	2.91812	4.29437	5.62188	-0.779	-0.354	0.218	0.977	2.96	5.34	7.99	10.5
								0.1776	-1.45	-1	-0.51	0.4	1.93	3.61	5.37	7.09	-0.956	-0.548	-0.149	0.737	3.04	5.68	8.26	10.7475			0.1776	-1.45063	-0.95063	-0.4125	0.400625	1.57438	2.92188	4.29	5.62312	-0.786	-0.353	0.218	0.976	2.96	5.33	7.98	10.5
								0.1778	-1.46	-0.99	-0.51	0.4	1.93	3.62	5.38	7.1	-0.954	-0.549	-0.154	0.748	3.04	5.66	8.27	10.7388			0.1778	-1.44938	-0.94875	-0.40875	0.403125	1.57688	2.92188	4.29312	5.62125	-0.781	-0.356	0.219	0.984	2.96	5.35	7.98	10.5
								0.178	-1.46	-1	-0.51	0.41	1.93	3.61	5.37	7.09	-0.95	-0.541	-0.159	0.748	3.04	5.66	8.26	10.7475			0.178	-1.44	-0.955	-0.41563	0.3975	1.58	2.91938	4.29312	5.6275	-0.774	-0.359	0.217	0.977	2.97	5.36	7.97	10.5
								0.1782	-1.46	-1	-0.51	0.4	1.93	3.62	5.38	7.09	-0.946	-0.534	-0.154	0.744	3.05	5.67	8.24	10.7325			0.1782	-1.45	-0.945	-0.4125	0.401875	1.57688	2.92563	4.29312	5.62937	-0.784	-0.358	0.21	0.983	2.97	5.36	7.98	10.5
								0.1784	-1.46	-1	-0.51	0.4	1.93	3.61	5.38	7.1	-0.958	-0.549	-0.154	0.756	3.06	5.66	8.24	10.7475			0.1784	-1.44813	-0.95	-0.41	0.393125	1.58187	2.925	4.30063	5.62625	-0.776	-0.366	0.222	0.98	2.97	5.36	7.97	10.5
								0.1786	-1.46	-1	-0.51	0.41	1.92	3.62	5.38	7.09	-0.943	-0.544	-0.146	0.75	3.06	5.66	8.25	10.7394			0.1786	-1.44875	-0.95	-0.41313	0.403125	1.57812	2.92	4.2925	5.63125	-0.782	-0.355	0.211	0.984	2.96	5.36	7.98	10.5
								0.1788	-1.46	-1	-0.51	0.41	1.92	3.61	5.37	7.1	-0.965	-0.549	-0.157	0.749	3.06	5.67	8.26	10.7513			0.1788	-1.45313	-0.95	-0.41438	0.391875	1.575	2.92062	4.29375	5.62563	-0.784	-0.363	0.216	0.984	2.96	5.37	7.98	10.5
								0.179	-1.45	-1.02	-0.51	0.4	1.93	3.62	5.38	7.1	-0.958	-0.549	-0.161	0.756	3.05	5.66	8.26	10.7494			0.179	-1.44813	-0.9525	-0.40938	0.396875	1.57875	2.92188	4.29375	5.62188	-0.784	-0.363	0.216	0.978	2.96	5.38	7.97	10.5
								0.1792	-1.45	-1	-0.51	0.41	1.92	3.62	5.38	7.1	-0.948	-0.549	-0.169	0.747	3.07	5.67	8.26	10.7531			0.1792	-1.44688	-0.94625	-0.41563	0.39375	1.57	2.92	4.2925	5.62937	-0.789	-0.36	0.223	0.978	2.97	5.37	7.97	10.5
								0.1794	-1.48	-1	-0.51	0.41	1.92	3.61	5.39	7.1	-0.957	-0.538	-0.18	0.746	3.07	5.67	8.26	10.7444			0.1794	-1.45375	-0.94438	-0.40875	0.395625	1.57563	2.92313	4.29563	5.62563	-0.783	-0.368	0.221	0.988	2.97	5.38	7.97	10.5
								0.1796	-1.45	-1	-0.51	0.45	1.92	3.62	5.38	7.11	-0.951	-0.538	-0.178	0.733	3.06	5.66	8.26	10.7413			0.1796	-1.45	-0.95375	-0.41375	0.393125	1.575	2.91812	4.29375	5.6275	-0.789	-0.361	0.225	0.991	2.96	5.38	7.97	10.5
								0.1798	-1.45	-0.99	-0.5	0.4	1.92	3.61	5.38	7.11	-0.955	-0.534	-0.195	0.719	3.06	5.67	8.26	10.7463			0.1798	-1.44563	-0.945	-0.41063	0.400625	1.57125	2.92813	4.28937	5.63125	-0.784	-0.356	0.22	0.995	2.97	5.4	7.96	10.5
								0.18	-1.45	-1	-0.51	0.41	1.92	3.62	5.37	7.1	-0.95	-0.541	-0.203	0.739	3.05	5.66	8.28	10.7706			0.18	-1.4875	-0.9525	-0.4125	0.393125	1.57625	2.92563	4.29812	5.62188	-0.785	-0.358	0.22	1	2.96	5.38	7.97	10.5
								0.1802	-1.45	-0.99	-0.5	0.41	1.92	3.62	5.38	7.11	-0.953	-0.544	-0.219	0.759	3.05	5.64	8.28	10.7713			0.1802	-1.45	-0.945	-0.42	0.393125	1.57688	2.92437	4.28937	5.62625	-0.784	-0.359	0.206	0.996	2.96	5.39	7.97	10.5
								0.1804	-1.45	-1	-0.5	0.42	1.92	3.62	5.38	7.11	-0.948	-0.536	-0.208	0.762	3.05	5.65	8.28	10.7856			0.1804	-1.44688	-0.95	-0.41563	0.39625	1.56937	2.92875	4.2875	5.63312	-0.788	-0.351	0.213	1.01	2.97	5.4	7.96	10.5
								0.1806	-1.45	-0.99	-0.51	0.41	1.92	3.63	5.37	7.12	-0.953	-0.533	-0.203	0.771	3.05	5.64	8.28	10.7825			0.1806	-1.45063	-0.95188	-0.415	0.395625	1.57688	2.93562	4.30125	5.6225	-0.786	-0.357	0.211	1	2.97	5.4	7.96	10.5
								0.1808	-1.45	-0.99	-0.51	0.41	1.92	3.63	5.38	7.11	-0.956	-0.542	-0.198	0.771	3.04	5.65	8.3	10.78			0.1808	-1.4475	-0.95688	-0.41688	0.396875	1.60312	2.92813	4.29563	5.62437	-0.79	-0.362	0.207	1.01	2.98	5.41	7.97	10.5
								0.181	-1.45	-1	-0.5	0.41	1.93	3.62	5.38	7.11	-0.951	-0.535	-0.207	0.77	3.04	5.63	8.3	10.7688			0.181	-1.44375	-0.94938	-0.41125	0.39125	1.57062	2.93562	4.2975	5.62875	-0.787	-0.356	0.2	1	2.96	5.42	7.95	10.5
								0.1812	-1.45	-1	-0.51	0.4	1.92	3.62	5.37	7.11	-0.959	-0.537	-0.211	0.778	3.03	5.62	8.3	10.7594			0.1812	-1.45063	-0.94875	-0.41688	0.39625	1.56688	2.935	4.30125	5.61688	-0.791	-0.356	0.213	1.01	2.98	5.41	7.95	10.5
								0.1814	-1.45	-1	-0.51	0.41	1.92	3.63	5.38	7.12	-0.954	-0.546	-0.228	0.774	3.03	5.63	8.3	10.7706			0.1814	-1.45125	-0.95188	-0.41375	0.393125	1.56875	2.92813	4.29938	5.62625	-0.789	-0.358	0.206	1.01	2.96	5.42	7.95	10.5
								0.1816	-1.45	-1.01	-0.51	0.41	1.94	3.64	5.38	7.12	-0.949	-0.536	-0.234	0.779	3.04	5.63	8.3	10.7606			0.1816	-1.44563	-0.95125	-0.41313	0.394375	1.57062	2.9325	4.31	5.62875	-0.783	-0.346	0.209	1.01	2.96	5.42	7.95	10.5
								0.1818	-1.45	-1.01	-0.51	0.4	1.93	3.63	5.38	7.12	-0.956	-0.548	-0.236	0.777	3.03	5.62	8.3	10.7563			0.1818	-1.44625	-0.95125	-0.41438	0.38625	1.575	2.93562	4.30687	5.62312	-0.795	-0.359	0.204	1.01	2.97	5.42	7.95	10.5
								0.182	-1.45	-1.01	-0.51	0.41	1.93	3.64	5.38	7.12	-0.945	-0.543	-0.224	0.779	3.05	5.61	8.31	10.7281			0.182	-1.44688	-0.955	-0.41125	0.393125	1.57688	2.93187	4.30875	5.6275	-0.793	-0.358	0.196	1	2.96	5.43	7.96	10.5
								0.1822	-1.44	-1.01	-0.51	0.41	1.93	3.63	5.37	7.11	-0.949	-0.531	-0.221	0.78	3.04	5.62	8.31	10.7406			0.1822	-1.44375	-0.95563	-0.41938	0.389375	1.57438	2.94	4.30375	5.62625	-0.79	-0.349	0.194	1.01	2.96	5.44	7.95	10.5
								0.1824	-1.45	-1.02	-0.51	0.4	1.93	3.64	5.39	7.11	-0.972	-0.536	-0.209	0.789	3.05	5.61	8.3	10.7588			0.1824	-1.45063	-0.95188	-0.41938	0.385	1.57812	2.93812	4.30687	5.60313	-0.793	-0.361	0.196	1.01	2.96	5.43	7.95	10.5
								0.1826	-1.45	-1.02	-0.51	0.42	1.94	3.64	5.38	7.11	-0.943	-0.528	-0.203	0.781	3.04	5.64	8.31	10.7513			0.1826	-1.44875	-0.95563	-0.41813	0.385	1.58	2.94188	4.30187	5.62625	-0.794	-0.359	0.204	1.01	2.96	5.43	7.96	10.5
								0.1828	-1.45	-1.01	-0.51	0.42	1.93	3.64	5.37	7.12	-0.949	-0.529	-0.198	0.797	3.05	5.61	8.3	10.7456			0.1828	-1.44375	-0.95438	-0.41188	0.380625	1.58	2.94875	4.30687	5.62125	-0.79	-0.355	0.202	1.01	2.96	5.43	7.94	10.5
								0.183	-1.45	-1.02	-0.52	0.41	1.94	3.65	5.37	7.11	-0.949	-0.559	-0.183	0.796	3.03	5.62	8.31	10.7588			0.183	-1.44438	-0.95875	-0.41688	0.393125	1.56438	3.00813	4.30312	5.6225	-0.796	-0.365	0.203	1	2.95	5.43	7.94	10.5
								0.1832	-1.45	-1.01	-0.52	0.42	1.94	3.64	5.37	7.13	-0.943	-0.538	-0.179	0.794	3.02	5.62	8.31	10.7675			0.1832	-1.44	-0.95313	-0.41438	0.37125	1.57875	2.9425	4.3025	5.62188	-0.793	-0.354	0.2	0.998	2.94	5.45	7.94	10.6
								0.1834	-1.45	-1	-0.52	0.41	1.94	3.71	5.37	7.12	-0.956	-0.527	-0.188	0.786	3.01	5.63	8.32	10.7706			0.1834	-1.44938	-0.9575	-0.41375	0.3875	1.575	2.95063	4.30687	5.62375	-0.796	-0.348	0.215	1.01	2.96	5.45	7.95	10.6
								0.1836	-1.45	-1.02	-0.52	0.42	1.94	3.65	5.38	7.13	-0.952	-0.529	-0.179	0.812	3.01	5.62	8.32	10.7713			0.1836	-1.44313	-0.96	-0.42	0.381875	1.57062	2.95063	4.29938	5.62375	-0.793	-0.356	0.203	1	2.94	5.44	7.94	10.5
								0.1838	-1.45	-1.01	-0.53	0.41	1.94	3.64	5.37	7.13	-0.949	-0.533	-0.175	0.803	3	5.61	8.32	10.7756			0.1838	-1.44688	-0.95563	-0.41875	0.379375	1.57438	2.9475	4.30813	5.62563	-0.793	-0.346	0.2	1.01	2.94	5.45	7.96	10.6
								0.184	-1.45	-1.02	-0.53	0.41	1.95	3.64	5.37	7.13	-0.949	-0.533	-0.169	0.819	2.99	5.6	8.33	10.7844			0.184	-1.44375	-0.96063	-0.40938	0.38625	1.57062	2.9475	4.30563	5.635	-0.795	-0.353	0.209	1.01	2.94	5.46	7.96	10.5
								0.1842	-1.45	-1	-0.52	0.4	1.95	3.64	5.38	7.13	-0.945	-0.542	-0.152	0.817	2.99	5.61	8.32	10.7856			0.1842	-1.44313	-0.9325	-0.41938	0.381875	1.57187	2.94625	4.30375	5.63	-0.786	-0.354	0.197	0.999	2.93	5.45	7.96	10.6
								0.1844	-1.45	-1.02	-0.53	0.41	1.95	3.63	5.38	7.13	-0.943	-0.543	-0.142	0.811	2.99	5.61	8.32	10.7863			0.1844	-1.44313	-0.96875	-0.41813	0.38125	1.5725	2.9525	4.31187	5.63687	-0.793	-0.349	0.211	1.01	2.93	5.46	7.97	10.5
								0.1846	-1.46	-1.01	-0.52	0.41	1.94	3.63	5.38	7.13	-0.948	-0.536	-0.14	0.817	3	5.61	8.33	10.79			0.1846	-1.44063	-0.96375	-0.41625	0.376875	1.575	2.95562	4.31562	5.63812	-0.783	-0.355	0.207	1.01	2.94	5.48	7.97	10.5
								0.1848	-1.46	-1.02	-0.52	0.4	1.94	3.63	5.39	7.13	-0.957	-0.544	-0.121	0.836	3	5.61	8.32	10.785			0.1848	-1.44438	-0.96313	-0.41625	0.379375	1.56875	2.94813	4.30875	5.63938	-0.794	-0.348	0.208	0.999	2.93	5.47	7.96	10.5
								0.185	-1.45	-1.02	-0.52	0.41	1.94	3.63	5.39	7.14	-0.939	-0.541	-0.127	0.838	2.99	5.61	8.34	10.7981			0.185	-1.44438	-0.96	-0.4175	0.37875	1.56563	2.94813	4.31313	5.64375	-0.795	-0.344	0.203	0.993	2.94	5.46	7.96	10.5
								0.1852	-1.45	-1.01	-0.52	0.4	1.94	3.63	5.38	7.13	-0.953	-0.539	-0.12	0.84	2.97	5.62	8.34	10.7869			0.1852	-1.4425	-0.95875	-0.41563	0.376875	1.57	2.95063	4.305	5.64813	-0.796	-0.353	0.204	0.993	2.94	5.46	7.95	10.6
								0.1854	-1.45	-1.01	-0.51	0.41	1.94	3.63	5.38	7.13	-0.946	-0.535	-0.126	0.837	2.97	5.63	8.33	10.77			0.1854	-1.4425	-0.96375	-0.41875	0.385625	1.56187	2.95875	4.31313	5.64687	-0.791	-0.348	0.205	0.987	2.95	5.46	7.96	10.6
								0.1856	-1.45	-1.01	-0.52	0.41	1.95	3.63	5.39	7.14	-0.944	-0.552	-0.129	0.829	2.98	5.63	8.32	10.7838			0.1856	-1.44438	-0.955	-0.4225	0.378125	1.56688	2.94875	4.31125	5.65188	-0.789	-0.353	0.204	0.987	2.94	5.47	7.96	10.5
								0.1858	-1.45	-1.01	-0.52	0.41	1.96	3.63	5.39	7.13	-0.95	-0.541	-0.135	0.839	2.98	5.65	8.33	10.7831			0.1858	-1.4425	-0.96313	-0.4225	0.385625	1.56688	2.95625	4.30687	5.65125	-0.791	-0.344	0.202	0.996	2.94	5.45	7.96	10.5
								0.186	-1.45	-1.01	-0.53	0.4	1.96	3.63	5.39	7.13	-0.941	-0.54	-0.149	0.84	2.99	5.65	8.31	10.76			0.186	-1.44563	-0.95563	-0.41813	0.381875	1.56625	2.9525	4.30813	5.65125	-0.794	-0.353	0.196	0.998	2.95	5.46	7.97	10.5
								0.1862	-1.46	-1	-0.53	0.4	1.96	3.63	5.39	7.14	-0.948	-0.531	-0.149	0.82	2.99	5.63	8.32	10.7681			0.1862	-1.44375	-0.965	-0.41563	0.389375	1.5675	2.94813	4.31	5.6475	-0.787	-0.351	0.204	0.996	2.93	5.44	7.97	10.6
								0.1864	-1.45	-0.99	-0.53	0.39	1.94	3.63	5.39	7.15	-0.951	-0.528	-0.158	0.849	2.99	5.63	8.32	10.7625			0.1864	-1.45	-0.96375	-0.42188	0.380625	1.56313	2.95812	4.30687	5.65	-0.786	-0.356	0.198	0.988	2.94	5.44	7.97	10.5
								0.1866	-1.46	-1	-0.53	0.4	1.97	3.62	5.39	7.16	-0.943	-0.536	-0.145	0.842	3	5.62	8.32	10.7625			0.1866	-1.445	-0.95563	-0.42313	0.39125	1.5625	2.9525	4.30938	5.66125	-0.804	-0.351	0.204	0.981	2.94	5.46	7.99	10.5
								0.1868	-1.45	-1	-0.52	0.38	1.96	3.62	5.43	7.15	-0.944	-0.535	-0.149	0.839	2.99	5.64	8.31	10.7831			0.1868	-1.44875	-0.96688	-0.42063	0.385625	1.56812	2.94813	4.3175	5.65625	-0.788	-0.361	0.196	0.99	2.94	5.45	8.01	10.5
								0.187	-1.46	-1	-0.53	0.39	1.96	3.62	5.39	7.15	-0.943	-0.549	-0.139	0.846	3.01	5.65	8.3	10.7813			0.187	-1.44875	-0.96875	-0.4225	0.391875	1.555	2.94937	4.31562	5.65375	-0.795	-0.355	0.207	0.982	2.94	5.45	7.98	10.6
								0.1872	-1.46	-1.01	-0.52	0.4	1.96	3.61	5.4	7.15	-0.944	-0.546	-0.153	0.849	3	5.65	8.31	10.7813			0.1872	-1.44625	-0.96125	-0.425	0.39125	1.56438	2.94813	4.31375	5.6525	-0.798	-0.354	0.201	0.983	2.96	5.45	8.01	10.5
								0.1874	-1.46	-1	-0.52	0.4	1.97	3.6	5.4	7.19	-0.953	-0.538	-0.15	0.848	3.01	5.65	8.31	10.7825			0.1874	-1.44625	-0.97375	-0.42313	0.388125	1.56625	2.95312	4.32625	5.65875	-0.784	-0.36	0.211	0.992	2.95	5.46	8.01	10.5
								0.1876	-1.45	-1	-0.52	0.4	1.96	3.61	5.4	7.15	-0.95	-0.536	-0.163	0.848	3.02	5.66	8.31	10.79			0.1876	-1.44625	-0.965	-0.41813	0.395625	1.56563	2.94437	4.31438	5.65188	-0.793	-0.361	0.201	0.987	2.94	5.46	8	10.6
								0.1878	-1.46	-1.01	-0.52	0.4	1.96	3.61	5.39	7.15	-0.95	-0.539	-0.179	0.845	3.02	5.65	8.31	10.7888			0.1878	-1.445	-0.96188	-0.42063	0.385625	1.56625	2.9475	4.31875	5.66188	-0.79	-0.356	0.197	0.993	2.93	5.46	8	10.5
								0.188	-1.45	-1.01	-0.52	0.39	1.96	3.61	5.38	7.15	-0.95	-0.556	-0.166	0.853	3.01	5.66	8.32	10.7938			0.188	-1.44875	-0.96438	-0.41875	0.3925	1.56438	2.95625	4.315	5.65062	-0.786	-0.358	0.207	1	2.94	5.46	7.99	10.5
								0.1882	-1.46	-1.01	-0.53	0.4	1.96	3.61	5.39	7.15	-0.945	-0.554	-0.168	0.841	3.02	5.67	8.31	10.8019			0.1882	-1.44625	-0.96375	-0.41625	0.39125	1.56812	2.94687	4.31438	5.65437	-0.798	-0.352	0.201	0.992	2.95	5.46	8	10.5
								0.1884	-1.45	-1.01	-0.52	0.39	1.96	3.61	5.39	7.16	-0.943	-0.562	-0.171	0.84	3.01	5.67	8.31	10.8031			0.1884	-1.45	-0.96188	-0.41938	0.39	1.56563	2.95438	4.31687	5.655	-0.788	-0.358	0.207	0.986	2.94	5.46	7.98	10.5
								0.1886	-1.46	-0.96	-0.53	0.39	1.97	3.61	5.38	7.15	-0.95	-0.559	-0.169	0.834	3	5.67	8.3	10.815			0.1886	-1.44938	-0.96438	-0.41688	0.38875	1.56875	2.94625	4.30687	5.64313	-0.788	-0.354	0.194	0.996	2.95	5.46	8	10.5
								0.1888	-1.46	-1.02	-0.51	0.4	1.96	3.62	5.38	7.15	-0.944	-0.565	-0.169	0.837	3.01	5.68	8.31	10.795			0.1888	-1.44688	-0.95938	-0.4175	0.39625	1.5625	2.94937	4.3175	5.6475	-0.784	-0.357	0.203	0.994	2.96	5.46	8	10.6
								0.189	-1.46	-1.01	-0.52	0.39	1.97	3.61	5.39	7.15	-0.951	-0.553	-0.175	0.833	3.01	5.67	8.3	10.8013			0.189	-1.4475	-0.96563	-0.41375	0.39125	1.56937	2.95375	4.3225	5.65437	-0.793	-0.363	0.204	0.999	2.95	5.46	8	10.6
								0.1892	-1.46	-1	-0.51	0.39	1.97	3.62	5.39	7.15	-0.954	-0.559	-0.158	0.852	2.99	5.67	8.3	10.7956			0.1892	-1.44563	-0.965	-0.4125	0.389375	1.56812	2.95812	4.32375	5.63687	-0.783	-0.358	0.201	0.996	2.96	5.47	8	10.6
								0.1894	-1.46	-1	-0.5	0.39	1.96	3.62	5.38	7.16	-0.954	-0.562	-0.172	0.835	3.02	5.66	8.3	10.7925			0.1894	-1.45313	-0.96188	-0.41563	0.396875	1.56125	2.95125	4.32125	5.6425	-0.791	-0.362	0.201	0.997	2.97	5.45	8	10.5
								0.1896	-1.44	-1	-0.51	0.4	1.97	3.63	5.38	7.16	-0.949	-0.547	-0.181	0.839	3.02	5.66	8.3	10.7913			0.1896	-1.44875	-0.9575	-0.41688	0.38875	1.5675	2.95688	4.32437	5.6425	-0.789	-0.358	0.191	1	2.96	5.46	7.99	10.6
								0.1898	-1.46	-1	-0.51	0.4	1.96	3.63	5.38	7.16	-0.951	-0.554	-0.184	0.848	3.03	5.67	8.32	10.8056			0.1898	-1.44688	-0.96688	-0.4125	0.391875	1.56375	2.9525	4.32313	5.64375	-0.785	-0.363	0.198	1	2.96	5.47	8	10.6
								0.19	-1.47	-1	-0.51	0.38	1.96	3.63	5.37	7.17	-0.945	-0.561	-0.198	0.841	3.04	5.69	8.3	10.7981			0.19	-1.44938	-0.96438	-0.41688	0.39	1.56438	2.95312	4.33812	5.64875	-0.791	-0.358	0.201	0.999	2.96	5.47	8	10.6
								0.1902	-1.46	-1	-0.52	0.4	1.96	3.62	5.38	7.17	-0.95	-0.551	-0.186	0.842	3.04	5.67	8.28	10.7994			0.1902	-1.4625	-0.96188	-0.415	0.38625	1.57	2.95438	4.30875	5.64625	-0.788	-0.363	0.191	1.01	2.96	5.46	7.99	10.6
								0.1904	-1.46	-1	-0.51	0.39	1.96	3.63	5.37	7.16	-0.948	-0.567	-0.177	0.843	3.02	5.69	8.3	10.7931			0.1904	-1.44625	-0.96688	-0.40938	0.39125	1.57	2.95375	4.32188	5.65437	-0.794	-0.356	0.195	1.01	2.95	5.46	7.99	10.6
								0.1906	-1.46	-1	-0.51	0.39	1.97	3.63	5.38	7.16	-0.945	-0.559	-0.181	0.852	3.02	5.67	8.31	10.7863			0.1906	-1.44875	-0.96063	-0.415	0.381875	1.61	2.95312	4.33188	5.65813	-0.79	-0.361	0.2	1.01	2.96	5.45	7.99	10.6
								0.1908	-1.47	-1	-0.51	0.4	1.96	3.64	5.37	7.16	-0.949	-0.551	-0.173	0.863	3.01	5.67	8.3	10.7906			0.1908	-1.45188	-0.96688	-0.44313	0.380625	1.57062	2.95562	4.32625	5.6575	-0.786	-0.365	0.196	1	2.94	5.44	7.99	10.6
								0.191	-1.46	-0.99	-0.51	0.4	1.96	3.64	5.38	7.16	-0.942	-0.554	-0.158	0.874	3.02	5.67	8.32	10.7856			0.191	-1.44313	-0.96188	-0.40813	0.3825	1.56812	2.95938	4.32437	5.66	-0.789	-0.366	0.193	1.01	2.94	5.44	7.98	10.6
								0.1912	-1.46	-1.01	-0.5	0.39	1.96	3.63	5.37	7.16	-0.952	-0.551	-0.16	0.881	3.02	5.67	8.32	10.8075			0.1912	-1.445	-0.96313	-0.41313	0.39	1.5675	2.96375	4.3325	5.66625	-0.794	-0.363	0.199	0.999	2.94	5.45	7.99	10.6
								0.1914	-1.46	-1	-0.51	0.4	1.96	3.63	5.37	7.16	-0.953	-0.557	-0.163	0.875	3.02	5.67	8.33	10.7944			0.1914	-1.4475	-0.96188	-0.41063	0.38375	1.57	2.95625	4.32812	5.6575	-0.781	-0.359	0.186	1.01	2.94	5.44	8	10.6
								0.1916	-1.47	-1	-0.51	0.4	1.96	3.64	5.37	7.16	-0.951	-0.543	-0.178	0.869	3.02	5.67	8.34	10.7925			0.1916	-1.44938	-0.96938	-0.40625	0.385625	1.56875	2.96062	4.32875	5.6625	-0.788	-0.363	0.183	1.01	2.93	5.42	8.01	10.6
								0.1918	-1.46	-1	-0.51	0.4	1.96	3.64	5.38	7.15	-0.953	-0.555	-0.172	0.871	3.04	5.66	8.34	10.8			0.1918	-1.45	-0.96125	-0.41625	0.379375	1.56563	2.9575	4.33312	5.66188	-0.783	-0.361	0.185	1.01	2.94	5.42	8.01	10.6
								0.192	-1.47	-1.01	-0.51	0.39	1.96	3.64	5.36	7.15	-0.948	-0.552	-0.162	0.866	3.03	5.67	8.33	10.7975			0.192	-1.44188	-0.96625	-0.41	0.385625	1.57125	2.96875	4.33437	5.66563	-0.783	-0.363	0.187	1.02	2.93	5.41	8.03	10.6
								0.1922	-1.47	-0.99	-0.51	0.4	1.96	3.64	5.36	7.15	-0.954	-0.553	-0.164	0.875	3.02	5.65	8.33	10.7938			0.1922	-1.4525	-0.96688	-0.405	0.38875	1.56812	2.955	4.3275	5.66563	-0.793	-0.353	0.197	1.01	2.93	5.41	8.02	10.6
								0.1924	-1.47	-1.01	-0.51	0.4	1.96	3.63	5.36	7.17	-0.945	-0.552	-0.17	0.876	3.03	5.66	8.32	10.79			0.1924	-1.44563	-0.95625	-0.41125	0.3875	1.56937	2.95875	4.335	5.65875	-0.791	-0.368	0.194	1.01	2.93	5.42	8.01	10.6
								0.1926	-1.47	-1.01	-0.51	0.39	1.95	3.64	5.36	7.16	-0.966	-0.553	-0.148	0.876	3.01	5.68	8.34	10.7994			0.1926	-1.44938	-0.96563	-0.41313	0.390625	1.57062	2.96125	4.33312	5.70062	-0.783	-0.358	0.188	1.02	2.91	5.41	8	10.6
								0.1928	-1.47	-1.01	-0.51	0.39	1.95	3.64	5.37	7.17	-0.943	-0.556	-0.16	0.864	3.01	5.66	8.34	10.7869			0.1928	-1.44438	-0.96188	-0.41	0.456875	1.57688	2.95625	4.33437	5.66062	-0.789	-0.358	0.19	1.01	2.91	5.41	8.01	10.6
								0.193	-1.47	-1.01	-0.51	0.39	1.95	3.64	5.37	7.17	-0.954	-0.559	-0.151	0.866	3.02	5.66	8.34	10.8063			0.193	-1.45313	-0.96563	-0.41125	0.39	1.56438	2.95875	4.3425	5.66937	-0.785	-0.364	0.201	1.01	2.92	5.42	8.01	10.6
								0.1932	-1.47	-1.01	-0.5	0.39	1.95	3.64	5.36	7.18	-0.951	-0.549	-0.142	0.859	2.99	5.67	8.35	10.7956			0.1932	-1.44625	-0.96813	-0.41688	0.3975	1.56875	2.955	4.34	5.67	-0.778	-0.363	0.194	1.02	2.91	5.42	8.02	10.5
								0.1934	-1.46	-1.01	-0.49	0.39	1.95	3.63	5.37	7.18	-0.952	-0.552	-0.154	0.858	3.02	5.67	8.34	10.8006			0.1934	-1.45125	-0.96063	-0.41125	0.40375	1.57062	2.94188	4.33812	5.66875	-0.793	-0.361	0.196	1	2.91	5.43	8.01	10.5
								0.1936	-1.47	-1.01	-0.5	0.4	1.95	3.64	5.37	7.16	-0.948	-0.549	-0.151	0.854	3.03	5.68	8.34	10.7856			0.1936	-1.44875	-0.95438	-0.4125	0.391875	1.57187	2.95625	4.3425	5.67312	-0.783	-0.369	0.197	1.02	2.92	5.42	8	10.5
								0.1938	-1.46	-1.01	-0.5	0.4	1.95	3.62	5.37	7.16	-0.957	-0.553	-0.138	0.844	3.04	5.68	8.35	10.81			0.1938	-1.44438	-0.96063	-0.4125	0.396875	1.575	2.95125	4.34187	5.67312	-0.78	-0.363	0.196	1.02	2.91	5.42	8.01	10.5
								0.194	-1.47	-1.02	-0.49	0.4	1.95	3.63	5.37	7.18	-0.952	-0.554	-0.143	0.858	3.03	5.68	8.34	10.7994			0.194	-1.45125	-0.90438	-0.41188	0.399375	1.57313	2.9525	4.34875	5.67687	-0.784	-0.366	0.189	1.02	2.92	5.42	8.01	10.5
								0.1942	-1.47	-1.01	-0.5	0.4	1.95	3.63	5.37	7.17	-0.954	-0.547	-0.134	0.859	3.02	5.7	8.34	10.8006			0.1942	-1.4475	-0.96125	-0.41375	0.398125	1.57688	2.95438	4.35062	5.67063	-0.783	-0.358	0.194	1.02	2.92	5.42	8	10.5
								0.1944	-1.47	-1.01	-0.5	0.4	1.95	3.63	5.38	7.17	-0.958	-0.556	-0.127	0.852	3.04	5.72	8.32	10.7875			0.1944	-1.44188	-0.96375	-0.4125	0.394375	1.57625	2.9525	4.355	5.6775	-0.779	-0.358	0.186	1.02	2.91	5.41	7.99	10.5
								0.1946	-1.47	-1.02	-0.49	0.4	1.95	3.64	5.37	7.17	-0.944	-0.554	-0.131	0.86	3.04	5.7	8.32	10.8075			0.1946	-1.45125	-0.95938	-0.41	0.3975	1.5775	2.95187	4.35	5.68	-0.788	-0.356	0.189	1.02	2.91	5.41	7.98	10.6
								0.1948	-1.47	-1.03	-0.5	0.4	1.95	3.64	5.38	7.17	-0.949	-0.553	-0.136	0.853	3.03	5.72	8.31	10.8125			0.1948	-1.44875	-0.95563	-0.41688	0.403125	1.57688	2.96062	4.35187	5.68	-0.782	-0.367	0.193	1.03	2.92	5.4	7.99	10.6
								0.195	-1.46	-1.02	-0.49	0.39	1.96	3.64	5.38	7.17	-0.949	-0.551	-0.141	0.86	3.03	5.72	8.32	10.7775			0.195	-1.44875	-0.96313	-0.41	0.3975	1.57875	2.95438	4.34875	5.69062	-0.778	-0.364	0.194	1.03	2.91	5.41	7.98	10.6
								0.1952	-1.47	-1.03	-0.49	0.39	1.96	3.63	5.38	7.17	-0.946	-0.559	-0.151	0.855	3.03	5.7	8.31	10.7919			0.1952	-1.44875	-0.95938	-0.41938	0.401875	1.58062	2.96563	4.35375	5.6775	-0.785	-0.365	0.191	1.03	2.92	5.4	7.99	10.6
								0.1954	-1.47	-1.04	-0.5	0.39	1.96	3.63	5.37	7.17	-0.954	-0.558	-0.144	0.848	3.02	5.71	8.32	10.8			0.1954	-1.44688	-0.9575	-0.41688	0.3975	1.57875	2.95938	4.34687	5.68125	-0.773	-0.369	0.193	1.03	2.92	5.39	7.99	10.6
								0.1956	-1.47	-1.04	-0.5	0.39	1.97	3.63	5.38	7.18	-0.944	-0.551	-0.141	0.853	3.02	5.71	8.3	10.8			0.1956	-1.44563	-0.965	-0.41125	0.405625	1.5825	2.96062	4.34375	5.675	-0.779	-0.365	0.191	1.04	2.91	5.4	7.99	10.6
								0.1958	-1.47	-1.05	-0.5	0.39	1.96	3.63	5.37	7.17	-0.957	-0.558	-0.141	0.858	3.02	5.72	8.31	10.7969			0.1958	-1.45438	-0.95813	-0.41688	0.40375	1.58125	2.95875	4.34812	5.6825	-0.783	-0.356	0.193	1.04	2.91	5.42	7.97	10.6
								0.196	-1.46	-1.06	-0.5	0.38	1.96	3.63	5.37	7.17	-0.958	-0.555	-0.135	0.868	3.02	5.72	8.32	10.8144			0.196	-1.44875	-0.95813	-0.42063	0.403125	1.58813	2.95938	4.35125	5.66875	-0.779	-0.363	0.189	1.05	2.91	5.42	7.97	10.6
								0.1962	-1.46	-1.07	-0.5	0.39	1.95	3.63	5.37	7.18	-0.95	-0.546	-0.129	0.868	3.01	5.73	8.32	10.7981			0.1962	-1.45	-0.96375	-0.41563	0.40625	1.57875	2.95438	4.35125	5.67375	-0.781	-0.359	0.193	1.04	2.92	5.42	7.97	10.6
								0.1964	-1.46	-1.09	-0.5	0.38	1.95	3.63	5.37	7.17	-0.945	-0.555	-0.127	0.87	3.02	5.73	8.32	10.8075			0.1964	-1.4475	-0.95563	-0.41813	0.406875	1.58062	2.9625	4.3475	5.67438	-0.779	-0.362	0.186	1.04	2.92	5.42	7.96	10.6
								0.1966	-1.46	-1.12	-0.49	0.39	1.98	3.63	5.38	7.17	-0.954	-0.548	-0.114	0.856	3.03	5.73	8.31	10.8081			0.1966	-1.4475	-0.96	-0.42063	0.4075	1.58375	2.95562	4.35	5.67438	-0.781	-0.366	0.186	1.04	2.92	5.42	7.95	10.6
								0.1968	-1.46	-1.29	-0.52	0.4	1.95	3.64	5.37	7.19	-0.957	-0.553	-0.123	0.866	3.02	5.71	8.31	10.8106			0.1968	-1.44375	-0.96	-0.4175	0.410625	1.58062	2.955	4.3475	5.67438	-0.779	-0.356	0.194	1.05	2.92	5.43	7.95	10.6
								0.197	-1.46	-1.58	-0.5	0.39	1.95	3.63	5.37	7.18	-0.958	-0.554	-0.131	0.875	3.03	5.72	8.3	10.805			0.197	-1.44813	-0.955	-0.41563	0.4125	1.58312	2.95688	4.34375	5.6775	-0.776	-0.362	0.199	1.04	2.93	5.43	7.95	10.5
								0.1972	-1.46	-1.8	-0.49	0.4	1.95	3.64	5.37	7.21	-0.953	-0.563	-0.129	0.858	3.02	5.72	8.3	10.8038			0.1972	-1.45063	-0.96375	-0.4125	0.4075	1.58688	2.94625	4.34312	5.67563	-0.783	-0.357	0.186	1.04	2.93	5.42	7.95	10.6
								0.1974	-1.46	-1.94	-0.49	0.41	1.95	3.63	5.39	7.18	-0.949	-0.556	-0.139	0.863	3.03	5.72	8.31	10.8138			0.1974	-1.44	-0.96	-0.41813	0.41125	1.57812	2.95063	4.34625	5.67563	-0.775	-0.351	0.193	1.04	2.92	5.44	7.97	10.6
								0.1976	-1.46	-2.01	-0.49	0.4	1.95	3.63	5.4	7.18	-0.954	-0.541	-0.13	0.854	3.03	5.71	8.32	10.8119			0.1976	-1.44938	-0.95063	-0.4175	0.418125	1.58125	2.95375	4.345	5.6675	-0.782	-0.361	0.195	1.04	2.93	5.44	7.96	10.5
								0.1978	-1.45	-2.05	-0.5	0.4	1.94	3.63	5.38	7.18	-0.952	-0.546	-0.129	0.869	3.03	5.72	8.32	10.8119			0.1978	-1.44563	-0.955	-0.41813	0.40875	1.58187	2.9525	4.34625	5.66937	-0.776	-0.357	0.19	1.04	2.92	5.44	7.97	10.5
								0.198	-1.46	-2.05	-0.49	0.41	1.95	3.63	5.39	7.18	-0.953	-0.548	-0.126	0.866	3.03	5.72	8.3	10.8138			0.198	-1.44375	-0.95688	-0.4225	0.414375	1.58	2.94875	4.35438	5.66875	-0.784	-0.353	0.198	1.05	2.93	5.45	7.94	10.6
								0.1982	-1.46	-2.02	-0.49	0.39	1.95	3.63	5.4	7.18	-0.954	-0.548	-0.126	0.863	3.03	5.72	8.3	10.825			0.1982	-1.44625	-0.95625	-0.41813	0.411875	1.58312	2.94813	4.34625	5.66875	-0.773	-0.362	0.199	1.05	2.93	5.44	7.95	10.6
								0.1984	-1.46	-1.99	-0.51	0.4	1.94	3.65	5.39	7.18	-0.952	-0.549	-0.13	0.861	3.03	5.72	8.29	10.8144			0.1984	-1.44313	-0.95375	-0.42	0.4125	1.58	2.94625	4.35125	5.675	-0.786	-0.359	0.189	1.05	2.94	5.46	7.95	10.6
								0.1986	-1.46	-1.94	-0.5	0.4	1.95	3.64	5.4	7.19	-0.948	-0.557	-0.129	0.861	3.03	5.72	8.3	10.8263			0.1986	-1.44563	-0.95563	-0.41813	0.413125	1.58125	2.95063	4.35313	5.67812	-0.776	-0.358	0.201	1.05	2.93	5.47	7.95	10.6
								0.1988	-1.46	-1.88	-0.5	0.39	1.94	3.65	5.4	7.18	-0.956	-0.549	-0.128	0.871	3.03	5.73	8.32	10.8325			0.1988	-1.445	-0.94875	-0.41938	0.418125	1.58062	2.94687	4.34938	5.6725	-0.784	-0.363	0.198	1.05	2.94	5.45	7.98	10.6
								0.199	-1.46	-1.81	-0.51	0.4	1.95	3.66	5.41	7.18	-0.956	-0.553	-0.134	0.866	3.03	5.72	8.31	10.8263			0.199	-1.43813	-0.95563	-0.41438	0.41	1.58062	2.9475	4.35438	5.67563	-0.781	-0.363	0.199	1.06	2.94	5.47	7.97	10.6
								0.1992	-1.46	-1.71	-0.51	0.4	1.95	3.64	5.42	7.19	-0.943	-0.546	-0.13	0.85	3.04	5.73	8.32	10.8238			0.1992	-1.44938	-0.95188	-0.42063	0.425625	1.5875	2.95688	4.35062	5.67312	-0.784	-0.359	0.198	1.06	2.95	5.45	7.98	10.6
								0.1994	-1.49	-1.63	-0.51	0.39	1.95	3.66	5.44	7.18	-0.958	-0.554	-0.14	0.857	3.03	5.73	8.32	10.8269			0.1994	-1.44625	-0.95125	-0.42438	0.414375	1.57875	2.94875	4.36188	5.6825	-0.784	-0.364	0.195	1.06	2.95	5.45	7.98	10.6
								0.1996	-1.46	-1.54	-0.51	0.45	1.95	3.66	5.44	7.2	-0.955	-0.557	-0.139	0.859	3.02	5.74	8.3	10.8194			0.1996	-1.44188	-0.95438	-0.41563	0.411875	1.58187	2.95438	4.3525	5.6825	-0.784	-0.356	0.194	1.06	2.94	5.46	7.97	10.6
								0.1998	-1.46	-1.44	-0.51	0.39	1.96	3.66	5.45	7.2	-0.952	-0.551	-0.139	0.86	3.03	5.73	8.29	10.8331			0.1998	-1.38313	-0.955	-0.41563	0.418125	1.58563	2.95688	4.3575	5.67875	-0.781	-0.357	0.199	1.05	2.96	5.48	7.96	10.6
								0.2	-1.46	-1.37	-0.51	0.39	1.95	3.66	5.46	7.2	-0.951	-0.543	-0.149	0.86	3.03	5.71	8.29	10.8331			0.2	-1.45313	-0.95313	-0.41688	0.411875	1.58	2.95625	4.35438	5.67812	-0.784	-0.357	0.201	1.05	2.95	5.47	7.96	10.6
								0.2002	-1.46	-1.3	-0.51	0.4	1.95	3.66	5.45	7.2	-0.952	-0.543	-0.137	0.862	3.03	5.72	8.29	10.8338			0.2002	-1.44063	-0.95938	-0.4125	0.411875	1.59	2.94937	4.35375	5.6825	-0.783	-0.35	0.185	1.05	2.95	5.46	7.96	10.6
								0.2004	-1.46	-1.24	-0.51	0.41	1.95	3.67	5.46	7.2	-0.943	-0.541	-0.134	0.861	3.04	5.73	8.31	10.8269			0.2004	-1.44625	-0.95313	-0.41438	0.41625	1.58187	2.95688	4.33688	5.67938	-0.778	-0.358	0.199	1.05	2.95	5.46	7.98	10.6
								0.2006	-1.46	-1.19	-0.52	0.4	1.94	3.65	5.46	7.2	-0.953	-0.541	-0.139	0.859	3.03	5.73	8.29	10.8169			0.2006	-1.44188	-0.9575	-0.415	0.413125	1.5825	2.95812	4.35813	5.67875	-0.785	-0.354	0.188	1.05	2.95	5.46	7.98	10.5
								0.2008	-1.46	-1.16	-0.51	0.41	1.95	3.66	5.46	7.2	-0.946	-0.552	-0.14	0.863	3.04	5.73	8.31	10.8138			0.2008	-1.43938	-0.96063	-0.41688	0.40875	1.61813	2.95625	4.35813	5.6875	-0.784	-0.349	0.194	1.06	2.94	5.45	7.97	10.5
								0.201	-1.46	-1.12	-0.52	0.41	1.95	3.67	5.45	7.19	-0.944	-0.542	-0.136	0.868	3.05	5.71	8.32	10.8306			0.201	-1.4425	-0.95313	-0.43375	0.41875	1.59	2.95938	4.3575	5.68	-0.778	-0.355	0.196	1.06	2.94	5.44	7.97	10.5
								0.2012	-1.46	-1.09	-0.51	0.41	1.95	3.67	5.46	7.19	-0.946	-0.542	-0.139	0.883	3.04	5.71	8.33	10.8156			0.2012	-1.44438	-0.96063	-0.41625	0.408125	1.5875	2.94875	4.35938	5.68125	-0.781	-0.361	0.201	1.05	2.93	5.44	7.98	10.6
								0.2014	-1.45	-1.08	-0.52	0.41	1.96	3.66	5.46	7.19	-0.953	-0.553	-0.141	0.874	3.05	5.7	8.32	10.8231			0.2014	-1.43938	-0.96188	-0.41563	0.41625	1.58563	2.9575	4.35625	5.67812	-0.786	-0.354	0.198	1.04	2.94	5.46	7.95	10.6
								0.2016	-1.46	-1.06	-0.52	0.41	1.96	3.67	5.46	7.19	-0.945	-0.548	-0.146	0.884	3.04	5.7	8.31	10.835			0.2016	-1.44875	-0.95875	-0.41563	0.40875	1.58438	2.96062	4.36125	5.67812	-0.781	-0.355	0.196	1.05	2.93	5.45	7.96	10.6
								0.2018	-1.46	-1.05	-0.52	0.41	1.96	3.68	5.46	7.19	-0.953	-0.549	-0.13	0.878	3.04	5.72	8.31	10.8313			0.2018	-1.44313	-0.95875	-0.41125	0.414375	1.59813	2.9525	4.35625	5.6825	-0.78	-0.356	0.199	1.05	2.94	5.47	7.96	10.6
								0.202	-1.46	-1.03	-0.52	0.41	1.96	3.67	5.46	7.19	-0.948	-0.552	-0.138	0.879	3.05	5.71	8.31	10.8313			0.202	-1.43688	-0.95813	-0.41625	0.414375	1.59062	2.95688	4.35875	5.685	-0.78	-0.353	0.201	1.04	2.95	5.46	7.97	10.6
								0.2022	-1.46	-1.03	-0.52	0.41	1.96	3.68	5.45	7.19	-0.948	-0.544	-0.132	0.893	3.05	5.71	8.32	10.8325			0.2022	-1.44	-0.96	-0.41563	0.408125	1.59187	2.96437	4.35438	5.68187	-0.791	-0.364	0.186	1.04	2.94	5.46	7.97	10.6
								0.2024	-1.45	-1.01	-0.52	0.4	1.96	3.68	5.46	7.2	-0.976	-0.553	-0.129	0.883	3.06	5.73	8.32	10.8463			0.2024	-1.44	-0.96563	-0.41125	0.4175	1.5925	2.95562	4.35062	5.67063	-0.786	-0.364	0.193	1.04	2.95	5.47	7.97	10.6
								0.2026	-1.46	-1.01	-0.52	0.41	1.96	3.68	5.46	7.2	-0.942	-0.542	-0.132	0.892	3.04	5.71	8.31	10.845			0.2026	-1.44063	-0.955	-0.41813	0.41	1.5925	2.95938	4.36	5.68813	-0.789	-0.354	0.195	1.05	2.94	5.49	7.97	10.6
								0.2028	-1.45	-1.01	-0.53	0.4	1.95	3.69	5.46	7.19	-0.948	-0.541	-0.138	0.894	3.03	5.7	8.31	10.8431			0.2028	-1.44313	-0.96313	-0.40875	0.415625	1.60187	2.96	4.35938	5.68562	-0.788	-0.36	0.188	1.04	2.94	5.48	7.97	10.5
								0.203	-1.46	-1	-0.52	0.41	1.95	3.68	5.46	7.18	-0.951	-0.557	-0.138	0.891	3.03	5.69	8.31	10.8438			0.203	-1.435	-0.96	-0.41313	0.413125	1.595	3.0075	4.35938	5.68562	-0.787	-0.364	0.197	1.03	2.94	5.49	7.96	10.5
								0.2032	-1.46	-1	-0.53	0.41	1.95	3.68	5.45	7.18	-0.946	-0.546	-0.122	0.889	3.05	5.69	8.31	10.8388			0.2032	-1.44375	-0.96125	-0.4075	0.404375	1.59813	2.95187	4.35187	5.69062	-0.786	-0.354	0.197	1.03	2.93	5.5	7.97	10.5
								0.2034	-1.46	-0.99	-0.53	0.42	1.95	3.74	5.46	7.18	-0.941	-0.55	-0.126	0.888	3.04	5.69	8.31	10.8444			0.2034	-1.43563	-0.96813	-0.41688	0.415625	1.59813	2.95688	4.35438	5.68313	-0.788	-0.353	0.193	1.04	2.94	5.5	7.97	10.5
								0.2036	-1.45	-0.99	-0.53	0.42	1.96	3.67	5.45	7.18	-0.949	-0.554	-0.11	0.902	3.05	5.68	8.31	10.8481			0.2036	-1.43938	-0.96375	-0.4125	0.414375	1.60125	2.95875	4.35	5.69	-0.782	-0.36	0.199	1.01	2.93	5.5	7.97	10.5
								0.2038	-1.45	-0.99	-0.53	0.42	1.95	3.67	5.45	7.18	-0.943	-0.552	-0.111	0.91	3.05	5.7	8.31	10.8344			0.2038	-1.445	-0.9725	-0.41563	0.4125	1.6	2.95812	4.34875	5.69625	-0.786	-0.354	0.188	1.03	2.92	5.49	7.98	10.5
								0.204	-1.45	-0.98	-0.54	0.41	1.95	3.68	5.45	7.17	-0.944	-0.543	-0.114	0.906	3.07	5.68	8.31	10.8456			0.204	-1.4425	-0.96188	-0.41375	0.4225	1.605	2.96687	4.34563	5.68562	-0.776	-0.364	0.194	1.03	2.92	5.48	7.97	10.5
								0.2042	-1.45	-0.98	-0.53	0.42	1.96	3.68	5.45	7.17	-0.948	-0.553	-0.117	0.893	3.07	5.68	8.3	10.8369			0.2042	-1.44	-0.95313	-0.41063	0.4175	1.595	2.95625	4.34375	5.6875	-0.788	-0.35	0.19	1.03	2.92	5.47	7.98	10.5
								0.2044	-1.46	-0.98	-0.54	0.42	1.96	3.67	5.44	7.18	-0.946	-0.554	-0.133	0.902	3.06	5.68	8.31	10.8231			0.2044	-1.44	-0.97188	-0.4175	0.42125	1.59563	2.96563	4.34	5.69437	-0.782	-0.357	0.191	1.02	2.91	5.48	7.99	10.5
								0.2046	-1.46	-0.98	-0.54	0.42	1.97	3.68	5.46	7.18	-0.941	-0.554	-0.13	0.916	3.07	5.68	8.29	10.8288			0.2046	-1.44438	-0.96938	-0.40938	0.4225	1.59813	2.96437	4.34	5.68813	-0.785	-0.351	0.187	1.02	2.92	5.47	7.99	10.5
								0.2048	-1.46	-0.98	-0.54	0.42	1.96	3.68	5.45	7.18	-0.95	-0.553	-0.122	0.904	3.08	5.71	8.32	10.8206			0.2048	-1.43813	-0.965	-0.41563	0.4175	1.60187	2.96625	4.34563	5.69062	-0.785	-0.343	0.191	1.01	2.91	5.48	7.99	10.5
								0.205	-1.46	-0.98	-0.53	0.42	1.96	3.69	5.45	7.19	-0.943	-0.553	-0.128	0.894	3.06	5.71	8.32	10.81			0.205	-1.44688	-0.96813	-0.415	0.418125	1.59438	2.9675	4.34563	5.69187	-0.788	-0.352	0.186	1.02	2.92	5.49	7.99	10.5
								0.2052	-1.45	-0.98	-0.53	0.42	1.97	3.69	5.46	7.19	-0.944	-0.554	-0.144	0.901	3.06	5.7	8.32	10.84			0.2052	-1.43813	-0.96313	-0.40938	0.415	1.595	2.96813	4.35187	5.69062	-0.789	-0.348	0.179	1.02	2.94	5.47	8.01	10.5
								0.2054	-1.46	-0.97	-0.52	0.43	1.97	3.68	5.45	7.19	-0.949	-0.557	-0.158	0.889	3.06	5.7	8.32	10.8381			0.2054	-1.44438	-0.9675	-0.41938	0.42125	1.59937	2.96375	4.34187	5.695	-0.781	-0.35	0.193	1.02	2.94	5.47	8.01	10.5
								0.2056	-1.45	-0.97	-0.53	0.41	1.96	3.68	5.45	7.19	-0.94	-0.555	-0.153	0.89	3.05	5.7	8.31	10.8381			0.2056	-1.43875	-0.96938	-0.415	0.41625	1.59375	2.96937	4.35	5.69375	-0.791	-0.351	0.186	1.03	2.95	5.47	8	10.5
								0.2058	-1.46	-0.97	-0.53	0.41	1.96	3.69	5.45	7.19	-0.945	-0.554	-0.153	0.9	3.05	5.7	8.32	10.8281			0.2058	-1.44	-0.965	-0.41125	0.414375	1.59875	2.96937	4.34812	5.685	-0.788	-0.361	0.191	1.02	2.93	5.46	8.01	10.5
								0.206	-1.46	-0.97	-0.52	0.42	1.97	3.68	5.45	7.19	-0.941	-0.562	-0.151	0.894	3.04	5.71	8.31	10.8294			0.206	-1.43625	-0.97063	-0.41938	0.418125	1.59375	2.96563	4.35062	5.69688	-0.784	-0.349	0.188	1.02	2.94	5.47	8.01	10.5
								0.2062	-1.46	-0.97	-0.53	0.41	1.97	3.69	5.45	7.19	-0.945	-0.548	-0.134	0.894	3.05	5.71	8.31	10.8344			0.2062	-1.44063	-0.97	-0.41375	0.419375	1.59937	2.97375	4.35313	5.6825	-0.783	-0.359	0.183	1.03	2.93	5.46	8.01	10.6
								0.2064	-1.46	-0.98	-0.52	0.42	1.99	3.7	5.45	7.19	-0.953	-0.559	-0.128	0.904	3.04	5.71	8.31	10.8394			0.2064	-1.43688	-0.97063	-0.41625	0.416875	1.60062	2.96813	4.35438	5.68063	-0.789	-0.353	0.184	1.03	2.94	5.46	8.01	10.5
								0.2066	-1.46	-0.97	-0.52	0.41	1.97	3.7	5.45	7.19	-0.943	-0.549	-0.124	0.902	3.05	5.7	8.3	10.8263			0.2066	-1.45063	-0.96	-0.41438	0.418125	1.59563	2.97375	4.3575	5.69187	-0.781	-0.361	0.188	1.03	2.94	5.46	8.02	10.5
								0.2068	-1.46	-0.97	-0.53	0.41	1.97	3.69	5.51	7.19	-0.948	-0.552	-0.129	0.904	3.04	5.71	8.32	10.8463			0.2068	-1.44438	-0.97063	-0.41625	0.4175	1.60312	2.97812	4.35938	5.68875	-0.789	-0.358	0.186	1.04	2.94	5.47	8.01	10.5
								0.207	-1.46	-0.97	-0.54	0.41	1.98	3.69	5.45	7.19	-0.938	-0.557	-0.128	0.906	3.05	5.71	8.34	10.8575			0.207	-1.4425	-0.96125	-0.415	0.4175	1.60125	2.97313	4.36125	5.69	-0.787	-0.353	0.185	1.03	2.94	5.46	8.01	10.5
								0.2072	-1.46	-0.97	-0.52	0.41	1.97	3.68	5.46	7.2	-0.944	-0.556	-0.128	0.906	3.03	5.72	8.33	10.8381			0.2072	-1.45063	-0.97063	-0.41375	0.4225	1.6	2.975	4.36125	5.69062	-0.781	-0.367	0.179	1.02	2.94	5.47	8.02	10.5
								0.2074	-1.45	-0.97	-0.52	0.41	1.97	3.69	5.46	7.21	-0.942	-0.549	-0.126	0.9	3.04	5.73	8.34	10.8494			0.2074	-1.4425	-0.97	-0.41188	0.415	1.60312	2.985	4.36625	5.69437	-0.787	-0.364	0.18	1.03	2.93	5.46	8.03	10.5
								0.2076	-1.46	-0.98	-0.52	0.42	1.97	3.69	5.46	7.19	-0.951	-0.547	-0.124	0.896	3.04	5.71	8.34	10.85			0.2076	-1.44438	-0.96625	-0.41188	0.414375	1.6025	2.97313	4.36875	5.68875	-0.788	-0.364	0.179	1.02	2.93	5.46	8.04	10.5
								0.2078	-1.46	-0.97	-0.52	0.41	1.97	3.69	5.46	7.19	-0.943	-0.538	-0.138	0.904	3.03	5.72	8.33	10.8425			0.2078	-1.44563	-0.97125	-0.40875	0.42	1.59625	2.97187	4.36625	5.69062	-0.786	-0.358	0.18	1.02	2.94	5.47	8.04	10.5
								0.208	-1.46	-0.97	-0.52	0.42	1.97	3.7	5.45	7.19	-0.951	-0.553	-0.14	0.917	3.03	5.72	8.33	10.8563			0.208	-1.445	-0.97	-0.4125	0.415625	1.60062	2.97438	4.36625	5.6875	-0.785	-0.357	0.167	1.04	2.93	5.46	8.04	10.5
								0.2082	-1.46	-0.98	-0.52	0.42	1.97	3.69	5.45	7.19	-0.949	-0.546	-0.146	0.909	3.03	5.7	8.33	10.8606			0.2082	-1.44688	-0.96313	-0.41125	0.419375	1.60312	2.97	4.36437	5.70437	-0.782	-0.36	0.181	1.02	2.93	5.47	8.05	10.5
								0.2084	-1.46	-0.97	-0.52	0.42	1.97	3.69	5.44	7.19	-0.945	-0.556	-0.143	0.914	3.01	5.69	8.34	10.8563			0.2084	-1.44563	-0.9725	-0.40813	0.43	1.59563	2.97688	4.36188	5.69375	-0.79	-0.361	0.171	1.03	2.94	5.47	8.05	10.5
								0.2086	-1.46	-0.91	-0.52	0.42	1.97	3.7	5.45	7.2	-0.944	-0.551	-0.134	0.9	3.03	5.7	8.35	10.8631			0.2086	-1.44688	-0.96688	-0.40875	0.414375	1.6025	2.97125	4.36813	5.69125	-0.779	-0.354	0.183	1.03	2.93	5.47	8.04	10.5
								0.2088	-1.46	-0.99	-0.53	0.42	1.98	3.69	5.45	7.2	-0.945	-0.551	-0.129	0.893	3.02	5.71	8.36	10.8756			0.2088	-1.44688	-0.97375	-0.41063	0.42375	1.60312	2.9775	4.36437	5.69	-0.778	-0.358	0.18	1.03	2.93	5.47	8.03	10.5
								0.209	-1.46	-0.98	-0.52	0.41	1.97	3.69	5.44	7.2	-0.944	-0.548	-0.122	0.891	3.03	5.71	8.35	10.8744			0.209	-1.44688	-0.98125	-0.40875	0.42	1.59937	2.98125	4.34938	5.69375	-0.775	-0.358	0.175	1.03	2.93	5.45	8.04	10.5
								0.2092	-1.47	-0.98	-0.52	0.42	1.98	3.69	5.45	7.2	-0.956	-0.556	-0.129	0.898	3.03	5.72	8.36	10.8763			0.2092	-1.43938	-0.96563	-0.40813	0.42	1.6	2.9725	4.36	5.69437	-0.784	-0.36	0.175	1.04	2.94	5.47	8.03	10.5
								0.2094	-1.46	-0.98	-0.52	0.42	1.98	3.68	5.45	7.2	-0.948	-0.549	-0.133	0.889	3.04	5.69	8.34	10.8669			0.2094	-1.44813	-0.96438	-0.41313	0.42125	1.59937	2.9825	4.36188	5.69562	-0.783	-0.356	0.177	1.03	2.96	5.46	8.05	10.5
								0.2096	-1.45	-0.98	-0.52	0.41	1.98	3.69	5.44	7.2	-0.953	-0.557	-0.134	0.899	3.04	5.7	8.34	10.8763			0.2096	-1.44313	-0.96625	-0.40938	0.420625	1.60125	2.97688	4.365	5.69375	-0.785	-0.358	0.173	1.03	2.94	5.46	8.04	10.5
								0.2098	-1.47	-0.99	-0.52	0.44	1.99	3.69	5.45	7.2	-0.942	-0.571	-0.131	0.902	3.04	5.71	8.36	10.8688			0.2098	-1.44688	-0.96688	-0.4075	0.424375	1.60187	2.97625	4.35938	5.70437	-0.786	-0.357	0.178	1.04	2.94	5.47	8.04	10.5
								0.21	-1.46	-1	-0.52	0.42	1.98	3.68	5.45	7.21	-0.948	-0.571	-0.133	0.896	3.04	5.71	8.37	10.8719			0.21	-1.44875	-0.96875	-0.415	0.426875	1.595	2.9675	4.405	5.69688	-0.781	-0.369	0.175	1.04	2.94	5.46	8.04	10.5
								0.2102	-1.46	-0.99	-0.53	0.43	1.98	3.69	5.44	7.2	-0.953	-0.561	-0.143	0.899	3.04	5.71	8.37	10.8606			0.2102	-1.46	-0.97	-0.40688	0.430625	1.60062	2.97875	4.35125	5.69688	-0.781	-0.366	0.176	1.04	2.95	5.47	8.04	10.6
								0.2104	-1.46	-0.99	-0.52	0.42	1.98	3.68	5.44	7.21	-0.948	-0.57	-0.153	0.889	3.05	5.72	8.37	10.8431			0.2104	-1.445	-0.96688	-0.40688	0.42625	1.60312	2.97313	4.35438	5.69562	-0.786	-0.366	0.177	1.04	2.94	5.47	8.03	10.6
								0.2106	-1.46	-0.99	-0.52	0.43	1.98	3.68	5.44	7.21	-0.944	-0.57	-0.154	0.884	3.04	5.71	8.37	10.8444			0.2106	-1.44875	-0.9725	-0.3875	0.4275	1.56375	2.97938	4.35	5.69688	-0.781	-0.371	0.178	1.04	2.95	5.47	8.03	10.6
								0.2108	-1.47	-0.98	-0.53	0.43	1.98	3.69	5.44	7.21	-0.953	-0.571	-0.18	0.894	3.04	5.71	8.38	10.8425			0.2108	-1.44688	-0.96563	-0.41938	0.428125	1.59312	2.97625	4.35375	5.6975	-0.788	-0.359	0.175	1.04	2.94	5.48	8.04	10.5
								0.211	-1.45	-0.99	-0.53	0.43	1.97	3.68	5.44	7.21	-0.946	-0.575	-0.179	0.876	3.05	5.72	8.38	10.8463			0.211	-1.44313	-0.96	-0.40625	0.428125	1.59813	2.98563	4.3525	5.7025	-0.783	-0.364	0.178	1.04	2.95	5.48	8.04	10.6
								0.2112	-1.47	-0.99	-0.52	0.43	1.97	3.69	5.43	7.21	-0.953	-0.564	-0.178	0.879	3.03	5.72	8.38	10.855			0.2112	-1.45063	-0.97	-0.41375	0.430625	1.595	2.97688	4.3525	5.6925	-0.78	-0.368	0.177	1.04	2.95	5.49	8.04	10.6
								0.2114	-1.46	-0.98	-0.52	0.43	1.97	3.68	5.44	7.2	-0.94	-0.573	-0.199	0.884	3.04	5.72	8.38	10.8425			0.2114	-1.4425	-0.96313	-0.41125	0.425	1.5925	2.98188	4.35313	5.695	-0.778	-0.369	0.176	1.04	2.95	5.49	8.05	10.6
								0.2116	-1.47	-0.99	-0.51	0.42	1.97	3.68	5.44	7.21	-0.949	-0.562	-0.199	0.88	3.03	5.72	8.38	10.8481			0.2116	-1.4425	-0.96438	-0.40875	0.42375	1.59813	2.975	4.35187	5.69625	-0.785	-0.369	0.18	1.05	2.96	5.49	8.04	10.5
								0.2118	-1.46	-0.99	-0.52	0.42	1.97	3.68	5.44	7.22	-0.952	-0.569	-0.196	0.874	3.02	5.73	8.38	10.8569			0.2118	-1.44375	-0.965	-0.41188	0.43	1.58875	2.98813	4.345	5.6925	-0.779	-0.369	0.186	1.05	2.96	5.5	8.05	10.6
								0.212	-1.46	-0.99	-0.51	0.42	1.98	3.68	5.44	7.21	-0.938	-0.569	-0.196	0.866	3.02	5.72	8.4	10.8725			0.212	-1.44438	-0.96813	-0.41438	0.4225	1.59563	2.98438	4.34938	5.70125	-0.781	-0.366	0.184	1.06	2.96	5.52	8.03	10.5
								0.2122	-1.46	-0.98	-0.51	0.43	1.97	3.67	5.44	7.21	-0.945	-0.57	-0.198	0.866	3.02	5.72	8.38	10.8613			0.2122	-1.45063	-0.95938	-0.40688	0.425	1.59563	2.98563	4.3575	5.69562	-0.782	-0.366	0.194	1.06	2.97	5.5	8.03	10.5
								0.2124	-1.46	-0.99	-0.51	0.42	1.97	3.67	5.43	7.2	-0.943	-0.567	-0.196	0.865	3.02	5.72	8.38	10.8838			0.2124	-1.44188	-0.96813	-0.41375	0.43625	1.59625	2.985	4.34563	5.69688	-0.774	-0.376	0.181	1.06	2.97	5.53	8.04	10.6
								0.2126	-1.47	-0.99	-0.51	0.42	1.97	3.67	5.44	7.22	-0.958	-0.573	-0.198	0.875	3.03	5.72	8.39	10.8669			0.2126	-1.45313	-0.96813	-0.41313	0.425	1.5975	2.97812	4.35187	5.73438	-0.784	-0.366	0.18	1.05	2.95	5.52	8.03	10.6
								0.2128	-1.46	-0.99	-0.52	0.41	1.97	3.67	5.43	7.22	-0.944	-0.573	-0.189	0.873	3.03	5.71	8.39	10.8569			0.2128	-1.44563	-0.96188	-0.41	0.399375	1.6025	2.98438	4.35062	5.6875	-0.781	-0.367	0.185	1.05	2.95	5.53	8.04	10.6
								0.213	-1.46	-0.99	-0.51	0.42	1.97	3.68	5.43	7.21	-0.948	-0.571	-0.226	0.879	3.02	5.71	8.39	10.875			0.213	-1.44813	-0.96875	-0.41563	0.4275	1.595	2.97625	4.35125	5.695	-0.774	-0.361	0.188	1.06	2.95	5.52	8.02	10.6
								0.2132	-1.46	-0.99	-0.51	0.43	1.97	3.66	5.44	7.21	-0.949	-0.55	-0.191	0.873	3.01	5.7	8.39	10.86			0.2132	-1.44375	-0.96875	-0.41188	0.423125	1.5975	2.98	4.3575	5.69375	-0.784	-0.366	0.187	1.06	2.94	5.53	8.01	10.6
								0.2134	-1.46	-0.99	-0.51	0.42	1.96	3.67	5.44	7.2	-0.951	-0.566	-0.179	0.888	3.02	5.7	8.38	10.8681			0.2134	-1.4525	-0.965	-0.41125	0.42875	1.60187	2.96188	4.35062	5.69187	-0.773	-0.366	0.194	1.05	2.94	5.53	8.02	10.6
								0.2136	-1.46	-0.99	-0.51	0.43	1.97	3.67	5.44	7.21	-0.943	-0.568	-0.185	0.896	3.01	5.69	8.38	10.8731			0.2136	-1.445	-0.965	-0.40688	0.425625	1.59438	2.98438	4.3475	5.7	-0.774	-0.367	0.181	1.06	2.94	5.52	8.01	10.6
								0.2138	-1.46	-0.99	-0.51	0.43	1.97	3.66	5.45	7.21	-0.952	-0.567	-0.178	0.897	3.01	5.7	8.39	10.8725			0.2138	-1.44938	-0.95875	-0.40188	0.42625	1.60375	2.98125	4.34938	5.69437	-0.783	-0.37	0.186	1.05	2.93	5.52	8.02	10.6
								0.214	-1.47	-1	-0.51	0.42	1.97	3.67	5.44	7.21	-0.943	-0.564	-0.178	0.898	3.03	5.7	8.38	10.8744			0.214	-1.44813	-0.9325	-0.40625	0.42625	1.5975	2.98	4.34438	5.69313	-0.778	-0.376	0.193	1.06	2.93	5.52	8.01	10.6
								0.2142	-1.46	-0.99	-0.51	0.43	1.97	3.68	5.44	7.2	-0.953	-0.566	-0.182	0.886	3.02	5.69	8.39	10.875			0.2142	-1.4475	-0.96625	-0.40938	0.425625	1.605	2.98563	4.34563	5.69187	-0.768	-0.369	0.185	1.07	2.94	5.51	8.02	10.6
								0.2144	-1.47	-1	-0.5	0.43	1.97	3.68	5.44	7.2	-0.945	-0.568	-0.172	0.886	3.04	5.7	8.38	10.8713			0.2144	-1.45063	-0.96438	-0.405	0.42	1.60375	2.97688	4.35	5.6975	-0.784	-0.369	0.186	1.06	2.92	5.53	8.02	10.6
								0.2146	-1.46	-1	-0.51	0.43	1.97	3.69	5.44	7.21	-0.954	-0.566	-0.163	0.896	3.05	5.69	8.39	10.8713			0.2146	-1.44563	-0.96	-0.41313	0.425	1.60625	2.98687	4.35062	5.69375	-0.778	-0.371	0.194	1.06	2.92	5.53	8.02	10.6
								0.2148	-1.45	-1	-0.51	0.43	1.98	3.67	5.45	7.21	-0.951	-0.566	-0.169	0.891	3.05	5.7	8.39	10.8731			0.2148	-1.44188	-0.96688	-0.40688	0.430625	1.60688	2.985	4.35	5.695	-0.776	-0.369	0.181	1.05	2.93	5.52	8.03	10.6
								0.215	-1.46	-1	-0.51	0.43	1.97	3.68	5.44	7.21	-0.948	-0.568	-0.174	0.895	3.05	5.69	8.4	10.8825			0.215	-1.45188	-0.96188	-0.40813	0.42375	1.61125	2.98813	4.35125	5.69625	-0.783	-0.369	0.184	1.06	2.93	5.51	8.03	10.6
								0.2152	-1.46	-1.01	-0.52	0.42	1.97	3.67	5.45	7.21	-0.953	-0.563	-0.166	0.889	3.04	5.7	8.4	10.8794			0.2152	-1.45	-0.96063	-0.40688	0.43	1.60813	2.98687	4.34938	5.69375	-0.773	-0.376	0.191	1.06	2.93	5.51	8.04	10.6
								0.2154	-1.46	-1.01	-0.51	0.43	1.98	3.68	5.45	7.21	-0.952	-0.559	-0.167	0.884	3.06	5.7	8.41	10.8919			0.2154	-1.44563	-0.9675	-0.41188	0.433125	1.60813	2.98375	4.35375	5.695	-0.774	-0.368	0.188	1.06	2.94	5.51	8.02	10.6
								0.2156	-1.47	-1.01	-0.51	0.42	1.98	3.68	5.45	7.22	-0.946	-0.571	-0.172	0.889	3.05	5.69	8.4	10.9094			0.2156	-1.44563	-0.96188	-0.40313	0.42375	1.60813	2.99313	4.34312	5.69375	-0.782	-0.369	0.193	1.04	2.94	5.51	8.02	10.6
								0.2158	-1.47	-1.01	-0.5	0.43	1.99	3.67	5.46	7.21	-0.954	-0.557	-0.159	0.886	3.06	5.68	8.41	10.9088			0.2158	-1.44813	-0.95938	-0.40813	0.43375	1.60875	2.98438	4.35187	5.6925	-0.774	-0.369	0.188	1.06	2.96	5.5	8.03	10.6
								0.216	-1.46	-1.01	-0.5	0.43	1.98	3.68	5.46	7.2	-0.942	-0.57	-0.163	0.89	3.05	5.7	8.4	10.92			0.216	-1.45063	-0.96625	-0.39938	0.431875	1.60625	2.98125	4.35438	5.69062	-0.786	-0.367	0.194	1.05	2.96	5.5	8.03	10.5
								0.2162	-1.46	-1.01	-0.51	0.42	1.98	3.68	5.45	7.2	-0.959	-0.571	-0.153	0.876	3.06	5.71	8.41	10.9119			0.2162	-1.45188	-0.9725	-0.4125	0.4275	1.61062	2.9875	4.36062	5.6975	-0.778	-0.371	0.191	1.05	2.96	5.5	8.02	10.6
								0.2164	-1.46	-1.02	-0.51	0.42	1.98	3.68	5.46	7.21	-0.948	-0.554	-0.151	0.889	3.05	5.7	8.41	10.9119			0.2164	-1.45125	-0.95625	-0.40438	0.43625	1.60813	2.97938	4.355	5.69313	-0.781	-0.371	0.2	1.06	2.97	5.5	8	10.6
								0.2166	-1.46	-1.01	-0.5	0.42	1.99	3.68	5.45	7.21	-0.948	-0.563	-0.144	0.875	3.04	5.71	8.41	10.9056			0.2166	-1.44563	-0.96563	-0.4025	0.4275	1.615	2.98188	4.3625	5.69937	-0.775	-0.371	0.193	1.06	2.96	5.49	7.99	10.6
								0.2168	-1.46	-1.01	-0.53	0.43	1.97	3.68	5.46	7.22	-0.952	-0.565	-0.142	0.884	3.05	5.71	8.41	10.895			0.2168	-1.445	-0.965	-0.4075	0.43625	1.61	2.99	4.35187	5.69125	-0.771	-0.369	0.199	1.06	2.97	5.5	7.99	10.6
								0.217	-1.46	-1.01	-0.5	0.43	1.98	3.67	5.45	7.23	-0.957	-0.559	-0.143	0.877	3.06	5.7	8.42	10.8875			0.217	-1.4425	-0.96	-0.4025	0.425	1.615	2.97938	4.3575	5.68938	-0.783	-0.378	0.2	1.06	2.96	5.49	7.98	10.6
								0.2172	-1.45	-1.01	-0.5	0.44	1.98	3.67	5.43	7.25	-0.951	-0.572	-0.128	0.886	3.06	5.72	8.41	10.9			0.2172	-1.4525	-0.96375	-0.4	0.438125	1.62125	2.98375	4.35187	5.6925	-0.776	-0.37	0.196	1.05	2.95	5.49	7.98	10.6
								0.2174	-1.46	-1.01	-0.51	0.44	1.97	3.68	5.46	7.22	-0.955	-0.567	-0.121	0.884	3.07	5.73	8.41	10.9			0.2174	-1.4425	-0.95875	-0.40688	0.435625	1.61312	2.9875	4.36125	5.7	-0.776	-0.369	0.194	1.06	2.96	5.48	7.97	10.6
								0.2176	-1.45	-1.01	-0.51	0.45	1.99	3.68	5.46	7.23	-0.954	-0.561	-0.126	0.883	3.05	5.73	8.4	10.9119			0.2176	-1.44313	-0.96063	-0.41	0.438125	1.6125	2.98125	4.35938	5.69875	-0.783	-0.376	0.203	1.07	2.95	5.48	7.97	10.6
								0.2178	-1.45	-1.01	-0.5	0.46	1.99	3.68	5.45	7.22	-0.944	-0.564	-0.123	0.88	3.06	5.73	8.4	10.9006			0.2178	-1.45313	-0.95813	-0.40313	0.4325	1.61375	2.98563	4.36188	5.7025	-0.783	-0.375	0.188	1.04	2.95	5.48	7.97	10.6
								0.218	-1.46	-1.01	-0.51	0.44	1.99	3.69	5.47	7.22	-0.956	-0.565	-0.116	0.874	3.07	5.73	8.39	10.8963			0.218	-1.4475	-0.96125	-0.40438	0.43625	1.61	2.97812	4.36375	5.705	-0.784	-0.369	0.193	1.05	2.95	5.49	7.97	10.6
								0.2182	-1.45	-1.02	-0.5	0.45	1.98	3.68	5.46	7.23	-0.954	-0.568	-0.121	0.87	3.07	5.72	8.39	10.9063			0.2182	-1.44438	-0.95688	-0.40188	0.430625	1.61062	2.97812	4.36125	5.7	-0.783	-0.376	0.202	1.05	2.96	5.47	7.97	10.6
								0.2184	-1.45	-1.02	-0.5	0.45	1.98	3.68	5.47	7.23	-0.956	-0.574	-0.12	0.874	3.09	5.72	8.39	10.8913			0.2184	-1.445	-0.96313	-0.41	0.43875	1.61062	2.98375	4.35813	5.705	-0.785	-0.369	0.194	1.04	2.96	5.47	7.96	10.6
								0.2186	-1.46	-1.02	-0.5	0.44	1.97	3.68	5.46	7.24	-0.944	-0.569	-0.127	0.868	3.08	5.73	8.39	10.9163			0.2186	-1.44375	-0.955	-0.4125	0.425625	1.61062	2.97812	4.35938	5.70125	-0.778	-0.364	0.206	1.04	2.96	5.47	7.98	10.6
								0.2188	-1.45	-1.02	-0.5	0.45	1.98	3.68	5.46	7.24	-0.948	-0.564	-0.138	0.869	3.09	5.73	8.39	10.8913			0.2188	-1.44938	-0.9575	-0.40438	0.426875	1.61375	2.9775	4.36437	5.69875	-0.787	-0.371	0.194	1.04	2.96	5.47	7.98	10.6
								0.219	-1.45	-1.03	-0.5	0.45	1.98	3.68	5.47	7.24	-0.941	-0.569	-0.131	0.859	3.1	5.72	8.41	10.9069			0.219	-1.45	-0.95625	-0.41188	0.43	1.61062	2.98438	4.3575	5.69688	-0.785	-0.367	0.202	1.05	2.95	5.47	7.98	10.6
								0.2192	-1.45	-1.02	-0.51	0.45	1.98	3.68	5.46	7.24	-0.948	-0.556	-0.126	0.861	3.11	5.74	8.39	10.9175			0.2192	-1.44438	-0.95875	-0.40375	0.4275	1.61062	2.9725	4.36125	5.70437	-0.788	-0.367	0.193	1.05	2.96	5.49	7.97	10.6
								0.2194	-1.48	-1.02	-0.5	0.46	1.98	3.69	5.47	7.24	-0.944	-0.561	-0.127	0.878	3.1	5.75	8.41	10.9269			0.2194	-1.44813	-0.96313	-0.41	0.43375	1.6125	2.975	4.36688	5.70437	-0.786	-0.375	0.199	1.04	2.97	5.49	7.99	10.6
								0.2196	-1.45	-1.02	-0.5	0.48	1.97	3.69	5.46	7.23	-0.945	-0.553	-0.126	0.879	3.08	5.73	8.4	10.915			0.2196	-1.44563	-0.9575	-0.40625	0.421875	1.61062	2.97875	4.36	5.71188	-0.786	-0.375	0.191	1.05	2.96	5.49	7.98	10.6
								0.2198	-1.46	-1.02	-0.51	0.46	1.98	3.69	5.46	7.23	-0.949	-0.553	-0.146	0.876	3.09	5.73	8.4	10.9213			0.2198	-1.41875	-0.95875	-0.40063	0.42875	1.60875	2.97875	4.36125	5.70563	-0.788	-0.373	0.199	1.05	2.97	5.49	7.99	10.6
								0.22	-1.45	-1.02	-0.51	0.47	1.97	3.69	5.47	7.23	-0.946	-0.552	-0.14	0.861	3.09	5.74	8.39	10.92			0.22	-1.46125	-0.95438	-0.40625	0.42125	1.59813	2.98563	4.36125	5.71125	-0.786	-0.371	0.196	1.05	2.97	5.5	7.98	10.6
								0.2202	-1.45	-1.02	-0.5	0.47	1.97	3.69	5.46	7.24	-0.946	-0.556	-0.136	0.864	3.1	5.73	8.4	10.9063			0.2202	-1.445	-0.95625	-0.40688	0.426875	1.60563	2.98438	4.36125	5.70875	-0.784	-0.367	0.201	1.04	2.98	5.49	7.98	10.6
								0.2204	-1.46	-1.02	-0.5	0.46	1.97	3.69	5.46	7.23	-0.951	-0.571	-0.141	0.86	3.09	5.74	8.41	10.9231			0.2204	-1.44375	-0.95813	-0.40688	0.42375	1.60062	2.985	4.34812	5.70563	-0.791	-0.373	0.195	1.05	2.98	5.49	7.98	10.6
								0.2206	-1.45	-1.02	-0.5	0.47	1.98	3.7	5.47	7.23	-0.944	-0.569	-0.132	0.858	3.1	5.74	8.4	10.9256			0.2206	-1.44938	-0.95813	-0.4025	0.42375	1.59875	2.98375	4.3675	5.715	-0.786	-0.366	0.184	1.03	2.98	5.5	7.99	10.6
								0.2208	-1.45	-1.03	-0.51	0.46	1.97	3.7	5.47	7.24	-0.953	-0.568	-0.126	0.869	3.09	5.74	8.4	10.9294			0.2208	-1.44563	-0.96	-0.40125	0.42375	1.61563	2.98687	4.3625	5.71125	-0.791	-0.365	0.193	1.04	2.98	5.5	7.99	10.6
								0.221	-1.45	-1.03	-0.51	0.46	1.97	3.7	5.47	7.23	-0.949	-0.554	-0.131	0.885	3.09	5.73	8.39	10.9275			0.221	-1.44813	-0.96375	-0.4225	0.43	1.60312	2.98125	4.36125	5.71188	-0.784	-0.366	0.193	1.04	2.98	5.49	7.99	10.6
								0.2212	-1.45	-1.03	-0.51	0.47	1.97	3.71	5.46	7.24	-0.944	-0.571	-0.141	0.882	3.11	5.74	8.39	10.9275			0.2212	-1.44313	-0.95438	-0.39938	0.423125	1.60312	2.97875	4.36625	5.71438	-0.784	-0.368	0.192	1.04	2.99	5.48	7.99	10.6
								0.2214	-1.45	-1.04	-0.52	0.46	1.97	3.72	5.46	7.24	-0.951	-0.556	-0.141	0.884	3.12	5.73	8.38	10.9294			0.2214	-1.44438	-0.96563	-0.40813	0.425	1.60625	2.97812	4.36062	5.715	-0.788	-0.363	0.188	1.04	2.99	5.49	7.99	10.6
								0.2216	-1.45	-1.03	-0.51	0.46	1.97	3.71	5.46	7.24	-0.95	-0.562	-0.141	0.881	3.11	5.73	8.38	10.9419			0.2216	-1.44563	-0.9675	-0.4075	0.425	1.60125	2.97875	4.36375	5.71188	-0.788	-0.37	0.199	1.04	2.99	5.5	8	10.6
								0.2218	-1.45	-1.03	-0.51	0.47	1.97	3.71	5.45	7.24	-0.942	-0.559	-0.136	0.888	3.11	5.73	8.36	10.9525			0.2218	-1.44438	-1.005	-0.40125	0.424375	1.60563	2.9825	4.3675	5.72063	-0.784	-0.369	0.188	1.04	2.99	5.49	7.99	10.6
								0.222	-1.45	-1.02	-0.52	0.46	1.97	3.72	5.45	7.25	-0.95	-0.556	-0.135	0.895	3.1	5.73	8.37	10.9513			0.222	-1.44563	-0.965	-0.405	0.42625	1.60625	2.98375	4.3625	5.71	-0.793	-0.364	0.199	1.05	2.99	5.5	7.99	10.6
								0.2222	-1.45	-1.04	-0.52	0.46	1.96	3.71	5.46	7.25	-0.943	-0.566	-0.126	0.886	3.1	5.73	8.36	10.9456			0.2222	-1.4425	-0.96063	-0.4075	0.424375	1.61187	2.9775	4.37	5.715	-0.788	-0.369	0.186	1.04	2.98	5.48	7.99	10.6
								0.2224	-1.44	-1.03	-0.52	0.47	1.97	3.72	5.46	7.24	-0.968	-0.574	-0.133	0.896	3.1	5.74	8.35	10.9269			0.2224	-1.44438	-0.96688	-0.40438	0.42375	1.60563	2.98375	4.36437	5.68	-0.789	-0.371	0.194	1.04	2.99	5.49	7.99	10.6
								0.2226	-1.45	-1.02	-0.53	0.46	1.96	3.72	5.46	7.24	-0.954	-0.559	-0.139	0.89	3.09	5.74	8.36	10.94			0.2226	-1.44438	-0.96125	-0.40813	0.420625	1.61062	2.98188	4.36188	5.71438	-0.793	-0.366	0.204	1.05	2.97	5.49	7.99	10.6
								0.2228	-1.44	-1.03	-0.53	0.46	1.96	3.71	5.46	7.24	-0.942	-0.573	-0.128	0.877	3.09	5.75	8.36	10.9494			0.2228	-1.44438	-0.96063	-0.40813	0.42	1.61375	2.97938	4.36813	5.7225	-0.788	-0.366	0.196	1.05	2.98	5.49	7.99	10.6
								0.223	-1.45	-1.03	-0.53	0.46	1.95	3.72	5.45	7.24	-0.943	-0.572	-0.137	0.88	3.09	5.74	8.34	10.9456			0.223	-1.44563	-0.96688	-0.415	0.45625	1.61	3.04	4.36437	5.7125	-0.786	-0.363	0.199	1.05	2.97	5.48	8	10.6
								0.2232	-1.45	-1.03	-0.53	0.46	1.96	3.71	5.44	7.25	-0.954	-0.554	-0.146	0.887	3.09	5.74	8.35	10.9369			0.2232	-1.44563	-0.9575	-0.40688	0.420625	1.61625	2.97938	4.36688	5.72063	-0.783	-0.368	0.202	1.05	2.97	5.49	8.01	10.6
								0.2234	-1.45	-1.03	-0.53	0.47	1.96	3.78	5.46	7.24	-0.948	-0.559	-0.161	0.867	3.1	5.75	8.37	10.9269			0.2234	-1.44063	-0.96813	-0.41375	0.424375	1.61125	2.97688	4.3675	5.72375	-0.783	-0.371	0.196	1.04	2.98	5.5	8	10.6
								0.2236	-1.45	-1.02	-0.54	0.46	1.95	3.72	5.46	7.24	-0.941	-0.557	-0.171	0.891	3.08	5.75	8.37	10.9269			0.2236	-1.445	-0.96438	-0.40938	0.428125	1.61312	2.98625	4.36562	5.71875	-0.789	-0.371	0.206	1.04	2.98	5.5	8.02	10.6
								0.2238	-1.45	-1.02	-0.53	0.47	1.96	3.72	5.47	7.24	-0.951	-0.558	-0.177	0.887	3.09	5.75	8.37	10.95			0.2238	-1.44688	-0.96438	-0.4175	0.424375	1.615	2.98375	4.36375	5.71938	-0.785	-0.369	0.201	1.03	2.96	5.51	8.02	10.6
								0.224	-1.45	-1.02	-0.53	0.47	1.95	3.72	5.47	7.23	-0.944	-0.564	-0.18	0.884	3.1	5.75	8.36	10.9375			0.224	-1.44438	-0.96375	-0.41313	0.430625	1.60688	2.97938	4.37375	5.725	-0.778	-0.371	0.199	1.04	2.96	5.52	8.02	10.6
								0.2242	-1.45	-1.02	-0.53	0.47	1.96	3.73	5.47	7.23	-0.937	-0.565	-0.163	0.876	3.08	5.75	8.34	10.9475			0.2242	-1.44813	-0.93313	-0.41688	0.425	1.60938	2.98563	4.3675	5.7225	-0.791	-0.367	0.199	1.04	2.97	5.51	8.03	10.6
								0.2244	-1.45	-1.03	-0.53	0.47	1.97	3.73	5.47	7.24	-0.953	-0.561	-0.166	0.874	3.08	5.75	8.35	10.9638			0.2244	-1.44688	-0.97063	-0.41063	0.423125	1.61125	2.97812	4.37312	5.72438	-0.785	-0.364	0.194	1.04	2.96	5.51	8.03	10.6
								0.2246	-1.44	-1.02	-0.52	0.47	1.97	3.72	5.46	7.23	-0.939	-0.576	-0.158	0.862	3.1	5.74	8.37	10.9606			0.2246	-1.44188	-0.96375	-0.41625	0.425625	1.615	2.98312	4.37875	5.72625	-0.782	-0.367	0.206	1.04	2.96	5.5	8.03	10.6
								0.2248	-1.45	-1.02	-0.53	0.47	1.97	3.73	5.46	7.23	-0.938	-0.568	-0.164	0.857	3.09	5.74	8.38	10.9625			0.2248	-1.44625	-0.96625	-0.41375	0.42375	1.61312	2.98563	4.37688	5.72687	-0.788	-0.364	0.194	1.05	2.95	5.5	8.03	10.6
								0.225	-1.45	-1.03	-0.53	0.47	1.97	3.73	5.47	7.23	-0.943	-0.562	-0.157	0.858	3.1	5.74	8.38	10.9575			0.225	-1.44438	-0.96813	-0.41375	0.425	1.6125	2.97812	4.37937	5.73125	-0.778	-0.365	0.201	1.05	2.95	5.5	8.03	10.6
								0.2252	-1.45	-1.02	-0.53	0.47	1.97	3.73	5.47	7.23	-0.941	-0.574	-0.144	0.856	3.11	5.73	8.36	10.9419			0.2252	-1.44313	-0.95875	-0.41375	0.42375	1.60625	2.98	4.37	5.7325	-0.795	-0.368	0.2	1.05	2.96	5.5	8.02	10.6
								0.2254	-1.45	-1.01	-0.53	0.47	1.97	3.73	5.46	7.23	-0.938	-0.569	-0.146	0.87	3.13	5.74	8.37	10.9431			0.2254	-1.44438	-0.96438	-0.40875	0.4275	1.60938	2.98875	4.37812	5.72875	-0.79	-0.361	0.199	1.05	2.95	5.49	8.02	10.6
								0.2256	-1.45	-1.02	-0.53	0.48	1.97	3.73	5.47	7.23	-0.945	-0.569	-0.134	0.881	3.12	5.75	8.38	10.9556			0.2256	-1.44438	-0.96313	-0.41938	0.431875	1.61312	2.97688	4.385	5.73	-0.794	-0.368	0.195	1.06	2.95	5.5	8.02	10.6
								0.2258	-1.45	-1.01	-0.53	0.48	1.97	3.73	5.48	7.23	-0.941	-0.575	-0.146	0.868	3.12	5.74	8.36	10.9419			0.2258	-1.4425	-0.96	-0.41875	0.421875	1.60625	2.98438	4.38063	5.73187	-0.788	-0.367	0.193	1.05	2.96	5.5	8.03	10.6
								0.226	-1.45	-1.01	-0.53	0.49	1.97	3.73	5.47	7.23	-0.941	-0.568	-0.138	0.874	3.14	5.77	8.37	10.9363			0.226	-1.44688	-0.96563	-0.4125	0.425	1.60688	2.98625	4.38187	5.735	-0.788	-0.368	0.189	1.04	2.96	5.5	8.01	10.6
								0.2262	-1.45	-1.01	-0.53	0.49	1.97	3.73	5.47	7.22	-0.948	-0.569	-0.143	0.879	3.14	5.75	8.37	10.9513			0.2262	-1.44	-0.965	-0.4175	0.428125	1.60875	2.97812	4.38625	5.73125	-0.783	-0.361	0.193	1.05	2.97	5.49	8.03	10.6
								0.2264	-1.45	-1	-0.53	0.47	2.02	3.72	5.47	7.22	-0.94	-0.574	-0.157	0.882	3.15	5.75	8.37	10.9513			0.2264	-1.44938	-0.96438	-0.41688	0.4175	1.60187	2.97938	4.38375	5.72875	-0.793	-0.366	0.196	1.05	2.98	5.49	8.03	10.6
								0.2266	-1.45	-1	-0.53	0.48	1.97	3.73	5.46	7.23	-0.944	-0.566	-0.156	0.876	3.14	5.76	8.38	10.9663			0.2266	-1.4475	-0.96125	-0.4125	0.424375	1.605	2.98188	4.38687	5.73	-0.79	-0.357	0.193	1.05	2.97	5.5	8.04	10.6
								0.2268	-1.45	-1	-0.53	0.48	1.97	3.73	5.51	7.23	-0.939	-0.573	-0.159	0.876	3.13	5.76	8.38	10.9806			0.2268	-1.4475	-0.96063	-0.42063	0.4275	1.60563	2.9775	4.38875	5.73813	-0.791	-0.367	0.195	1.05	2.99	5.5	8.04	10.6
								0.227	-1.45	-0.99	-0.54	0.48	1.97	3.73	5.46	7.23	-0.938	-0.566	-0.163	0.877	3.13	5.76	8.39	10.9756			0.227	-1.44375	-0.97125	-0.41063	0.42375	1.60187	2.98125	4.38	5.72938	-0.789	-0.361	0.202	1.04	2.99	5.5	8.03	10.6
								0.2272	-1.45	-1	-0.53	0.48	1.97	3.73	5.46	7.23	-0.943	-0.563	-0.162	0.888	3.13	5.75	8.39	10.96			0.2272	-1.44563	-0.96688	-0.4225	0.423125	1.60625	2.97375	4.38125	5.73375	-0.791	-0.366	0.193	1.05	2.98	5.5	8.04	10.6
								0.2274	-1.45	-1	-0.53	0.48	1.98	3.72	5.47	7.24	-0.943	-0.554	-0.171	0.889	3.13	5.76	8.39	10.9444			0.2274	-1.44375	-0.9675	-0.41375	0.421875	1.6025	2.9825	4.37875	5.7325	-0.778	-0.367	0.194	1.04	2.98	5.51	8.03	10.6
								0.2276	-1.45	-0.99	-0.53	0.47	1.98	3.73	5.46	7.21	-0.934	-0.568	-0.163	0.885	3.13	5.76	8.39	10.9531			0.2276	-1.45063	-0.96625	-0.41813	0.424375	1.60312	2.97875	4.37812	5.73187	-0.789	-0.367	0.189	1.05	2.97	5.5	8.04	10.6
								0.2278	-1.44	-0.98	-0.52	0.47	1.99	3.72	5.46	7.21	-0.945	-0.563	-0.153	0.892	3.12	5.77	8.4	10.9588			0.2278	-1.43875	-0.96688	-0.41438	0.42	1.60875	2.98438	4.37688	5.73062	-0.784	-0.363	0.194	1.07	2.98	5.51	8.05	10.6
								0.228	-1.45	-0.99	-0.53	0.47	1.99	3.72	5.46	7.21	-0.941	-0.576	-0.145	0.889	3.13	5.76	8.4	10.9544			0.228	-1.44875	-0.96063	-0.41813	0.4275	1.61125	2.9825	4.38563	5.73688	-0.781	-0.366	0.185	1.06	2.97	5.5	8.04	10.6
								0.2282	-1.45	-0.98	-0.52	0.47	1.98	3.72	5.46	7.22	-0.946	-0.577	-0.141	0.892	3.13	5.77	8.39	10.9513			0.2282	-1.44313	-0.97	-0.41313	0.4175	1.6125	2.985	4.38312	5.73688	-0.788	-0.368	0.187	1.06	2.98	5.5	8.05	10.6
								0.2284	-1.45	-0.98	-0.52	0.47	1.99	3.73	5.45	7.22	-0.94	-0.57	-0.138	0.863	3.13	5.77	8.4	10.9613			0.2284	-1.44438	-0.96625	-0.41938	0.420625	1.615	2.975	4.38625	5.74125	-0.781	-0.367	0.184	1.05	2.97	5.5	8.04	10.6
								0.2286	-1.45	-0.92	-0.52	0.46	1.98	3.72	5.46	7.22	-0.94	-0.58	-0.153	0.869	3.13	5.77	8.39	10.9538			0.2286	-1.44813	-0.96625	-0.41875	0.421875	1.61125	2.9825	4.38687	5.74062	-0.781	-0.365	0.191	1.04	2.97	5.51	8.04	10.6
								0.2288	-1.45	-0.98	-0.52	0.46	1.99	3.72	5.47	7.22	-0.939	-0.57	-0.168	0.872	3.13	5.74	8.39	10.9656			0.2288	-1.44063	-0.96875	-0.41875	0.4125	1.61437	2.98625	4.37625	5.73438	-0.779	-0.366	0.188	1.04	2.98	5.51	8.04	10.6
								0.229	-1.45	-0.98	-0.52	0.47	1.99	3.72	5.46	7.21	-0.944	-0.564	-0.151	0.868	3.11	5.74	8.39	10.9694			0.229	-1.45063	-0.965	-0.4225	0.4275	1.61437	2.98687	4.3825	5.74062	-0.782	-0.368	0.195	1.05	2.97	5.51	8.04	10.6
								0.2292	-1.46	-0.98	-0.52	0.46	1.98	3.72	5.45	7.22	-0.944	-0.561	-0.169	0.866	3.12	5.75	8.39	10.9731			0.2292	-1.44063	-0.96813	-0.41875	0.418125	1.615	2.97875	4.38438	5.73688	-0.783	-0.361	0.203	1.04	2.98	5.5	8.03	10.6
								0.2294	-1.45	-0.99	-0.52	0.46	1.98	3.72	5.45	7.22	-0.955	-0.566	-0.156	0.875	3.11	5.75	8.39	10.9475			0.2294	-1.4475	-0.965	-0.41938	0.420625	1.61	2.98438	4.38187	5.735	-0.788	-0.371	0.186	1.04	2.97	5.51	8.03	10.6
								0.2296	-1.45	-0.99	-0.52	0.46	1.98	3.72	5.45	7.22	-0.944	-0.557	-0.141	0.864	3.11	5.75	8.39	10.9575			0.2296	-1.4475	-0.96438	-0.4225	0.421875	1.61375	2.98	4.38625	5.7425	-0.786	-0.367	0.185	1.05	2.97	5.51	8.01	10.6
								0.2298	-1.46	-0.99	-0.52	0.47	1.98	3.73	5.46	7.22	-0.946	-0.575	-0.129	0.867	3.11	5.77	8.38	10.9469			0.2298	-1.4425	-0.96125	-0.41813	0.425	1.615	2.97562	4.38563	5.74062	-0.775	-0.371	0.179	1.05	2.97	5.51	8.02	10.6
								0.23	-1.46	-0.99	-0.52	0.46	1.98	3.73	5.45	7.21	-0.946	-0.563	-0.136	0.861	3.11	5.77	8.4	10.9606			0.23	-1.4475	-0.9725	-0.42	0.424375	1.61625	2.97625	4.43187	5.73937	-0.785	-0.364	0.191	1.04	2.96	5.51	8.03	10.6
								0.2302	-1.45	-0.99	-0.52	0.46	1.98	3.72	5.46	7.21	-0.939	-0.563	-0.135	0.866	3.1	5.76	8.4	10.9588			0.2302	-1.45438	-0.96313	-0.42313	0.424375	1.61437	2.97875	4.37	5.73625	-0.779	-0.377	0.192	1.05	2.98	5.51	8.03	10.6
								0.2304	-1.45	-0.99	-0.52	0.47	1.98	3.72	5.46	7.22	-0.949	-0.562	-0.141	0.859	3.1	5.76	8.4	10.9569			0.2304	-1.45	-0.965	-0.41625	0.424375	1.61688	2.985	4.38063	5.74313	-0.782	-0.368	0.19	1.04	2.97	5.5	8.02	10.6
								0.2306	-1.45	-0.99	-0.52	0.46	1.98	3.72	5.46	7.21	-0.943	-0.548	-0.142	0.862	3.09	5.76	8.4	10.96			0.2306	-1.44813	-0.96438	-0.41438	0.425625	1.59062	2.98125	4.3825	5.74188	-0.786	-0.373	0.187	1.04	2.98	5.51	8.04	10.6
								0.2308	-1.45	-0.98	-0.52	0.47	1.98	3.72	5.45	7.22	-0.951	-0.562	-0.149	0.854	3.1	5.76	8.42	10.9731			0.2308	-1.45063	-0.95375	-0.44125	0.433125	1.61688	2.98563	4.38875	5.7425	-0.773	-0.364	0.188	1.04	2.97	5.51	8.03	10.6
								0.231	-1.45	-0.99	-0.52	0.46	1.98	3.73	5.46	7.21	-0.944	-0.557	-0.155	0.863	3.1	5.76	8.4	10.9681			0.231	-1.44375	-0.96063	-0.41813	0.423125	1.615	2.98312	4.38938	5.73937	-0.786	-0.368	0.191	1.04	2.97	5.51	8.03	10.6
								0.2312	-1.46	-0.99	-0.52	0.46	1.99	3.72	5.46	7.21	-0.95	-0.553	-0.146	0.874	3.09	5.77	8.4	10.9669			0.2312	-1.4475	-0.96438	-0.42188	0.43125	1.61437	2.98125	4.3925	5.74313	-0.783	-0.369	0.187	1.04	2.97	5.51	8.03	10.6
								0.2314	-1.46	-0.98	-0.52	0.47	1.99	3.72	5.47	7.21	-0.941	-0.566	-0.134	0.872	3.1	5.77	8.41	10.9844			0.2314	-1.44438	-0.96688	-0.42063	0.43125	1.6125	2.9825	4.39938	5.73875	-0.78	-0.368	0.188	1.04	2.97	5.51	8.03	10.6
								0.2316	-1.46	-0.98	-0.52	0.46	1.98	3.73	5.48	7.21	-0.949	-0.553	-0.142	0.876	3.11	5.76	8.4	10.975			0.2316	-1.44688	-0.96063	-0.41875	0.423125	1.615	2.97562	4.3925	5.74313	-0.783	-0.362	0.196	1.04	2.96	5.52	8.03	10.6
								0.2318	-1.46	-0.98	-0.52	0.46	1.98	3.73	5.48	7.2	-0.943	-0.557	-0.136	0.861	3.11	5.77	8.4	10.9781			0.2318	-1.45125	-0.96438	-0.42375	0.428125	1.6125	2.98125	4.40188	5.7375	-0.781	-0.366	0.194	1.06	2.96	5.52	8.02	10.6
								0.232	-1.46	-0.98	-0.52	0.45	1.97	3.74	5.47	7.21	-0.948	-0.554	-0.151	0.856	3.11	5.75	8.39	10.9775			0.232	-1.44375	-0.95875	-0.41813	0.430625	1.61625	2.98875	4.40688	5.72875	-0.778	-0.367	0.194	1.05	2.96	5.51	8.03	10.6
								0.2322	-1.46	-0.98	-0.52	0.46	1.98	3.74	5.49	7.21	-0.949	-0.552	-0.16	0.859	3.11	5.76	8.4	10.9969			0.2322	-1.45063	-0.96813	-0.41938	0.433125	1.60625	2.98	4.40188	5.73187	-0.786	-0.362	0.204	1.04	2.98	5.51	8.04	10.7
								0.2324	-1.46	-0.97	-0.53	0.46	1.99	3.73	5.48	7.2	-0.948	-0.566	-0.167	0.866	3.08	5.75	8.41	11.0088			0.2324	-1.44875	-0.965	-0.42188	0.434375	1.60813	2.98563	4.41125	5.7325	-0.78	-0.362	0.195	1.05	2.97	5.51	8.04	10.7
								0.2326	-1.46	-0.98	-0.53	0.45	1.98	3.74	5.49	7.22	-0.934	-0.559	-0.166	0.874	3.1	5.74	8.43	11.0025			0.2326	-1.45	-0.96063	-0.4225	0.4375	1.61125	2.98125	4.41	5.77187	-0.783	-0.364	0.196	1.04	2.96	5.51	8.05	10.6
								0.2328	-1.46	-0.98	-0.52	0.45	1.99	3.74	5.48	7.21	-0.944	-0.571	-0.162	0.887	3.11	5.75	8.42	11.0013			0.2328	-1.45063	-0.96938	-0.41875	0.430625	1.61062	2.98563	4.40437	5.735	-0.785	-0.368	0.199	1.04	2.96	5.51	8.06	10.7
								0.233	-1.46	-0.97	-0.53	0.45	1.99	3.74	5.48	7.21	-0.953	-0.566	-0.178	0.869	3.1	5.75	8.42	10.9975			0.233	-1.44688	-0.96125	-0.41938	0.438125	1.60312	2.9875	4.41375	5.73375	-0.776	-0.368	0.196	1.05	2.96	5.5	8.04	10.6
								0.2332	-1.46	-0.97	-0.52	0.45	1.99	3.73	5.48	7.21	-0.952	-0.566	-0.166	0.876	3.11	5.74	8.42	11.0025			0.2332	-1.45	-0.96	-0.41938	0.43375	1.60875	2.995	4.41125	5.72813	-0.778	-0.363	0.196	1.05	2.96	5.5	8.05	10.6
								0.2334	-1.46	-0.97	-0.51	0.45	1.99	3.72	5.48	7.2	-0.951	-0.573	-0.157	0.883	3.11	5.74	8.42	10.9956			0.2334	-1.44875	-0.965	-0.41563	0.434375	1.60625	2.98188	4.41312	5.73	-0.781	-0.369	0.188	1.06	2.97	5.5	8.05	10.6
								0.2336	-1.46	-0.96	-0.52	0.45	1.99	3.73	5.47	7.21	-0.946	-0.574	-0.159	0.898	3.1	5.74	8.43	10.995			0.2336	-1.4525	-0.96375	-0.42063	0.434375	1.60563	2.98125	4.42375	5.73187	-0.78	-0.372	0.188	1.05	2.96	5.5	8.05	10.6
								0.2338	-1.46	-0.96	-0.52	0.45	1.99	3.71	5.49	7.21	-0.949	-0.567	-0.167	0.886	3.11	5.75	8.43	10.9975			0.2338	-1.45125	-0.955	-0.41625	0.435	1.60875	2.975	4.41688	5.72813	-0.768	-0.371	0.194	1.06	2.96	5.5	8.05	10.6
								0.234	-1.46	-0.96	-0.53	0.44	1.99	3.73	5.48	7.21	-0.949	-0.559	-0.166	0.887	3.11	5.77	8.44	10.9944			0.234	-1.4475	-0.90188	-0.41938	0.42875	1.60062	2.97562	4.42438	5.73125	-0.775	-0.368	0.186	1.04	2.95	5.49	8.05	10.7
								0.2342	-1.46	-0.95	-0.52	0.45	1.99	3.73	5.48	7.22	-0.954	-0.564	-0.172	0.884	3.08	5.76	8.44	10.9969			0.2342	-1.4525	-0.965	-0.42063	0.430625	1.60187	2.97625	4.42375	5.73625	-0.771	-0.368	0.186	1.05	2.95	5.48	8.04	10.7
								0.2344	-1.46	-0.94	-0.53	0.44	2	3.72	5.49	7.22	-0.949	-0.559	-0.191	0.886	3.09	5.75	8.42	10.9819			0.2344	-1.44938	-0.96	-0.4125	0.4325	1.60563	2.97625	4.42563	5.73875	-0.776	-0.365	0.189	1.05	2.97	5.48	8.04	10.7
								0.2346	-1.46	-0.94	-0.52	0.45	2	3.73	5.49	7.22	-0.955	-0.566	-0.178	0.897	3.09	5.76	8.44	10.9969			0.2346	-1.45188	-0.965	-0.42188	0.428125	1.60125	2.98	4.425	5.72875	-0.781	-0.371	0.185	1.05	2.96	5.49	8.04	10.7
								0.2348	-1.46	-0.95	-0.52	0.44	1.99	3.73	5.5	7.23	-0.958	-0.562	-0.177	0.883	3.09	5.77	8.43	10.9894			0.2348	-1.45063	-0.96	-0.41563	0.431875	1.60875	2.97625	4.42687	5.73125	-0.775	-0.376	0.187	1.04	2.95	5.49	8.04	10.6
								0.235	-1.46	-0.94	-0.52	0.44	2	3.73	5.48	7.23	-0.949	-0.561	-0.188	0.885	3.11	5.78	8.44	10.9875			0.235	-1.4425	-0.96313	-0.42	0.4375	1.60375	2.97812	4.42438	5.73625	-0.77	-0.376	0.195	1.04	2.96	5.5	8.03	10.6
								0.2352	-1.46	-0.94	-0.52	0.45	2	3.73	5.49	7.22	-0.952	-0.556	-0.178	0.889	3.1	5.78	8.43	10.9806			0.2352	-1.45188	-0.96875	-0.42063	0.433125	1.60625	2.97562	4.425	5.73438	-0.78	-0.373	0.184	1.04	2.96	5.5	8.04	10.6
								0.2354	-1.46	-0.95	-0.51	0.44	2	3.72	5.5	7.22	-0.959	-0.564	-0.159	0.896	3.09	5.78	8.42	10.9794			0.2354	-1.44813	-0.96563	-0.4225	0.4375	1.60625	2.9725	4.42312	5.73438	-0.766	-0.371	0.186	1.05	2.95	5.49	8.03	10.6
								0.2356	-1.47	-0.94	-0.52	0.45	2	3.72	5.49	7.22	-0.956	-0.551	-0.164	0.898	3.1	5.77	8.45	10.9831			0.2356	-1.45125	-0.9575	-0.41875	0.434375	1.60875	2.97938	4.4225	5.73125	-0.771	-0.366	0.188	1.04	2.97	5.5	8.04	10.6
								0.2358	-1.45	-0.95	-0.52	0.45	2	3.73	5.49	7.22	-0.951	-0.559	-0.161	0.886	3.1	5.77	8.45	10.9831			0.2358	-1.44813	-0.96938	-0.4225	0.4325	1.60125	2.97125	4.42687	5.73625	-0.77	-0.373	0.193	1.04	2.97	5.48	8.03	10.6
								0.236	-1.46	-0.95	-0.52	0.44	2	3.73	5.49	7.23	-0.957	-0.548	-0.154	0.898	3.1	5.76	8.44	10.9869			0.236	-1.44875	-0.96313	-0.4175	0.441875	1.605	2.97375	4.42063	5.7325	-0.771	-0.372	0.199	1.04	2.96	5.49	8.06	10.6
								0.2362	-1.46	-0.94	-0.52	0.45	2	3.71	5.48	7.22	-0.949	-0.559	-0.164	0.898	3.11	5.75	8.43	10.9725			0.2362	-1.44438	-0.95563	-0.42313	0.43375	1.59937	2.96937	4.41688	5.7425	-0.773	-0.367	0.189	1.04	2.96	5.49	8.07	10.6
								0.2364	-1.46	-0.94	-0.52	0.46	2	3.72	5.49	7.22	-0.95	-0.561	-0.168	0.917	3.11	5.76	8.43	10.9856			0.2364	-1.45063	-0.95938	-0.4225	0.440625	1.60813	2.96875	4.41625	5.74188	-0.776	-0.375	0.191	1.04	2.96	5.5	8.06	10.6
								0.2366	-1.46	-0.95	-0.47	0.46	2	3.72	5.49	7.23	-0.954	-0.565	-0.139	0.913	3.11	5.76	8.45	10.9869			0.2366	-1.44875	-0.96125	-0.41875	0.435625	1.60125	2.96937	4.41437	5.73875	-0.771	-0.369	0.194	1.03	2.97	5.5	8.07	10.6
								0.2368	-1.45	-0.95	-0.54	0.45	1.99	3.72	5.49	7.23	-0.943	-0.557	-0.143	0.919	3.12	5.75	8.44	10.9788			0.2368	-1.45	-0.96063	-0.42	0.4375	1.60813	2.97	4.40875	5.74313	-0.776	-0.376	0.196	1.04	2.97	5.51	8.06	10.6
								0.237	-1.45	-0.95	-0.52	0.46	2	3.72	5.49	7.23	-0.96	-0.563	-0.138	0.906	3.12	5.76	8.45	10.9713			0.237	-1.44875	-0.95688	-0.41563	0.43625	1.6	2.97313	4.41062	5.73625	-0.773	-0.375	0.196	1.03	2.98	5.51	8.07	10.6
								0.2372	-1.46	-0.96	-0.53	0.45	2	3.73	5.47	7.2	-0.956	-0.567	-0.136	0.913	3.14	5.74	8.44	10.9531			0.2372	-1.45	-0.95938	-0.41938	0.445625	1.61	2.97313	4.40937	5.73375	-0.769	-0.368	0.188	1.04	2.97	5.5	8.08	10.6
								0.2374	-1.45	-0.96	-0.53	0.46	2	3.72	5.49	7.23	-0.949	-0.556	-0.119	0.907	3.14	5.75	8.45	10.9563			0.2374	-1.44688	-0.95813	-0.42313	0.4375	1.59875	2.97063	4.41188	5.7375	-0.781	-0.368	0.196	1.02	2.97	5.51	8.07	10.7
								0.2376	-1.45	-0.97	-0.53	0.45	2	3.72	5.49	7.23	-0.954	-0.564	-0.118	0.903	3.14	5.76	8.44	10.9544			0.2376	-1.44938	-0.95375	-0.42438	0.438125	1.59937	2.98125	4.40125	5.7275	-0.769	-0.371	0.189	1.04	2.97	5.49	8.08	10.6
								0.2378	-1.46	-0.96	-0.53	0.45	2	3.73	5.49	7.23	-0.953	-0.553	-0.129	0.908	3.14	5.77	8.44	10.9619			0.2378	-1.45125	-0.96125	-0.42063	0.443125	1.60125	2.97688	4.40937	5.73187	-0.781	-0.372	0.188	1.04	2.98	5.5	8.09	10.6
								0.238	-1.45	-0.96	-0.52	0.46	2	3.72	5.5	7.23	-0.943	-0.562	-0.134	0.902	3.13	5.79	8.44	10.9506			0.238	-1.44375	-0.955	-0.42188	0.4425	1.60062	2.97187	4.40813	5.74	-0.782	-0.368	0.192	1.04	2.97	5.51	8.07	10.6
								0.2382	-1.45	-0.96	-0.53	0.45	1.99	3.73	5.49	7.23	-0.956	-0.561	-0.129	0.902	3.14	5.77	8.46	10.9506			0.2382	-1.44875	-0.96438	-0.4225	0.448125	1.60062	2.98125	4.405	5.7375	-0.774	-0.371	0.187	1.04	2.98	5.52	8.1	10.6
								0.2384	-1.45	-0.97	-0.53	0.45	1.99	3.73	5.5	7.24	-0.956	-0.556	-0.131	0.899	3.14	5.77	8.44	10.96			0.2384	-1.4525	-0.95688	-0.42438	0.441875	1.60625	2.97938	4.41375	5.7375	-0.778	-0.369	0.197	1.04	2.98	5.52	8.1	10.6
								0.2386	-1.45	-0.97	-0.53	0.46	1.99	3.73	5.5	7.24	-0.948	-0.558	-0.126	0.9	3.14	5.77	8.47	10.9688			0.2386	-1.44188	-0.96125	-0.4225	0.441875	1.6	2.975	4.41437	5.73125	-0.776	-0.37	0.194	1.04	2.97	5.52	8.09	10.6
								0.2388	-1.45	-0.96	-0.53	0.45	1.99	3.74	5.5	7.24	-0.954	-0.563	-0.121	0.893	3.13	5.76	8.46	10.9713			0.2388	-1.45125	-0.95688	-0.41875	0.446875	1.605	2.97625	4.40813	5.72938	-0.783	-0.376	0.189	1.03	2.99	5.53	8.09	10.7
								0.239	-1.45	-0.98	-0.53	0.46	1.98	3.73	5.49	7.24	-0.953	-0.556	-0.115	0.896	3.14	5.76	8.46	10.9969			0.239	-1.44938	-0.96125	-0.415	0.443125	1.5975	2.985	4.42188	5.7325	-0.781	-0.369	0.194	1.03	2.98	5.53	8.11	10.7
								0.2392	-1.44	-0.96	-0.53	0.46	1.99	3.73	5.49	7.24	-0.941	-0.57	-0.117	0.894	3.13	5.77	8.46	10.9831			0.2392	-1.44938	-0.965	-0.4175	0.44375	1.60312	2.97938	4.41312	5.73562	-0.782	-0.37	0.189	1.03	2.98	5.54	8.08	10.6
								0.2394	-1.49	-0.96	-0.53	0.46	1.98	3.73	5.49	7.24	-0.953	-0.559	-0.114	0.895	3.13	5.76	8.47	10.9794			0.2394	-1.44938	-0.95563	-0.41313	0.44375	1.60062	2.9875	4.41937	5.73187	-0.771	-0.371	0.189	1.02	2.97	5.52	8.09	10.6
								0.2396	-1.45	-0.96	-0.53	0.52	1.99	3.73	5.49	7.24	-0.942	-0.563	-0.13	0.891	3.14	5.76	8.47	10.995			0.2396	-1.44438	-0.965	-0.41375	0.4425	1.60125	2.9825	4.41437	5.73	-0.781	-0.367	0.197	1.03	2.98	5.52	8.09	10.6
								0.2398	-1.44	-0.95	-0.52	0.45	1.98	3.73	5.49	7.25	-0.95	-0.557	-0.121	0.884	3.13	5.77	8.46	10.9875			0.2398	-1.39875	-0.95813	-0.41875	0.446875	1.59688	2.98438	4.41125	5.7275	-0.778	-0.374	0.184	1.03	2.98	5.55	8.07	10.6
								0.24	-1.45	-0.96	-0.52	0.46	1.98	3.73	5.49	7.25	-0.948	-0.553	-0.113	0.884	3.13	5.77	8.47	10.975			0.24	-1.455	-0.96	-0.40875	0.440625	1.60062	2.9925	4.41937	5.73375	-0.779	-0.372	0.195	1.04	2.97	5.54	8.08	10.7
								0.2402	-1.45	-0.96	-0.52	0.46	1.98	3.73	5.49	7.26	-0.949	-0.555	-0.116	0.894	3.12	5.78	8.47	10.9625			0.2402	-1.445	-0.95563	-0.41188	0.44375	1.5975	2.99187	4.415	5.73813	-0.781	-0.363	0.189	1.03	2.97	5.55	8.09	10.7
								0.2404	-1.45	-0.96	-0.52	0.46	1.99	3.73	5.5	7.26	-0.944	-0.558	-0.116	0.884	3.13	5.77	8.46	10.9725			0.2404	-1.44313	-0.96563	-0.41375	0.44125	1.5975	2.985	4.40437	5.72687	-0.776	-0.375	0.189	1.04	2.97	5.54	8.1	10.7
								0.2406	-1.45	-0.97	-0.52	0.46	1.98	3.73	5.5	7.26	-0.949	-0.556	-0.115	0.879	3.12	5.77	8.47	10.9831			0.2406	-1.44813	-0.95875	-0.40813	0.445625	1.60125	2.98813	4.42125	5.72813	-0.778	-0.372	0.193	1.02	2.98	5.53	8.1	10.7
								0.2408	-1.45	-0.97	-0.52	0.46	1.98	3.73	5.5	7.26	-0.946	-0.551	-0.118	0.892	3.14	5.79	8.47	10.98			0.2408	-1.44875	-0.96125	-0.41188	0.44125	1.62187	2.98875	4.41812	5.74	-0.774	-0.369	0.186	1.03	2.97	5.53	8.11	10.7
								0.241	-1.45	-0.97	-0.51	0.46	1.99	3.73	5.5	7.26	-0.953	-0.558	-0.129	0.895	3.12	5.77	8.47	10.9838			0.241	-1.44375	-0.96625	-0.42875	0.4425	1.60062	2.98937	4.41625	5.73187	-0.78	-0.373	0.189	1.03	2.98	5.54	8.1	10.6
								0.2412	-1.45	-0.97	-0.51	0.46	1.99	3.72	5.5	7.28	-0.954	-0.552	-0.136	0.903	3.13	5.77	8.47	10.9719			0.2412	-1.44938	-0.95938	-0.41188	0.43875	1.59688	2.9925	4.425	5.72938	-0.778	-0.368	0.188	1.03	2.97	5.53	8.1	10.7
								0.2414	-1.45	-0.97	-0.51	0.47	2	3.72	5.5	7.27	-0.946	-0.562	-0.133	0.911	3.12	5.78	8.46	10.9675			0.2414	-1.44563	-0.96438	-0.41125	0.44625	1.5975	2.99437	4.41688	5.73625	-0.773	-0.364	0.192	1.03	2.97	5.53	8.11	10.7
								0.2416	-1.45	-0.98	-0.52	0.47	1.99	3.73	5.5	7.27	-0.949	-0.557	-0.131	0.891	3.12	5.78	8.47	10.9869			0.2416	-1.44688	-0.96	-0.41125	0.439375	1.59625	2.99313	4.42375	5.72813	-0.788	-0.372	0.198	1.02	2.97	5.52	8.1	10.7
								0.2418	-1.45	-0.97	-0.51	0.47	1.99	3.74	5.5	7.28	-0.948	-0.551	-0.134	0.894	3.12	5.79	8.47	10.9763			0.2418	-1.45	-0.965	-0.40438	0.435625	1.60312	2.99375	4.4275	5.72938	-0.776	-0.371	0.191	1.04	2.96	5.53	8.12	10.7
								0.242	-1.45	-0.97	-0.51	0.48	2	3.73	5.5	7.29	-0.943	-0.551	-0.132	0.908	3.12	5.79	8.47	10.995			0.242	-1.44563	-0.96313	-0.41125	0.443125	1.59563	2.98875	4.4275	5.7375	-0.776	-0.364	0.188	1.03	2.95	5.54	8.11	10.7
								0.2422	-1.44	-0.97	-0.52	0.47	2	3.74	5.5	7.29	-0.95	-0.558	-0.144	0.903	3.11	5.78	8.47	10.9825			0.2422	-1.43875	-0.95875	-0.41188	0.439375	1.59438	2.98813	4.43375	5.7325	-0.783	-0.373	0.189	1.04	2.95	5.53	8.11	10.7
								0.2424	-1.45	-0.97	-0.51	0.47	2	3.74	5.5	7.29	-0.955	-0.561	-0.136	0.885	3.1	5.77	8.47	11.0013			0.2424	-1.45313	-0.96625	-0.41125	0.43875	1.59563	2.99812	4.42875	5.72125	-0.773	-0.373	0.181	1.03	2.96	5.54	8.13	10.6
								0.2426	-1.45	-0.97	-0.52	0.48	2	3.73	5.5	7.29	-0.943	-0.566	-0.124	0.899	3.09	5.79	8.45	11.0038			0.2426	-1.44438	-0.96438	-0.41	0.431875	1.59438	2.99375	4.43063	5.7475	-0.781	-0.369	0.186	1.03	2.97	5.54	8.12	10.7
								0.2428	-1.45	-0.98	-0.52	0.47	2	3.74	5.5	7.28	-0.951	-0.566	-0.13	0.883	3.1	5.78	8.46	11.0125			0.2428	-1.44375	-0.95938	-0.40875	0.44375	1.6025	2.995	4.425	5.74937	-0.776	-0.372	0.186	1.03	2.96	5.53	8.13	10.6
								0.243	-1.45	-0.97	-0.52	0.47	2	3.75	5.5	7.28	-0.946	-0.578	-0.116	0.884	3.1	5.79	8.47	11.0031			0.243	-1.45	-0.96563	-0.41125	0.465625	1.59688	2.995	4.425	5.75	-0.785	-0.371	0.188	1.03	2.97	5.53	8.12	10.6
								0.2432	-1.45	-0.97	-0.52	0.48	2	3.74	5.5	7.28	-0.943	-0.564	-0.121	0.89	3.11	5.77	8.46	10.9975			0.2432	-1.44188	-0.96813	-0.4125	0.434375	1.60062	2.99875	4.42938	5.75063	-0.779	-0.366	0.189	1.03	2.97	5.53	8.12	10.6
								0.2434	-1.44	-0.97	-0.53	0.47	1.99	3.78	5.49	7.28	-0.952	-0.566	-0.123	0.871	3.1	5.76	8.46	11.0081			0.2434	-1.44375	-0.96063	-0.4075	0.43875	1.60187	2.99812	4.4225	5.75312	-0.785	-0.374	0.187	1.02	2.96	5.51	8.12	10.6
								0.2436	-1.44	-0.97	-0.52	0.47	1.99	3.73	5.5	7.28	-0.949	-0.559	-0.122	0.888	3.11	5.78	8.45	11.01			0.2436	-1.44813	-0.97188	-0.41125	0.44125	1.605	2.9975	4.42312	5.76	-0.783	-0.363	0.188	1.03	2.96	5.51	8.11	10.6
								0.2438	-1.45	-0.96	-0.52	0.47	2	3.74	5.5	7.27	-0.941	-0.554	-0.126	0.893	3.1	5.76	8.44	11.0113			0.2438	-1.44188	-0.965	-0.40188	0.440625	1.60062	2.9925	4.42	5.76125	-0.775	-0.369	0.2	1.03	2.95	5.51	8.11	10.6
								0.244	-1.44	-0.97	-0.52	0.47	2	3.74	5.5	7.28	-0.948	-0.563	-0.128	0.892	3.08	5.77	8.45	11.0069			0.244	-1.44438	-0.97125	-0.40313	0.43875	1.60312	2.99938	4.4225	5.75437	-0.781	-0.375	0.193	1.03	2.97	5.51	8.12	10.6
								0.2442	-1.45	-0.97	-0.53	0.47	1.99	3.75	5.51	7.27	-0.952	-0.554	-0.123	0.896	3.09	5.77	8.46	11.0131			0.2442	-1.44563	-0.95938	-0.40813	0.436875	1.6	3.0025	4.42063	5.76125	-0.785	-0.359	0.193	1.03	2.96	5.52	8.11	10.6
								0.2444	-1.44	-0.96	-0.52	0.47	2	3.74	5.51	7.27	-0.945	-0.558	-0.136	0.889	3.07	5.76	8.44	11.0025			0.2444	-1.44625	-0.97688	-0.40063	0.440625	1.59937	2.99938	4.41688	5.7625	-0.783	-0.368	0.197	1.04	2.97	5.52	8.11	10.6
								0.2446	-1.45	-0.96	-0.52	0.47	1.99	3.74	5.5	7.27	-0.943	-0.567	-0.122	0.874	3.09	5.77	8.45	11.0025			0.2446	-1.4475	-0.97375	-0.40438	0.43875	1.60813	3.00062	4.4225	5.7575	-0.773	-0.358	0.188	1.04	2.97	5.53	8.1	10.6
								0.2448	-1.45	-0.96	-0.52	0.47	1.99	3.74	5.51	7.27	-0.946	-0.556	-0.136	0.866	3.09	5.76	8.44	11.0094			0.2448	-1.44188	-0.97188	-0.40188	0.431875	1.605	3.00625	4.42	5.76125	-0.781	-0.362	0.189	1.03	2.95	5.53	8.1	10.7
								0.245	-1.45	-0.96	-0.52	0.47	1.99	3.74	5.5	7.29	-0.946	-0.557	-0.131	0.866	3.08	5.76	8.44	10.9969			0.245	-1.44188	-0.97313	-0.40438	0.4375	1.61062	3.00062	4.41312	5.76625	-0.778	-0.359	0.186	1.03	2.98	5.54	8.09	10.7
								0.2452	-1.44	-0.96	-0.52	0.47	1.99	3.74	5.5	7.28	-0.946	-0.565	-0.127	0.851	3.08	5.77	8.44	11.0125			0.2452	-1.445	-0.96875	-0.40125	0.43375	1.60688	3.00687	4.42	5.75875	-0.784	-0.367	0.184	1.03	2.96	5.52	8.1	10.6
								0.2454	-1.45	-0.95	-0.51	0.47	2	3.74	5.5	7.28	-0.94	-0.571	-0.12	0.852	3.1	5.77	8.44	11.02			0.2454	-1.45125	-0.9725	-0.41	0.44375	1.60875	3.00625	4.42188	5.7675	-0.783	-0.361	0.193	1.04	2.97	5.53	8.11	10.6
								0.2456	-1.44	-0.95	-0.51	0.47	1.98	3.74	5.5	7.29	-0.941	-0.569	-0.116	0.856	3.09	5.76	8.44	11.0163			0.2456	-1.4425	-0.97	-0.40313	0.434375	1.60625	3	4.41688	5.76187	-0.783	-0.373	0.179	1.03	2.96	5.54	8.11	10.6
								0.2458	-1.45	-0.96	-0.5	0.47	1.98	3.75	5.49	7.28	-0.948	-0.571	-0.121	0.856	3.1	5.75	8.46	11.0225			0.2458	-1.44938	-0.97438	-0.40125	0.4375	1.6125	3.00937	4.41812	5.76	-0.773	-0.371	0.189	1.03	2.96	5.53	8.1	10.7
								0.246	-1.45	-0.96	-0.5	0.47	1.99	3.75	5.49	7.28	-0.942	-0.565	-0.104	0.859	3.1	5.76	8.44	11.0219			0.246	-1.45063	-0.96875	-0.40313	0.433125	1.61062	3.01125	4.41688	5.76813	-0.78	-0.371	0.184	1.02	2.97	5.53	8.09	10.7
								0.2462	-1.45	-0.95	-0.5	0.46	1.98	3.75	5.5	7.28	-0.949	-0.571	-0.121	0.859	3.11	5.77	8.45	11.0238			0.2462	-1.44563	-0.97125	-0.3975	0.438125	1.61	3.00625	4.41437	5.75375	-0.781	-0.376	0.181	1.02	2.96	5.53	8.09	10.7
								0.2464	-1.46	-0.96	-0.5	0.47	2	3.76	5.49	7.28	-0.945	-0.575	-0.121	0.855	3.12	5.76	8.43	11.0063			0.2464	-1.44813	-0.9725	-0.40125	0.43375	1.60125	3.00625	4.415	5.76312	-0.78	-0.373	0.176	1.03	2.97	5.52	8.11	10.7
								0.2466	-1.44	-0.95	-0.5	0.47	1.98	3.75	5.5	7.28	-0.943	-0.561	-0.146	0.844	3.11	5.76	8.43	11.0075			0.2466	-1.44813	-0.96625	-0.4	0.438125	1.60625	3.01375	4.41437	5.76687	-0.782	-0.369	0.183	1.03	2.96	5.52	8.11	10.7
								0.2468	-1.45	-0.96	-0.49	0.46	1.98	3.75	5.57	7.27	-0.949	-0.57	-0.137	0.856	3.11	5.77	8.43	11.0106			0.2468	-1.44813	-0.9725	-0.4025	0.438125	1.60813	3.00625	4.42125	5.76125	-0.78	-0.371	0.179	1.03	2.96	5.52	8.09	10.7
								0.247	-1.45	-0.96	-0.51	0.47	1.98	3.75	5.49	7.27	-0.934	-0.566	-0.151	0.864	3.11	5.78	8.44	11.0188			0.247	-1.45188	-0.97375	-0.405	0.43625	1.6075	3.01562	4.42063	5.765	-0.782	-0.37	0.187	1.03	2.95	5.53	8.1	10.7
								0.2472	-1.45	-0.96	-0.49	0.47	1.99	3.75	5.5	7.27	-0.948	-0.559	-0.148	0.856	3.1	5.79	8.43	11.0219			0.2472	-1.44813	-0.96563	-0.39875	0.4375	1.60813	3.01	4.41812	5.76938	-0.781	-0.377	0.176	1.03	2.96	5.51	8.11	10.7
								0.2474	-1.45	-0.96	-0.49	0.47	1.98	3.74	5.5	7.3	-0.946	-0.558	-0.145	0.858	3.12	5.79	8.44	11.0163			0.2474	-1.45063	-0.97125	-0.39625	0.434375	1.60813	3.01	4.4225	5.76312	-0.775	-0.368	0.184	1.03	2.97	5.52	8.11	10.7
								0.2476	-1.45	-0.96	-0.49	0.47	1.98	3.74	5.5	7.26	-0.936	-0.556	-0.136	0.863	3.1	5.79	8.44	11.0294			0.2476	-1.45063	-0.96938	-0.39938	0.44125	1.60688	3.01938	4.42125	5.77187	-0.783	-0.374	0.176	1.03	2.97	5.53	8.12	10.7
								0.2478	-1.45	-0.95	-0.49	0.46	1.99	3.75	5.5	7.27	-0.944	-0.562	-0.129	0.877	3.09	5.8	8.45	11.0313			0.2478	-1.44563	-0.975	-0.395	0.44125	1.61	3.01812	4.42312	5.76938	-0.781	-0.372	0.186	1.03	2.97	5.51	8.12	10.7
								0.248	-1.45	-0.96	-0.48	0.47	1.99	3.74	5.51	7.27	-0.939	-0.559	-0.149	0.876	3.11	5.79	8.45	11.0331			0.248	-1.45313	-0.97188	-0.39563	0.44	1.61	3.01125	4.42375	5.77062	-0.774	-0.37	0.185	1.03	2.97	5.51	8.1	10.7
								0.2482	-1.45	-0.95	-0.48	0.47	1.99	3.75	5.51	7.28	-0.937	-0.563	-0.136	0.878	3.1	5.8	8.44	11.035			0.2482	-1.45	-0.97	-0.395	0.44375	1.605	3.01812	4.42188	5.76938	-0.781	-0.381	0.181	1.03	2.97	5.51	8.1	10.7
								0.2484	-1.46	-0.95	-0.49	0.47	2	3.74	5.51	7.27	-0.946	-0.571	-0.131	0.877	3.1	5.79	8.44	11.035			0.2484	-1.445	-0.96625	-0.39563	0.44625	1.60813	3.01688	4.42125	5.77813	-0.778	-0.365	0.191	1.04	2.97	5.5	8.09	10.7
								0.2486	-1.45	-0.91	-0.48	0.47	2	3.75	5.51	7.27	-0.942	-0.567	-0.133	0.874	3.11	5.81	8.44	11.0231			0.2486	-1.45188	-0.97375	-0.3975	0.43875	1.61437	3.00813	4.42687	5.77125	-0.778	-0.372	0.18	1.04	2.96	5.5	8.1	10.7
								0.2488	-1.46	-0.96	-0.49	0.47	2	3.75	5.52	7.28	-0.949	-0.562	-0.137	0.887	3.1	5.8	8.46	11.0244			0.2488	-1.44688	-0.97	-0.40125	0.439375	1.61125	3.01437	4.43	5.77187	-0.774	-0.378	0.188	1.05	2.96	5.5	8.12	10.7
								0.249	-1.45	-0.95	-0.49	0.46	2.01	3.74	5.52	7.28	-0.944	-0.563	-0.132	0.882	3.1	5.79	8.44	11.0238			0.249	-1.44813	-0.975	-0.395	0.44625	1.62125	3.01625	4.4225	5.77562	-0.781	-0.364	0.176	1.05	2.97	5.5	8.1	10.7
								0.2492	-1.46	-0.96	-0.49	0.46	2	3.74	5.51	7.28	-0.951	-0.556	-0.151	0.896	3.1	5.8	8.46	11.0319			0.2492	-1.4475	-0.97313	-0.39625	0.445625	1.61563	3.00875	4.42438	5.76938	-0.776	-0.378	0.183	1.04	2.97	5.49	8.12	10.7
								0.2494	-1.45	-0.95	-0.5	0.46	2.01	3.74	5.52	7.27	-0.948	-0.554	-0.137	0.902	3.11	5.79	8.45	11.0306			0.2494	-1.44438	-0.9675	-0.39563	0.44375	1.61625	3.01562	4.42687	5.76875	-0.788	-0.374	0.174	1.05	2.97	5.49	8.1	10.7
								0.2496	-1.46	-0.95	-0.49	0.46	2.01	3.73	5.53	7.28	-0.952	-0.564	-0.129	0.896	3.11	5.79	8.43	11.0469			0.2496	-1.45125	-0.975	-0.3925	0.44875	1.62375	3.00875	4.42563	5.76562	-0.783	-0.371	0.175	1.04	2.98	5.5	8.1	10.7
								0.2498	-1.46	-0.96	-0.5	0.48	2.01	3.73	5.52	7.29	-0.949	-0.556	-0.133	0.905	3.1	5.81	8.46	11.0425			0.2498	-1.44063	-0.97438	-0.3975	0.448125	1.61625	3.0125	4.42687	5.76312	-0.773	-0.375	0.179	1.04	2.98	5.5	8.09	10.7
								0.25	-1.46	-0.95	-0.49	0.46	2.02	3.74	5.53	7.28	-0.951	-0.566	-0.125	0.899	3.09	5.8	8.46	11.0413			0.25	-1.41938	-0.96875	-0.39813	0.445625	1.6225	3.00813	4.45188	5.77125	-0.783	-0.368	0.184	1.04	2.99	5.5	8.09	10.7
								0.2502	-1.46	-0.95	-0.49	0.46	2.01	3.74	5.53	7.29	-0.945	-0.556	-0.133	0.894	3.09	5.8	8.46	11.0156			0.2502	-1.4525	-0.975	-0.39313	0.45	1.63062	3.01313	4.41375	5.76063	-0.779	-0.371	0.181	1.04	2.99	5.5	8.07	10.7
								0.2504	-1.46	-0.95	-0.49	0.46	2.01	3.73	5.53	7.27	-0.945	-0.558	-0.131	0.897	3.1	5.8	8.46	11.0156			0.2504	-1.45125	-0.97625	-0.39625	0.44875	1.6225	3.015	4.42312	5.76875	-0.776	-0.376	0.178	1.03	2.96	5.5	8.07	10.7
								0.2506	-1.46	-0.95	-0.49	0.46	2.01	3.73	5.54	7.28	-0.944	-0.556	-0.147	0.896	3.09	5.78	8.47	11.0194			0.2506	-1.44938	-0.97313	-0.33375	0.453125	1.60813	3.01	4.42188	5.77125	-0.783	-0.371	0.183	1.04	2.97	5.5	8.07	10.7
								0.2508	-1.46	-0.95	-0.49	0.46	2.01	3.73	5.54	7.29	-0.937	-0.561	-0.153	0.902	3.1	5.78	8.45	11.0119			0.2508	-1.44688	-0.97125	-0.39688	0.443125	1.62625	3.01	4.42188	5.77187	-0.784	-0.378	0.183	1.04	2.97	5.51	8.07	10.7
								0.251	-1.46	-0.96	-0.5	0.47	2.02	3.73	5.54	7.29	-0.949	-0.546	-0.164	0.917	3.11	5.79	8.44	11.0019			0.251	-1.44563	-0.96688	-0.39938	0.44625	1.62375	3.01562	4.42312	5.77187	-0.778	-0.372	0.183	1.04	2.97	5.5	8.07	10.7
								0.2512	-1.46	-0.96	-0.49	0.47	2.01	3.73	5.54	7.3	-0.949	-0.553	-0.15	0.904	3.11	5.79	8.44	10.9975			0.2512	-1.44438	-0.97125	-0.3975	0.450625	1.62312	3.00937	4.42687	5.76438	-0.78	-0.379	0.184	1.04	2.97	5.51	8.07	10.7
								0.2514	-1.46	-0.95	-0.49	0.47	2.03	3.74	5.54	7.3	-0.941	-0.557	-0.151	0.909	3.11	5.77	8.46	10.9994			0.2514	-1.45125	-0.97563	-0.39375	0.448125	1.62187	3.0175	4.42188	5.77313	-0.772	-0.376	0.173	1.05	2.97	5.5	8.07	10.7
								0.2516	-1.46	-0.96	-0.49	0.47	2.01	3.73	5.54	7.29	-0.95	-0.561	-0.151	0.911	3.12	5.76	8.45	10.9881			0.2516	-1.4475	-0.9725	-0.39875	0.451875	1.62312	3.0075	4.42312	5.76875	-0.781	-0.37	0.175	1.04	2.97	5.5	8.08	10.7
								0.2518	-1.45	-0.96	-0.49	0.48	2.01	3.73	5.53	7.31	-0.94	-0.554	-0.143	0.919	3.11	5.77	8.45	10.9913			0.2518	-1.4475	-0.97	-0.40063	0.451875	1.62187	3.01625	4.42625	5.77	-0.778	-0.382	0.179	1.05	2.98	5.5	8.09	10.7
								0.252	-1.46	-0.96	-0.49	0.47	2.01	3.73	5.54	7.3	-0.954	-0.546	-0.151	0.924	3.11	5.76	8.44	11.0044			0.252	-1.45125	-0.97125	-0.395	0.451875	1.63062	3.01688	4.42063	5.76938	-0.768	-0.373	0.181	1.05	2.97	5.5	8.09	10.7
								0.2522	-1.46	-0.96	-0.49	0.47	2.02	3.74	5.53	7.29	-0.944	-0.554	-0.146	0.923	3.11	5.77	8.45	10.9906			0.2522	-1.44563	-0.96875	-0.40313	0.4525	1.62187	3.01437	4.4275	5.77	-0.778	-0.376	0.184	1.05	2.96	5.49	8.09	10.7
								0.2524	-1.46	-0.95	-0.49	0.46	2.02	3.73	5.54	7.29	-0.949	-0.561	-0.136	0.919	3.12	5.78	8.44	11.01			0.2524	-1.44375	-0.96688	-0.39813	0.459375	1.63187	3.02625	4.43	5.77187	-0.778	-0.369	0.177	1.06	2.97	5.49	8.09	10.6
								0.2526	-1.46	-0.96	-0.49	0.46	2.02	3.73	5.53	7.29	-0.924	-0.555	-0.133	0.911	3.13	5.77	8.43	10.9994			0.2526	-1.44938	-0.9725	-0.3925	0.46125	1.635	3.01625	4.42625	5.81187	-0.771	-0.373	0.179	1.05	2.97	5.49	8.1	10.6
								0.2528	-1.46	-0.96	-0.49	0.46	2.03	3.73	5.53	7.3	-0.951	-0.566	-0.133	0.908	3.11	5.76	8.44	11.0331			0.2528	-1.445	-0.9675	-0.4	0.435625	1.63312	3.01938	4.4275	5.7625	-0.769	-0.379	0.184	1.05	2.99	5.5	8.07	10.7
								0.253	-1.46	-0.96	-0.49	0.46	2.02	3.73	5.54	7.3	-0.95	-0.554	-0.135	0.921	3.11	5.76	8.44	11.0225			0.253	-1.44813	-0.96938	-0.39438	0.461875	1.63312	3.02188	4.4275	5.76687	-0.773	-0.371	0.188	1.05	2.99	5.49	8.08	10.6
								0.2532	-1.46	-0.96	-0.49	0.46	2.02	3.73	5.55	7.3	-0.943	-0.536	-0.129	0.911	3.13	5.77	8.44	11.0138			0.2532	-1.45313	-0.97313	-0.39375	0.46	1.63375	3.0275	4.4275	5.76938	-0.763	-0.379	0.183	1.06	2.99	5.5	8.09	10.7
								0.2534	-1.46	-0.97	-0.49	0.46	2.02	3.73	5.54	7.3	-0.946	-0.553	-0.129	0.915	3.13	5.76	8.45	11.015			0.2534	-1.45125	-0.97125	-0.40063	0.46625	1.63375	3.0125	4.4275	5.76625	-0.783	-0.378	0.187	1.05	3.01	5.5	8.08	10.7
								0.2536	-1.46	-0.97	-0.48	0.46	2.01	3.73	5.54	7.3	-0.939	-0.553	-0.134	0.92	3.14	5.77	8.44	11.0044			0.2536	-1.44688	-0.96938	-0.39563	0.461875	1.63688	3.0175	4.42375	5.77313	-0.775	-0.372	0.186	1.06	3	5.5	8.09	10.7
								0.2538	-1.45	-0.97	-0.49	0.45	2.01	3.72	5.53	7.3	-0.954	-0.548	-0.147	0.891	3.15	5.77	8.45	11.0088			0.2538	-1.45063	-0.96938	-0.395	0.45875	1.63	3.01437	4.43063	5.76438	-0.771	-0.378	0.184	1.06	2.99	5.49	8.07	10.7
								0.254	-1.46	-0.98	-0.48	0.44	2.01	3.73	5.55	7.3	-0.943	-0.555	-0.141	0.883	3.15	5.79	8.44	11.0025			0.254	-1.44188	-0.90813	-0.39813	0.465625	1.62688	3.01375	4.43187	5.77125	-0.78	-0.372	0.187	1.07	3	5.5	8.07	10.7
								0.2542	-1.46	-0.98	-0.49	0.45	2.01	3.72	5.54	7.31	-0.951	-0.544	-0.14	0.885	3.14	5.79	8.46	11.0031			0.2542	-1.455	-0.9725	-0.395	0.4575	1.63625	3.01125	4.43	5.76	-0.773	-0.373	0.187	1.05	3	5.51	8.06	10.7
								0.2544	-1.45	-0.99	-0.49	0.44	2.01	3.72	5.54	7.3	-0.952	-0.554	-0.134	0.87	3.15	5.8	8.47	11.0069			0.2544	-1.45313	-0.9675	-0.3925	0.4625	1.62938	3.00875	4.4275	5.7675	-0.768	-0.378	0.184	1.06	3.01	5.51	8.06	10.7
								0.2546	-1.46	-0.98	-0.48	0.45	2.02	3.73	5.55	7.31	-0.953	-0.556	-0.148	0.89	3.15	5.79	8.46	11.0156			0.2546	-1.45313	-0.95938	-0.39875	0.464375	1.62625	3.00813	4.42875	5.76125	-0.778	-0.378	0.183	1.05	3.01	5.51	8.06	10.7
								0.2548	-1.45	-0.99	-0.49	0.45	2.01	3.73	5.54	7.31	-0.953	-0.549	-0.153	0.869	3.16	5.79	8.46	11.0025			0.2548	-1.45313	-0.96625	-0.3975	0.46	1.63062	3.00687	4.43063	5.76063	-0.776	-0.377	0.189	1.05	3.01	5.52	8.06	10.7
								0.255	-1.45	-1	-0.49	0.45	2.02	3.73	5.54	7.31	-0.949	-0.548	-0.139	0.878	3.16	5.79	8.47	11.0019			0.255	-1.4475	-0.96938	-0.4025	0.45875	1.63312	3.01125	4.435	5.76813	-0.774	-0.371	0.188	1.06	3.01	5.53	8.07	10.7
								0.2552	-1.46	-1	-0.5	0.45	2.02	3.72	5.55	7.31	-0.949	-0.556	-0.146	0.873	3.15	5.77	8.47	11.0131			0.2552	-1.44813	-0.96188	-0.395	0.4625	1.63187	3.00937	4.43313	5.76625	-0.781	-0.369	0.196	1.07	3.02	5.54	8.07	10.6
								0.2554	-1.46	-1	-0.5	0.45	2.02	3.73	5.55	7.31	-0.946	-0.552	-0.153	0.865	3.14	5.79	8.46	11.0206			0.2554	-1.45313	-0.97	-0.3975	0.461875	1.63688	3.01437	4.4325	5.77313	-0.776	-0.381	0.192	1.05	3.01	5.52	8.07	10.7
								0.2556	-1.46	-1.01	-0.5	0.46	2.02	3.72	5.55	7.31	-0.953	-0.554	-0.156	0.86	3.14	5.8	8.48	11.0106			0.2556	-1.44813	-0.96438	-0.39688	0.465625	1.62938	3.01063	4.43063	5.77125	-0.774	-0.371	0.189	1.05	3.01	5.53	8.08	10.7
								0.2558	-1.46	-1.01	-0.5	0.45	2.02	3.72	5.55	7.31	-0.951	-0.553	-0.158	0.853	3.13	5.79	8.47	11.005			0.2558	-1.45375	-0.96875	-0.3975	0.46875	1.62875	3.01125	4.445	5.77313	-0.776	-0.367	0.199	1.06	3.02	5.53	8.07	10.7
								0.256	-1.45	-1.01	-0.49	0.46	2.01	3.73	5.55	7.31	-0.952	-0.552	-0.156	0.866	3.14	5.8	8.47	11.0256			0.256	-1.45	-0.96938	-0.39688	0.465625	1.63125	3.00937	4.43562	5.77062	-0.775	-0.376	0.192	1.05	3.02	5.53	8.07	10.7
								0.2562	-1.46	-1.01	-0.48	0.45	2	3.72	5.55	7.31	-0.95	-0.552	-0.16	0.853	3.14	5.79	8.46	11.0306			0.2562	-1.45063	-0.96813	-0.39813	0.464375	1.62563	3.01562	4.44	5.77	-0.774	-0.373	0.188	1.06	3.02	5.52	8.06	10.7
								0.2564	-1.46	-1.01	-0.49	0.46	2.02	3.73	5.54	7.31	-0.953	-0.556	-0.163	0.856	3.13	5.77	8.48	11.0413			0.2564	-1.45375	-0.95813	-0.3975	0.464375	1.63688	3.01437	4.43625	5.7675	-0.778	-0.368	0.196	1.07	3.03	5.51	8.07	10.7
								0.2566	-1.45	-1.01	-0.45	0.46	2.02	3.72	5.55	7.31	-0.949	-0.561	-0.145	0.849	3.13	5.77	8.48	11.0275			0.2566	-1.44813	-0.96813	-0.39563	0.465	1.6225	3.0125	4.43313	5.7675	-0.769	-0.376	0.193	1.06	3.02	5.52	8.09	10.7
								0.2568	-1.45	-1.01	-0.5	0.45	2	3.73	5.54	7.32	-0.954	-0.556	-0.139	0.852	3.14	5.77	8.49	11.0131			0.2568	-1.445	-0.95875	-0.40313	0.46	1.62688	3.0075	4.4425	5.77125	-0.768	-0.368	0.193	1.07	3.02	5.52	8.07	10.7
								0.257	-1.46	-1.01	-0.49	0.46	2.01	3.72	5.55	7.33	-0.943	-0.554	-0.141	0.851	3.12	5.77	8.5	11.0225			0.257	-1.45313	-0.95875	-0.39875	0.465625	1.63187	3.01375	4.4375	5.76687	-0.774	-0.373	0.191	1.06	3.02	5.53	8.08	10.7
								0.2572	-1.46	-1.02	-0.49	0.46	2.02	3.72	5.54	7.3	-0.95	-0.559	-0.129	0.849	3.14	5.78	8.49	11.0275			0.2572	-1.445	-0.97063	-0.39688	0.45875	1.62875	3.01562	4.4375	5.76938	-0.769	-0.366	0.191	1.06	3.03	5.53	8.07	10.7
								0.2574	-1.45	-1.01	-0.49	0.45	2.01	3.73	5.54	7.32	-0.949	-0.563	-0.144	0.863	3.13	5.79	8.49	11.0188			0.2574	-1.44375	-0.95813	-0.40688	0.465625	1.625	3.01625	4.435	5.76813	-0.771	-0.37	0.189	1.05	3.03	5.52	8.08	10.7
								0.2576	-1.45	-1.01	-0.48	0.46	2.02	3.73	5.55	7.32	-0.953	-0.561	-0.139	0.873	3.13	5.78	8.5	10.9919			0.2576	-1.44813	-0.96188	-0.40188	0.46125	1.635	3.015	4.435	5.77	-0.769	-0.367	0.195	1.06	3.02	5.53	8.09	10.7
								0.2578	-1.45	-1.01	-0.48	0.46	2.01	3.73	5.56	7.34	-0.944	-0.566	-0.134	0.881	3.13	5.79	8.51	10.9938			0.2578	-1.4475	-0.965	-0.40688	0.466875	1.6225	3.00687	4.43562	5.7775	-0.771	-0.369	0.194	1.07	3.02	5.53	8.09	10.7
								0.258	-1.45	-1.01	-0.48	0.45	2.02	3.73	5.56	7.33	-0.948	-0.565	-0.131	0.879	3.13	5.77	8.5	10.9969			0.258	-1.44625	-0.95938	-0.40188	0.459375	1.63187	3.00563	4.435	5.77313	-0.775	-0.373	0.189	1.06	3.03	5.53	8.1	10.7
								0.2582	-1.45	-1.01	-0.49	0.46	2.01	3.72	5.56	7.33	-0.945	-0.566	-0.15	0.88	3.13	5.76	8.49	11.01			0.2582	-1.4475	-0.96375	-0.40438	0.4675	1.62437	3.01688	4.43313	5.78125	-0.77	-0.371	0.193	1.07	3.01	5.54	8.1	10.7
								0.2584	-1.45	-1.01	-0.49	0.46	2.02	3.72	5.56	7.33	-0.954	-0.578	-0.149	0.886	3.15	5.76	8.5	11.0113			0.2584	-1.44688	-0.96313	-0.40188	0.458125	1.62563	3.00625	4.43938	5.785	-0.768	-0.375	0.188	1.06	3.02	5.54	8.08	10.7
								0.2586	-1.46	-1.01	-0.49	0.46	2	3.72	5.55	7.32	-0.945	-0.572	-0.143	0.891	3.15	5.75	8.5	11.0094			0.2586	-1.44875	-0.96188	-0.4025	0.466875	1.63187	3.01375	4.43125	5.78125	-0.776	-0.374	0.192	1.06	3.02	5.53	8.09	10.7
								0.2588	-1.45	-1.02	-0.49	0.46	2	3.73	5.55	7.32	-0.949	-0.573	-0.135	0.898	3.15	5.77	8.51	11.01			0.2588	-1.44938	-0.96125	-0.4075	0.463125	1.6275	3.01688	4.43625	5.78125	-0.769	-0.369	0.194	1.07	3.03	5.53	8.08	10.6
								0.259	-1.45	-1.02	-0.48	0.46	2	3.73	5.55	7.33	-0.945	-0.566	-0.132	0.9	3.16	5.77	8.51	11.0219			0.259	-1.45313	-0.96375	-0.40688	0.468125	1.62625	3.01	4.4275	5.785	-0.778	-0.371	0.191	1.06	3.02	5.51	8.09	10.6
								0.2592	-1.44	-1.02	-0.49	0.47	1.99	3.73	5.55	7.32	-0.942	-0.563	-0.139	0.91	3.16	5.77	8.51	11.0194			0.2592	-1.4475	-0.96063	-0.40313	0.46375	1.62938	3.01	4.42625	5.78937	-0.778	-0.369	0.192	1.06	3.02	5.52	8.08	10.6
								0.2594	-1.47	-1.02	-0.49	0.46	2	3.73	5.55	7.32	-0.943	-0.559	-0.123	0.9	3.16	5.76	8.51	11.0194			0.2594	-1.44563	-0.96188	-0.40063	0.4625	1.61625	3.00125	4.42812	5.79125	-0.774	-0.378	0.189	1.07	3.02	5.52	8.09	10.7
								0.2596	-1.45	-1.01	-0.49	0.52	1.99	3.73	5.54	7.32	-0.944	-0.574	-0.137	0.89	3.17	5.75	8.52	11.0238			0.2596	-1.44	-0.96313	-0.40313	0.4575	1.62312	3.00687	4.41937	5.7975	-0.781	-0.369	0.188	1.06	3.02	5.51	8.1	10.7
								0.2598	-1.45	-1.01	-0.49	0.47	1.99	3.73	5.55	7.33	-0.948	-0.558	-0.142	0.876	3.17	5.75	8.52	11.0256			0.2598	-1.42938	-0.9675	-0.39938	0.4625	1.61938	3.00875	4.42625	5.7925	-0.779	-0.369	0.199	1.07	3.03	5.52	8.11	10.6
								0.26	-1.45	-1.02	-0.5	0.47	2	3.73	5.55	7.33	-0.942	-0.561	-0.136	0.894	3.17	5.76	8.53	11.0263			0.26	-1.44938	-0.96313	-0.405	0.45375	1.61813	3.00875	4.42438	5.79812	-0.779	-0.378	0.186	1.06	3.03	5.52	8.1	10.7
								0.2602	-1.45	-1.01	-0.49	0.47	2	3.73	5.54	7.34	-0.948	-0.569	-0.139	0.912	3.17	5.77	8.53	11.0469			0.2602	-1.44375	-0.96063	-0.40313	0.4575	1.61938	3.0075	4.44125	5.79812	-0.778	-0.369	0.189	1.07	3.05	5.52	8.1	10.7
								0.2604	-1.45	-1.01	-0.5	0.47	2	3.74	5.53	7.33	-0.943	-0.566	-0.133	0.923	3.18	5.77	8.54	11.0556			0.2604	-1.44688	-0.96188	-0.40313	0.455	1.61688	3.00687	4.42125	5.79312	-0.773	-0.371	0.203	1.07	3.04	5.53	8.1	10.7
								0.2606	-1.45	-1.02	-0.49	0.48	1.99	3.73	5.52	7.34	-0.941	-0.556	-0.136	0.931	3.18	5.78	8.54	11.0375			0.2606	-1.45063	-0.96625	-0.40313	0.458125	1.6225	3.01437	4.42438	5.79188	-0.775	-0.38	0.188	1.08	3.05	5.52	8.1	10.7
								0.2608	-1.45	-1.02	-0.5	0.47	2	3.73	5.53	7.34	-0.944	-0.565	-0.124	0.923	3.18	5.78	8.55	11.0481			0.2608	-1.44875	-0.96	-0.40188	0.46	1.65312	3.00875	4.425	5.79812	-0.779	-0.366	0.184	1.08	3.05	5.52	8.1	10.7
								0.261	-1.45	-1.03	-0.49	0.47	2	3.74	5.53	7.33	-0.941	-0.553	-0.133	0.923	3.18	5.77	8.56	11.0538			0.261	-1.44375	-0.96938	-0.42	0.45125	1.61688	3.00937	4.42063	5.79312	-0.77	-0.369	0.189	1.07	3.05	5.51	8.11	10.7
								0.2612	-1.45	-1.02	-0.5	0.47	2	3.73	5.53	7.33	-0.943	-0.553	-0.127	0.929	3.19	5.77	8.54	11.0444			0.2612	-1.45	-0.96125	-0.40188	0.46	1.6125	3.01063	4.425	5.80063	-0.778	-0.373	0.189	1.08	3.04	5.52	8.12	10.7
								0.2614	-1.45	-1.01	-0.5	0.48	2	3.75	5.51	7.33	-0.95	-0.562	-0.129	0.921	3.18	5.78	8.53	11.0581			0.2614	-1.44	-0.96875	-0.41063	0.455	1.61563	3.00875	4.41937	5.79688	-0.776	-0.374	0.198	1.08	3.03	5.52	8.11	10.7
								0.2616	-1.45	-1.02	-0.5	0.48	2	3.75	5.52	7.34	-0.94	-0.567	-0.12	0.933	3.18	5.77	8.53	11.0569			0.2616	-1.44813	-0.96063	-0.41125	0.455625	1.6125	3.00937	4.42312	5.80125	-0.781	-0.367	0.191	1.08	3.03	5.52	8.11	10.7
								0.2618	-1.45	-1.02	-0.51	0.48	2	3.74	5.52	7.33	-0.949	-0.567	-0.131	0.931	3.18	5.77	8.51	11.0788			0.2618	-1.44313	-0.96188	-0.39938	0.451875	1.62938	3.00312	4.42375	5.80187	-0.778	-0.374	0.189	1.07	3.03	5.52	8.09	10.7
								0.262	-1.45	-1.02	-0.5	0.47	2	3.75	5.51	7.33	-0.938	-0.563	-0.134	0.941	3.19	5.76	8.52	11.0763			0.262	-1.44063	-0.96438	-0.40313	0.45375	1.61875	3.00875	4.42063	5.8	-0.775	-0.366	0.185	1.08	3.03	5.52	8.1	10.7
								0.2622	-1.46	-1.02	-0.51	0.47	2.01	3.74	5.53	7.34	-0.946	-0.556	-0.149	0.939	3.2	5.77	8.52	11.06			0.2622	-1.44813	-0.97063	-0.4125	0.45	1.62437	3.01125	4.42375	5.79688	-0.779	-0.365	0.186	1.07	3.03	5.53	8.12	10.7
								0.2624	-1.45	-1.02	-0.5	0.48	2.01	3.74	5.52	7.33	-0.964	-0.564	-0.153	0.927	3.2	5.78	8.51	11.0619			0.2624	-1.44438	-0.96438	-0.41	0.455	1.61563	3.0075	4.41937	5.77125	-0.773	-0.369	0.186	1.08	3.03	5.52	8.1	10.7
								0.2626	-1.45	-1.02	-0.52	0.47	2	3.73	5.51	7.34	-0.945	-0.563	-0.155	0.946	3.21	5.78	8.51	11.0706			0.2626	-1.44063	-0.97188	-0.40813	0.44625	1.6175	3.01	4.41625	5.8025	-0.78	-0.366	0.193	1.08	3.01	5.52	8.09	10.7
								0.2628	-1.45	-1.02	-0.51	0.48	2.01	3.73	5.51	7.33	-0.941	-0.559	-0.157	0.948	3.21	5.79	8.52	11.0631			0.2628	-1.45	-0.96875	-0.40875	0.453125	1.61938	3.01375	4.41937	5.8025	-0.782	-0.365	0.183	1.09	3.02	5.54	8.09	10.7
								0.263	-1.45	-1.02	-0.51	0.47	2.01	3.74	5.53	7.34	-0.944	-0.563	-0.168	0.949	3.2	5.79	8.52	11.0813			0.263	-1.4425	-0.96688	-0.41313	0.47875	1.62062	3.04188	4.41375	5.81313	-0.779	-0.364	0.193	1.07	3.02	5.53	8.09	10.7
								0.2632	-1.45	-1.02	-0.5	0.48	2.02	3.74	5.51	7.33	-0.95	-0.552	-0.188	0.957	3.2	5.78	8.52	11.0794			0.2632	-1.445	-0.97188	-0.40438	0.451875	1.62563	3.01125	4.415	5.80875	-0.772	-0.361	0.189	1.07	3.02	5.54	8.1	10.7
								0.2634	-1.45	-1.02	-0.51	0.48	2.01	3.76	5.52	7.32	-0.944	-0.553	-0.171	0.941	3.2	5.78	8.52	11.0575			0.2634	-1.44688	-0.96125	-0.41	0.45	1.61688	3.01812	4.41937	5.81375	-0.782	-0.363	0.194	1.07	3.03	5.55	8.1	10.7
								0.2636	-1.45	-1.02	-0.51	0.48	2.02	3.74	5.52	7.32	-0.944	-0.558	-0.177	0.949	3.2	5.78	8.51	11.065			0.2636	-1.44188	-0.97375	-0.40625	0.45	1.61813	3.01625	4.41375	5.81375	-0.776	-0.365	0.202	1.07	3.03	5.54	8.09	10.7
								0.2638	-1.45	-1.02	-0.52	0.47	2.01	3.75	5.52	7.32	-0.948	-0.554	-0.167	0.951	3.19	5.77	8.52	11.0856			0.2638	-1.44688	-0.97	-0.41313	0.44375	1.615	3.01375	4.41625	5.80438	-0.776	-0.363	0.191	1.08	3.02	5.55	8.1	10.7
								0.264	-1.45	-1.01	-0.52	0.49	2.01	3.74	5.51	7.33	-0.945	-0.558	-0.159	0.949	3.2	5.78	8.51	11.0625			0.264	-1.4425	-0.97188	-0.4125	0.455	1.615	3.01375	4.41312	5.80938	-0.769	-0.361	0.196	1.08	3.03	5.55	8.09	10.7
[truncated: 1,929 more rows]
[truncated: 12 more columns]

## Sheet: Fig. 6
	Statistics							Source Data
[truncated: 100,004 more rows]
[truncated: 40 more columns]

## Sheet: Supplementary Figure 1
	Statistics							Source Data
[truncated: 68 more rows]

## Sheet: Supplementary Figure 2
	Statistics								Source Data
[truncated: 17 more rows]
